# Supplementary material for: Methodology to simulate unsaturated zone hydrology in Storm Water Management Model (SWMM) for green infrastructure design and evaluation
Source: PLoS One. 2020 Jul 6;15(7):e0235528. doi: 10.1371/journal.pone.0235528 (PMC7337332; doi:10.1371/journal.pone.0235528)
Supplement: S1 Data — (XLSM) [file pone.0235528.s002.xlsm]

## Sheet: Inputs
	Soil 1	Soil 2		Depth of each soil block (m)				Instruction:
Theta_s	0.41	0.41		0.2				1. Fill in retention curve parameters of two soils and the depth of each cell block in the orange cells in the left
Theta_r	0.1	0.1						2. Cells in "Calculation -D and K" will be calculated automatically
Alpha (1/m)	24.68	0.12						3. For the cells of "sensor" in "emulator", click "RUN CALCULATION" button to perform calculation
n	1.73	1.12
Ks (m/s)	6.1e-07	6.1e-07						Example parameters from Hydrus default database
									Sand	Loamy sand	Sandy loam	Loam	Silt	Silt loam	Sandy clay loam	Clay loam	Silty clay loam	Sandy clay	Silty clay	Clay
								Theta_s	0.43	0.41	0.41	0.43	0.46	0.45	0.39	0.41	0.43	0.38	0.36	0.38
								Theta_r	0.045	0.057	0.065	0.078	0.034	0.067	0.1	0.095	0.089	0.1	0.07	0.068
								Alpha (1/m)	14.5	12.4	7.5	3.6	1.6	2	5.9	1.9	1	2.7	0.5	0.8
								n	2.68	2.28	1.89	1.56	1.37	1.41	1.48	1.31	1.23	1.23	1.09	1.09
								Ks (m/s)	8.25e-05	4.05e-05	1.228e-05	2.89e-06	6.94e-07	1.25e-06	3.64e-06	7.22e-07	1.94e-07	3.33e-07	5.56e-08	5.56e-07

## Sheet: Calculation - D and  K
Soil 1								Soil 2
Curve for D in the pump curve editor				Curve for K in the pump curve editor				Curve for D in the pump curve editor				Curve for K in the pump curve editor
Depth (m)	Flow (CMS)			Depth (m)	Flow (CMS)			Depth (m)	Flow (CMS)			Depth (m)	Flow (CMS)
0.02	0			0.02	0			0.02	0			0.02	0
0.020062	3.94811e-17			0.020062	2.07351e-23			0.020062	0			0.020062	0
0.020124	3.45664e-16			0.020124	7.83466e-22			0.020124	0			0.020124	0
0.020248	2.55349e-15			0.020248	2.9603e-20			0.020248	0			0.020248	0
0.020372	8.17453e-15			0.020372	2.47746e-19			0.020372	0			0.020372	0
0.020496	1.86646e-14			0.020496	1.11854e-18			0.020496	0			0.020496	0
0.02062	3.54108e-14			0.02062	3.60111e-18			0.02062	0			0.02062	0
0.02124	2.58871e-13			0.02124	1.36072e-16			0.02124	0			0.02124	0
0.02186	8.2891e-13			0.02186	1.13888e-15			0.02186	0			0.02186	4.68828e-38
0.02248	1.89308e-12			0.02248	5.1426e-15			0.02248	0			0.02248	1.1382e-35
0.0231	3.59281e-12			0.0231	1.65596e-14			0.0231	0			0.0231	8.09756e-34
0.02372	6.06552e-12			0.02372	4.30576e-14			0.02372	0			0.02372	2.66926e-32
0.02434	9.44582e-12			0.02434	9.65993e-14			0.02434	0			0.02434	5.12448e-31
0.02496	1.38665e-11			0.02496	1.94539e-13			0.02496	0			0.02496	6.62446e-30
0.02558	1.94589e-11			0.02558	3.60775e-13			0.02558	0			0.02558	6.33244e-29
0.0262	2.6354e-11			0.0262	6.26946e-13			0.0262	0			0.0262	4.77079e-28
0.02682	3.46825e-11			0.02682	1.03369e-12			0.02682	0			0.02682	2.96448e-27
0.02744	4.45752e-11			0.02744	1.63192e-12			0.02744	0			0.02744	1.5712e-26
0.02806	5.61637e-11			0.02806	2.48422e-12			0.02806	0			0.02806	7.28625e-26
0.02868	6.95807e-11			0.02868	3.66619e-12			0.02868	0			0.02868	3.01562e-25
0.0293	8.49603e-11			0.0293	5.26792e-12			0.0293	0			0.0293	1.13155e-24
0.02992	1.02439e-10			0.02992	7.39553e-12			0.02992	0			0.02992	3.89843e-24
0.03054	1.22154e-10			0.03054	1.01727e-11			0.03054	0			0.03054	1.24603e-23
0.03116	1.44247e-10			0.03116	1.37422e-11			0.03116	0			0.03116	3.7266e-23
0.03178	1.68861e-10			0.03178	1.8268e-11			0.03178	1.42589e-13			0.03178	1.05043e-22
0.0324	1.96145e-10			0.0324	2.39363e-11			0.0324	1.81276e-13			0.0324	2.80757e-22
0.03302	2.26248e-10			0.03302	3.0958e-11			0.03302	3.53419e-13			0.03302	7.15253e-22
0.03364	2.59328e-10			0.03364	3.95706e-11			0.03364	5.46769e-13			0.03364	1.74458e-21
0.03426	2.95543e-10			0.03426	5.00398e-11			0.03426	8.43911e-13			0.03426	4.08985e-21
0.03488	3.35059e-10			0.03488	6.26617e-11			0.03488	1.26758e-12			0.03488	9.24639e-21
0.0355	3.78049e-10			0.0355	7.77655e-11			0.0355	1.89393e-12			0.0355	2.02197e-20
0.03612	4.24688e-10			0.03612	9.57151e-11			0.03612	2.76804e-12			0.03612	4.28792e-20
0.03674	4.75162e-10			0.03674	1.16912e-10			0.03674	4.01781e-12			0.03674	8.83888e-20
0.03736	5.29662e-10			0.03736	1.41798e-10			0.03736	5.74426e-12			0.03736	1.77468e-19
0.03798	5.8839e-10			0.03798	1.70857e-10			0.03798	8.11334e-12			0.03798	3.47714e-19
0.0386	6.51552e-10			0.0386	2.04619e-10			0.0386	1.13212e-11			0.0386	6.65915e-19
0.03922	7.19369e-10			0.03922	2.43662e-10			0.03922	1.56286e-11			0.03922	1.24842e-18
0.03984	7.92068e-10			0.03984	2.88616e-10			0.03984	2.13565e-11			0.03984	2.29425e-18
0.04046	8.6989e-10			0.04046	3.40167e-10			0.04046	2.89026e-11			0.04046	4.13796e-18
0.04108	9.53088e-10			0.04108	3.99058e-10			0.04108	3.87642e-11			0.04108	7.33306e-18
0.0417	1.04193e-09			0.0417	4.66096e-10			0.0417	5.15498e-11			0.0417	1.27815e-17
0.04232	1.13668e-09			0.04232	5.42153e-10			0.04232	6.80046e-11			0.04232	2.19322e-17
0.04294	1.23766e-09			0.04294	6.28174e-10			0.04294	8.90343e-11			0.04294	3.70816e-17
0.04356	1.34516e-09			0.04356	7.25178e-10			0.04356	1.15733e-10			0.04356	6.18237e-17
0.04418	1.45952e-09			0.04418	8.34264e-10			0.04418	1.49417e-10			0.04418	1.01715e-16
0.0448	1.58108e-09			0.0448	9.56618e-10			0.0448	1.91663e-10			0.0448	1.65252e-16
0.04542	1.71023e-09			0.04542	1.09352e-09			0.04542	2.4435e-10			0.04542	2.65282e-16
0.04604	1.84734e-09			0.04604	1.24633e-09			0.04604	3.09706e-10			0.04604	4.21036e-16
0.04666	1.99285e-09			0.04666	1.41654e-09			0.04666	3.90364e-10			0.04666	6.61021e-16
0.04728	2.1472e-09			0.04728	1.60574e-09			0.04728	4.89427e-10			0.04728	1.02711e-15
0.0479	2.31087e-09			0.0479	1.81563e-09			0.0479	6.1053e-10			0.0479	1.58023e-15
0.04852	2.48436e-09			0.04852	2.04805e-09			0.04852	7.57926e-10			0.04852	2.40838e-15
0.04914	2.66821e-09			0.04914	2.30497e-09			0.04914	9.36567e-10			0.04914	3.6375e-15
0.04976	2.86303e-09			0.04976	2.5885e-09			0.04976	1.15221e-09			0.04976	5.44658e-15
0.05038	3.06942e-09			0.05038	2.90092e-09			0.05038	1.41151e-09			0.05038	8.08809e-15
0.051	3.28807e-09			0.051	3.24466e-09			0.051	1.72218e-09			0.051	1.19156e-14
0.05162	3.51969e-09			0.05162	3.62234e-09			0.05162	2.09306e-09			0.05162	1.74211e-14
0.05224	3.76507e-09			0.05224	4.03678e-09			0.05224	2.53437e-09			0.05224	2.52845e-14
0.05286	4.02504e-09			0.05286	4.491e-09			0.05286	3.05778e-09			0.05286	3.64402e-14
0.05348	4.30053e-09			0.05348	4.98823e-09			0.05348	3.67666e-09			0.05348	5.2164e-14
0.0541	4.5925e-09			0.0541	5.53198e-09			0.0541	4.40629e-09			0.0541	7.41891e-14
0.05472	4.90204e-09			0.05472	6.12598e-09			0.05472	5.26409e-09			0.05472	1.04856e-13
0.05534	5.23031e-09			0.05534	6.77428e-09			0.05534	6.2699e-09			0.05534	1.47312e-13
0.05596	5.57856e-09			0.05596	7.48121e-09			0.05596	7.44625e-09			0.05596	2.05763e-13
0.05658	5.94817e-09			0.05658	8.25146e-09			0.05658	8.81878e-09			0.05658	2.85811e-13
0.0572	6.34066e-09			0.0572	9.09007e-09			0.0572	1.04166e-08			0.0572	3.94878e-13
0.05782	6.75768e-09			0.05782	1.00025e-08			0.05782	1.22725e-08			0.05782	5.42758e-13
0.05844	7.20102e-09			0.05844	1.09945e-08			0.05844	1.44241e-08			0.05844	7.42325e-13
0.05906	7.6727e-09			0.05906	1.20726e-08			0.05906	1.69135e-08			0.05906	1.01044e-12
0.05968	8.1749e-09			0.05968	1.32437e-08			0.05968	1.97889e-08			0.05968	1.36909e-12
0.0603	8.71005e-09			0.0603	1.4515e-08			0.0603	2.31046e-08			0.0603	1.84687e-12
0.06092	9.28085e-09			0.06092	1.58948e-08			0.06092	2.69222e-08			0.06092	2.48088e-12
0.06154	9.89028e-09			0.06154	1.73919e-08			0.06154	3.1312e-08			0.06154	3.31904e-12
0.06216	1.05417e-08			0.06216	1.90157e-08			0.06216	3.63535e-08			0.06216	4.42314e-12
0.06278	1.12388e-08			0.06278	2.07768e-08			0.06278	4.21374e-08			0.06278	5.87268e-12
0.0634	1.19858e-08			0.0634	2.26865e-08			0.0634	4.87673e-08			0.0634	7.76968e-12
0.06402	1.27874e-08			0.06402	2.47575e-08			0.06402	5.63612e-08			0.06402	1.02449e-11
0.06464	1.3649e-08			0.06464	2.70033e-08			0.06464	6.5055e-08			0.06464	1.34654e-11
0.06526	1.45765e-08			0.06526	2.9439e-08			0.06526	7.50046e-08			0.06526	1.76451e-11
0.06588	1.5577e-08			0.06588	3.20815e-08			0.06588	8.63902e-08			0.06588	2.30566e-11
0.0665	1.66581e-08			0.0665	3.4949e-08			0.0665	9.94204e-08			0.0665	3.00481e-11
0.06712	1.78292e-08			0.06712	3.80621e-08			0.06712	1.14338e-07			0.06712	3.90635e-11
0.06774	1.91006e-08			0.06774	4.14437e-08			0.06774	1.31429e-07			0.06774	5.06697e-11
0.06836	2.04846e-08			0.06836	4.51194e-08			0.06836	1.51026e-07			0.06836	6.55905e-11
0.06898	2.19955e-08			0.06898	4.91178e-08			0.06898	1.73528e-07			0.06898	8.47519e-11
0.0696	2.36502e-08			0.0696	5.34714e-08			0.0696	1.99408e-07			0.0696	1.0934e-10
0.07022	2.54687e-08			0.07022	5.82171e-08			0.07022	2.29235e-07			0.07022	1.40881e-10
0.07084	2.74752e-08			0.07084	6.3397e-08			0.07084	2.63699e-07			0.07084	1.81338e-10
0.07146	2.96987e-08			0.07146	6.90595e-08			0.07146	3.03648e-07			0.07146	2.33257e-10
0.07208	3.21747e-08			0.07208	7.52606e-08			0.07208	3.50128e-07			0.07208	2.99948e-10
0.0727	3.4947e-08			0.0727	8.20657e-08			0.0727	4.0445e-07			0.0727	3.8575e-10
0.07332	3.80706e-08			0.07332	8.95521e-08			0.07332	4.68278e-07			0.07332	4.96388e-10
0.07394	4.16153e-08			0.07394	9.78115e-08			0.07394	5.43758e-07			0.07394	6.3949e-10
0.07456	4.56712e-08			0.07456	1.06955e-07			0.07456	6.33701e-07			0.07456	8.25338e-10
0.07518	5.03568e-08			0.07518	1.17117e-07			0.07518	7.41864e-07			0.07518	1.06798e-09
0.0758	5.5832e-08			0.0758	1.28468e-07			0.0758	8.73387e-07			0.0758	1.38695e-09
0.07642	6.23177e-08			0.07642	1.4122e-07			0.07642	1.03549e-06			0.07642	1.80995e-09
0.07704	7.01298e-08			0.07704	1.55652e-07			0.07704	1.23865e-06			0.07704	2.37731e-09
0.07766	7.97379e-08			0.07766	1.72136e-07			0.07766	1.49867e-06			0.07766	3.14971e-09
0.07828	9.18763e-08			0.07828	1.91188e-07			0.07828	1.84064e-06			0.07828	4.22229e-09
0.0789	1.07771e-07			0.0789	2.13563e-07			0.0789	2.30699e-06			0.0789	5.75289e-09
0.07952	1.29662e-07			0.07952	2.40436e-07			0.07952	2.97598e-06			0.07952	8.02421e-09
0.08014	1.62205e-07			0.08014	2.73825e-07			0.08014	4.0115e-06			0.08014	1.16033e-08
0.08076	2.17358e-07			0.08076	3.17764e-07			0.08076	5.83329e-06			0.08076	1.78566e-08
0.08138	3.41709e-07			0.08138	3.83066e-07			0.08138	1.00381e-05			0.08138	3.15032e-08
0.081504	3.91297e-07			0.081504	4.01384e-07			0.081504	1.17071e-05			0.081504	3.65875e-08
0.081628	4.63244e-07			0.081628	4.23125e-07			0.081628	1.40969e-05			0.081628	4.35682e-08
0.081752	5.81967e-07			0.081752	4.50374e-07			0.081752	1.79331e-05			0.081752	5.41213e-08
0.081876	8.41565e-07			0.081876	4.88713e-07			0.081876	2.57998e-05			0.081876	7.37218e-08
0.081938	1.19255e-06			0.081938	5.18291e-07			0.081938	3.53692e-05			0.081938	9.47555e-08
0.082	3.48418e-06			0.082	6.1e-07			0.082	8.00581e-05			0.082	6.1e-07

## Sheet: hidden
soil 1 theta	Relative theta	h		soil 2 theta	relative theta	h
0.1	0.0001	12221		0.1	0.0001	1.79536e+34
0.10031	0.001	521.487		0.10031	0.001	8.33333e+25
0.10062	0.002	201.778		0.10062	0.002	2.58366e+23
0.10124	0.004	78.0735		0.10124	0.004	8.01036e+20
0.10186	0.006	44.8004		0.10186	0.006	2.73039e+19
0.10248	0.008	30.2087		0.10248	0.008	2.48353e+18
0.1031	0.01	22.2524		0.1031	0.01	3.86799e+17
0.1062	0.02	8.60969		0.1062	0.02	1.19923e+15
0.1093	0.03	4.94002		0.1093	0.03	4.08766e+13
0.1124	0.04	3.33057		0.1124	0.04	3.71808e+12
0.1155	0.05	2.4529		0.1155	0.05	5.79076e+11
0.1186	0.06	1.9103		0.1186	0.06	1.26734e+11
0.1217	0.07	1.54615		0.1217	0.07	3.50753e+10
0.1248	0.08	1.28718		0.1248	0.08	1.15275e+10
0.1279	0.09	1.09487		0.1279	0.09	4.31981e+09
0.131	0.1	0.947206		0.131	0.1	1.79536e+09
0.1341	0.11	0.830748		0.1341	0.11	8.11359e+08
0.1372	0.12	0.736877		0.1372	0.12	3.92924e+08
0.1403	0.13	0.659824		0.1403	0.13	2.01662e+08
0.1434	0.14	0.595598		0.1434	0.14	1.08747e+08
0.1465	0.15	0.541354		0.1465	0.15	6.11963e+07
0.1496	0.16	0.495014		0.1496	0.16	3.57398e+07
0.1527	0.17	0.455029		0.1527	0.17	2.15647e+07
0.1558	0.18	0.420222		0.1558	0.18	1.33931e+07
0.1589	0.19	0.389683		0.1589	0.19	8.53504e+06
0.162	0.2	0.362701		0.162	0.2	5.56633e+06
0.1651	0.21	0.33871		0.1651	0.21	3.70673e+06
0.1682	0.22	0.317254		0.1682	0.22	2.51553e+06
0.1713	0.23	0.297967		0.1713	0.23	1.73681e+06
0.1744	0.24	0.280545		0.1744	0.24	1.21822e+06
0.1775	0.25	0.264739		0.1775	0.25	866931
0.1806	0.26	0.250341		0.1806	0.26	625230
0.1837	0.27	0.237177		0.1837	0.27	456512
0.1868	0.28	0.225098		0.1868	0.28	337157
0.1899	0.29	0.213979		0.1899	0.29	251670
0.193	0.3	0.203713		0.193	0.3	189730
0.1961	0.31	0.194208		0.1961	0.31	144366
0.1992	0.32	0.185384		0.1992	0.32	110805
0.2023	0.33	0.177172		0.2023	0.33	85741.3
0.2054	0.34	0.16951		0.2054	0.34	66856.7
0.2085	0.35	0.162347		0.2085	0.35	52508.6
0.2116	0.36	0.155636		0.2116	0.36	41521.2
0.2147	0.37	0.149335		0.2147	0.37	33044.7
0.2178	0.38	0.143409		0.2178	0.38	26459.1
0.2209	0.39	0.137825		0.2209	0.39	21308.6
0.224	0.4	0.132553		0.224	0.4	17254.8
0.2271	0.41	0.127569		0.2271	0.41	14045.1
0.2302	0.42	0.122849		0.2302	0.42	11489.2
0.2333	0.43	0.118373		0.2333	0.43	9442.81
0.2364	0.44	0.114121		0.2364	0.44	7795.86
0.2395	0.45	0.110077		0.2395	0.45	6463.82
0.2426	0.46	0.106225		0.2426	0.46	5381.38
0.2457	0.47	0.102552		0.2457	0.47	4497.79
0.2488	0.48	0.099044		0.2488	0.48	3773.38
0.2519	0.49	0.0956904		0.2519	0.49	3177.02
0.255	0.5	0.0924805		0.255	0.5	2684.11
0.2581	0.51	0.0894044		0.2581	0.51	2275.15
0.2612	0.52	0.0864533		0.2612	0.52	1934.59
0.2643	0.53	0.0836191		0.2643	0.53	1650
0.2674	0.54	0.0808942		0.2674	0.54	1411.35
0.2705	0.55	0.0782716		0.2705	0.55	1210.59
0.2736	0.56	0.075745		0.2736	0.56	1041.16
0.2767	0.57	0.0733085		0.2767	0.57	897.734
0.2798	0.58	0.0709564		0.2798	0.58	775.966
0.2829	0.59	0.0686836		0.2829	0.59	672.291
0.286	0.6	0.0664855		0.286	0.6	583.779
0.2891	0.61	0.0643575		0.2891	0.61	508.01
0.2922	0.62	0.0622954		0.2922	0.62	442.982
0.2953	0.63	0.0602954		0.2953	0.63	387.034
0.2984	0.64	0.0583539		0.2984	0.64	338.781
0.3015	0.65	0.0564672		0.3015	0.65	297.067
0.3046	0.66	0.0546324		0.3046	0.66	260.923
0.3077	0.67	0.0528461		0.3077	0.67	229.537
0.3108	0.68	0.0511056		0.3108	0.68	202.223
0.3139	0.69	0.0494081		0.3139	0.69	178.403
0.317	0.7	0.047751		0.317	0.7	157.587
0.3201	0.71	0.0461317		0.3201	0.71	139.36
0.3232	0.72	0.0445479		0.3232	0.72	123.37
0.3263	0.73	0.0429971		0.3263	0.73	109.314
0.3294	0.74	0.0414772		0.3294	0.74	96.9359
0.3325	0.75	0.039986		0.3325	0.75	86.0155
0.3356	0.76	0.0385214		0.3356	0.76	76.3636
0.3387	0.77	0.0370811		0.3387	0.77	67.818
0.3418	0.78	0.0356632		0.3418	0.78	60.2386
0.3449	0.79	0.0342656		0.3449	0.79	53.5048
0.348	0.8	0.0328861		0.348	0.8	47.5119
0.3511	0.81	0.0315226		0.3511	0.81	42.1696
0.3542	0.82	0.030173		0.3542	0.82	37.3992
0.3573	0.83	0.0288348		0.3573	0.83	33.1324
0.3604	0.84	0.0275059		0.3604	0.84	29.3096
0.3635	0.85	0.0261834		0.3635	0.85	25.879
0.3666	0.86	0.0248647		0.3666	0.86	22.7949
0.3697	0.87	0.0235465		0.3697	0.87	20.0176
0.3728	0.88	0.0222255		0.3728	0.88	17.5121
0.3759	0.89	0.0208976		0.3759	0.89	15.2476
0.379	0.9	0.019558		0.379	0.9	13.1968
0.3821	0.91	0.018201		0.3821	0.91	11.3358
0.3852	0.92	0.0168194		0.3852	0.92	9.64302
0.3883	0.93	0.015404		0.3883	0.93	8.09936
0.3914	0.94	0.0139426		0.3914	0.94	6.68747
0.3945	0.95	0.0124177		0.3945	0.95	5.39145
0.3976	0.96	0.0108031		0.3976	0.96	4.19626
0.4007	0.97	0.00905544		0.4007	0.97	3.0869
0.4038	0.98	0.00709185		0.4038	0.98	2.04658
0.4069	0.99	0.00470375		0.4069	0.99	1.05071
0.40752	0.992	0.0041264		0.40752	0.992	0.852832
0.40814	0.994	0.00348738		0.40814	0.994	0.653487
0.40876	0.996	0.00275335		0.40876	0.996	0.450772
0.40938	0.998	0.0018408		0.40938	0.998	0.240516
0.40969	0.999	0.0012319		0.40969	0.999	0.128931
0.41	0.9999	0		0.41	0.9999	0

## Sheet: Calculation - Sensor
Soil 1 to Soil 2							Soil 2 to Soil 1
Curve for pump "Sensor" to convert soil moisture 1 to soil moisture 2							Curve for pump "Sensor" to convert soil moisture 2 to soil moisture 1
with equivalent matric head							with equivalent matric head
Depth (m)	Flow (CMS)						Depth (m)	Flow (CMS)
0.02	0.0458625						0.02	0.02
0.020062	0.0577097						0.020062	0.02
0.020124	0.0621716						0.020124	0.02
0.020248	0.0670102						0.020248	0.02
0.020372	0.0699147						0.020372	0.02
0.020496	0.0719342						0.020496	0.02
0.02062	0.0734411						0.02062	0.02
0.02124	0.077455						0.02124	0.02
0.02186	0.0791342						0.02186	0.02
0.02248	0.0800038						0.02248	0.02
0.0231	0.0805178						0.0231	0.02
0.02372	0.0808448						0.02372	0.02
0.02434	0.0810716						0.02434	0.02
0.02496	0.0812328						0.02496	0.02
0.02558	0.0813525						0.02558	0.02
0.0262	0.0814449						0.0262	0.02
0.02682	0.0815177						0.02682	0.02
0.02744	0.0815761						0.02744	0.02
0.02806	0.0816241						0.02806	0.02
0.02868	0.0816634						0.02868	0.02
0.0293	0.0816966						0.0293	0.02
0.02992	0.0817249						0.02992	0.02
0.03054	0.0817494						0.03054	0.02
0.03116	0.08177						0.03116	0.02
0.03178	0.081788						0.03178	0.02
0.0324	0.0818039						0.0324	0.02
0.03302	0.0818181						0.03302	0.02
0.03364	0.0818307						0.03364	0.02
0.03426	0.0818421						0.03426	0.02
0.03488	0.0818524						0.03488	0.02
0.0355	0.0818617						0.0355	0.02
0.03612	0.0818702						0.03612	0.02
0.03674	0.0818779						0.03674	0.02
0.03736	0.0818846						0.03736	0.02
0.03798	0.0818907						0.03798	0.02
0.0386	0.0818964						0.0386	0.02
0.03922	0.0819017						0.03922	0.02
0.03984	0.0819066						0.03984	0.02
0.04046	0.0819112						0.04046	0.02
0.04108	0.0819155						0.04108	0.02
0.0417	0.0819194						0.0417	0.02
0.04232	0.0819232						0.04232	0.02
0.04294	0.0819267						0.04294	0.02
0.04356	0.08193						0.04356	0.02
0.04418	0.0819331						0.04418	0.02
0.0448	0.081936						0.0448	0.02
0.04542	0.0819387						0.04542	0.02
0.04604	0.0819409						0.04604	0.0200039
0.04666	0.0819431						0.04666	0.0200147
0.04728	0.0819451						0.04728	0.0200235
0.0479	0.0819471						0.0479	0.0200305
0.04852	0.0819489						0.04852	0.0200362
0.04914	0.0819507						0.04914	0.0200409
0.04976	0.0819524						0.04976	0.0200448
0.05038	0.081954						0.05038	0.0200479
0.051	0.0819555						0.051	0.0200505
0.05162	0.081957						0.05162	0.0200527
0.05224	0.0819584						0.05224	0.0200545
0.05286	0.0819598						0.05286	0.020056
0.05348	0.0819611						0.05348	0.0200573
0.0541	0.0819624						0.0541	0.0200583
0.05472	0.0819636						0.05472	0.0200592
0.05534	0.0819647						0.05534	0.02006
0.05596	0.0819659						0.05596	0.0200607
0.05658	0.081967						0.05658	0.0200612
0.0572	0.081968						0.0572	0.0200617
0.05782	0.0819691						0.05782	0.0200646
0.05844	0.08197						0.05844	0.0200772
0.05906	0.081971						0.05906	0.0200881
0.05968	0.0819719						0.05968	0.0200974
0.0603	0.0819728						0.0603	0.0201055
0.06092	0.0819737						0.06092	0.0201125
0.06154	0.0819746						0.06154	0.0201186
0.06216	0.0819754						0.06216	0.0201239
0.06278	0.0819762						0.06278	0.0201474
0.0634	0.081977						0.0634	0.0201683
0.06402	0.0819778						0.06402	0.0201866
0.06464	0.0819786						0.06464	0.0202026
0.06526	0.0819793						0.06526	0.0202167
0.06588	0.0819801						0.06588	0.0202291
0.0665	0.0819808						0.0665	0.02024
0.06712	0.0819815						0.06712	0.0202544
0.06774	0.0819822						0.06774	0.0202862
0.06836	0.0819829						0.06836	0.0203145
0.06898	0.0819835						0.06898	0.0203396
0.0696	0.0819842						0.0696	0.0203619
0.07022	0.0819848						0.07022	0.0203944
0.07084	0.0819855						0.07084	0.0204349
0.07146	0.0819861						0.07146	0.0204712
0.07208	0.0819868						0.07208	0.02051
0.0727	0.0819874						0.0727	0.0205635
0.07332	0.081988						0.07332	0.0206115
0.07394	0.0819887						0.07394	0.0207216
0.07456	0.0819893						0.07456	0.0208354
0.07518	0.08199						0.07518	0.0209383
0.0758	0.0819906						0.0758	0.0210315
0.07642	0.0819912						0.07642	0.0211161
0.07704	0.0819919						0.07704	0.021193
0.07766	0.0819926						0.07766	0.0213262
0.07828	0.0819933						0.07828	0.0215648
0.0789	0.081994						0.0789	0.0217837
0.07952	0.0819948						0.07952	0.0221465
0.08014	0.0819956						0.08014	0.0226521
0.08076	0.0819966						0.08076	0.0235643
0.08138	0.0819977						0.08138	0.0257654
0.081504	0.081998						0.081504	0.0267024
0.081628	0.0819983						0.081628	0.0281212
0.081752	0.0819987						0.081752	0.0306158
0.081876	0.0819991						0.081876	0.0365827
0.081938	0.0819994						0.081938	0.0452506
0.082	0.082						0.082	0.082
