# Supplementary material for: Methodology to simulate unsaturated zone hydrology in Storm Water Management Model (SWMM) for green infrastructure design and evaluation
Source: PLoS One. 2020 Jul 6;15(7):e0235528. doi: 10.1371/journal.pone.0235528 (PMC7337332; doi:10.1371/journal.pone.0235528)
Supplement: S2 Data — (XLSX) [file pone.0235528.s003.xlsx]

## Sheet: Sheet1
Timestamp	DayID	TimeID	t	BTIRain (in)	Rain (m)	BTITempAir (deg C)	BTISoilMoisture10_HP	SM_30	BTISoilMoisture35D_HP	SM_60	BTISoilMoisture65_HP	BTISoilMoisture91_HP
2016-11-29 00:00:00	20161129	0		0	0	7.391	0.277	0.2682	0.266	0.247667	0.244	0.373
2016-11-29 00:05:00	20161129	5		0	0	7.37	0.277	0.2682	0.266	0.246833	0.243	0.373
2016-11-29 00:10:00	20161129	10		0	0	7.39	0.277	0.2674	0.265	0.2475	0.244	0.372
2016-11-29 00:15:00	20161129	15		0	0	7.419	0.277	0.2682	0.266	0.247667	0.244	0.373
2016-11-29 00:20:00	20161129	20		0	0	7.439	0.277	0.2682	0.266	0.247667	0.244	0.373
2016-11-29 00:25:00	20161129	25		0	0	7.521	0.277	0.2674	0.265	0.2475	0.244	0.372
2016-11-29 00:30:00	20161129	30		0	0	7.52	0.277	0.2674	0.265	0.246667	0.243	0.372
2016-11-29 00:35:00	20161129	35		0	0	7.506	0.276	0.2672	0.265	0.246667	0.243	0.373
2016-11-29 00:40:00	20161129	40		0	0	7.506	0.276	0.268	0.266	0.247667	0.244	0.372
2016-11-29 00:45:00	20161129	45		0	0	7.493	0.276	0.268	0.266	0.246833	0.243	0.372
2016-11-29 00:50:00	20161129	50		0	0	7.507	0.277	0.2674	0.265	0.2475	0.244	0.372
2016-11-29 00:55:00	20161129	55		0	0	7.527	0.277	0.2674	0.265	0.246667	0.243	0.373
2016-11-29 01:00:00	20161129	100		0	0	7.439	0.277	0.2674	0.265	0.2475	0.244	0.372
2016-11-29 01:05:00	20161129	105		0	0	7.415	0.276	0.268	0.266	0.246833	0.243	0.373
2016-11-29 01:10:00	20161129	110		0	0	7.383	0.277	0.2682	0.266	0.247667	0.244	0.373
2016-11-29 01:15:00	20161129	115		0	0	7.342	0.277	0.2674	0.265	0.2475	0.244	0.372
2016-11-29 01:20:00	20161129	120		0	0	7.331	0.277	0.2682	0.266	0.247667	0.244	0.372
2016-11-29 01:25:00	20161129	125		0	0	7.234	0.277	0.2674	0.265	0.2475	0.244	0.373
2016-11-29 01:30:00	20161129	130		0	0	7.135	0.277	0.2682	0.266	0.246833	0.243	0.373
2016-11-29 01:35:00	20161129	135		0	0	7.124	0.277	0.2674	0.265	0.2475	0.244	0.372
2016-11-29 01:40:00	20161129	140		0	0	7.227	0.276	0.268	0.266	0.246833	0.243	0.372
2016-11-29 01:45:00	20161129	145		0	0	7.288	0.277	0.2682	0.266	0.246833	0.243	0.372
2016-11-29 01:50:00	20161129	150		0	0	7.491	0.276	0.2672	0.265	0.2475	0.244	0.372
2016-11-29 01:55:00	20161129	155		0	0	7.603	0.277	0.2674	0.265	0.246667	0.243	0.372
2016-11-29 02:00:00	20161129	200		0	0	7.657	0.277	0.2682	0.266	0.246833	0.243	0.373
2016-11-29 02:05:00	20161129	205		0	0	7.703	0.277	0.2674	0.265	0.246667	0.243	0.372
2016-11-29 02:10:00	20161129	210		0	0	7.81	0.277	0.2674	0.265	0.246667	0.243	0.373
2016-11-29 02:15:00	20161129	215		0	0	7.838	0.277	0.2682	0.266	0.246833	0.243	0.373
2016-11-29 02:20:00	20161129	220		0	0	7.832	0.277	0.2682	0.266	0.246833	0.243	0.373
2016-11-29 02:25:00	20161129	225		0	0	7.768	0.276	0.268	0.266	0.247667	0.244	0.373
2016-11-29 02:30:00	20161129	230		0	0	7.761	0.276	0.268	0.266	0.246833	0.243	0.372
2016-11-29 02:35:00	20161129	235		0	0	7.724	0.277	0.2674	0.265	0.2475	0.244	0.373
2016-11-29 02:40:00	20161129	240		0	0	7.742	0.277	0.2682	0.266	0.246	0.242	0.373
2016-11-29 02:45:00	20161129	245		0	0	7.919	0.277	0.2674	0.265	0.246667	0.243	0.373
2016-11-29 02:50:00	20161129	250		0	0	8.05	0.276	0.2672	0.265	0.246667	0.243	0.373
2016-11-29 02:55:00	20161129	255		0	0	8.09	0.277	0.2674	0.265	0.246667	0.243	0.373
2016-11-29 03:00:00	20161129	300		0	0	8.07	0.276	0.2672	0.265	0.2475	0.244	0.372
2016-11-29 03:05:00	20161129	305		0	0	8.06	0.277	0.2682	0.266	0.246833	0.243	0.372
2016-11-29 03:10:00	20161129	310		0	0	8.05	0.277	0.2674	0.265	0.246667	0.243	0.373
2016-11-29 03:15:00	20161129	315		0	0	8.03	0.277	0.2674	0.265	0.246667	0.243	0.372
2016-11-29 03:20:00	20161129	320		0	0	8.04	0.277	0.2674	0.265	0.246667	0.243	0.372
2016-11-29 03:25:00	20161129	325		0	0	8.04	0.276	0.2672	0.265	0.2475	0.244	0.372
2016-11-29 03:30:00	20161129	330		0	0	8.08	0.277	0.2674	0.265	0.246667	0.243	0.373
2016-11-29 03:35:00	20161129	335		0	0	8.06	0.277	0.2674	0.265	0.246667	0.243	0.373
2016-11-29 03:40:00	20161129	340		0	0	8.02	0.277	0.2674	0.265	0.246667	0.243	0.373
2016-11-29 03:45:00	20161129	345		0	0	7.965	0.276	0.2672	0.265	0.246667	0.243	0.372
2016-11-29 03:50:00	20161129	350		0	0	7.938	0.276	0.2672	0.265	0.246667	0.243	0.372
2016-11-29 03:55:00	20161129	355		0	0	7.983	0.277	0.2674	0.265	0.245833	0.242	0.373
2016-11-29 04:00:00	20161129	400		0	0	8.14	0.276	0.2672	0.265	0.246667	0.243	0.373
2016-11-29 04:05:00	20161129	405		0	0	8.16	0.277	0.2674	0.265	0.246667	0.243	0.373
2016-11-29 04:10:00	20161129	410		0	0	8.15	0.276	0.2672	0.265	0.246667	0.243	0.372
2016-11-29 04:15:00	20161129	415		0	0	8.34	0.277	0.2674	0.265	0.246667	0.243	0.373
2016-11-29 04:20:00	20161129	420		0	0	8.54	0.277	0.2674	0.265	0.246667	0.243	0.373
2016-11-29 04:25:00	20161129	425		0	0	8.74	0.277	0.2674	0.265	0.246667	0.243	0.373
2016-11-29 04:30:00	20161129	430		0	0	8.8	0.277	0.2674	0.265	0.246667	0.243	0.372
2016-11-29 04:35:00	20161129	435		0	0	8.88	0.276	0.2672	0.265	0.246667	0.243	0.372
2016-11-29 04:40:00	20161129	440		0	0	8.95	0.276	0.2672	0.265	0.246667	0.243	0.372
2016-11-29 04:45:00	20161129	445		0	0	8.98	0.276	0.268	0.266	0.246833	0.243	0.373
2016-11-29 04:50:00	20161129	450		0	0	9.01	0.277	0.2674	0.265	0.246667	0.243	0.373
2016-11-29 04:55:00	20161129	455		0	0	9.06	0.276	0.2672	0.265	0.246667	0.243	0.372
2016-11-29 05:00:00	20161129	500		0	0	9.01	0.277	0.2674	0.265	0.246667	0.243	0.372
2016-11-29 05:05:00	20161129	505		0	0	8.94	0.276	0.2672	0.265	0.246667	0.243	0.372
2016-11-29 05:10:00	20161129	510		0	0	8.98	0.277	0.2682	0.266	0.247667	0.244	0.373
2016-11-29 05:15:00	20161129	515		0	0	8.99	0.277	0.2674	0.265	0.2475	0.244	0.373
2016-11-29 05:20:00	20161129	520		0	0	8.99	0.276	0.268	0.266	0.246833	0.243	0.373
2016-11-29 05:25:00	20161129	525		0	0	8.99	0.277	0.2674	0.265	0.246667	0.243	0.372
2016-11-29 05:30:00	20161129	530		0	0	8.95	0.277	0.2682	0.266	0.247667	0.244	0.373
2016-11-29 05:35:00	20161129	535		0	0	8.95	0.277	0.2674	0.265	0.246667	0.243	0.373
2016-11-29 05:40:00	20161129	540		0	0	8.92	0.276	0.268	0.266	0.246833	0.243	0.372
2016-11-29 05:45:00	20161129	545		0	0	8.86	0.276	0.2672	0.265	0.2475	0.244	0.373
2016-11-29 05:50:00	20161129	550		0	0	8.86	0.277	0.2682	0.266	0.246833	0.243	0.373
2016-11-29 05:55:00	20161129	555		0	0	8.78	0.277	0.2674	0.265	0.246667	0.243	0.373
2016-11-29 06:00:00	20161129	600		0	0	8.75	0.277	0.2682	0.266	0.247667	0.244	0.373
2016-11-29 06:05:00	20161129	605		0	0	8.79	0.277	0.2682	0.266	0.247667	0.244	0.373
2016-11-29 06:10:00	20161129	610		0	0	8.82	0.276	0.268	0.266	0.246833	0.243	0.372
2016-11-29 06:15:00	20161129	615		0	0	8.76	0.277	0.2674	0.265	0.246667	0.243	0.373
2016-11-29 06:20:00	20161129	620	0	0	0	8.8	0.276	0.2672	0.265	0.2475	0.244	0.373
2016-11-29 06:25:00	20161129	625	300	0.01	0.000254	8.83	0.277	0.2682	0.266	0.246	0.242	0.374
2016-11-29 06:30:00	20161129	630	600	0	0	8.94	0.276	0.268	0.266	0.247667	0.244	0.374
2016-11-29 06:35:00	20161129	635	900	0	0	9.02	0.277	0.2674	0.265	0.2475	0.244	0.373
2016-11-29 06:40:00	20161129	640	1200	0	0	9.1	0.276	0.268	0.266	0.246833	0.243	0.374
2016-11-29 06:45:00	20161129	645	1500	0.01	0.000254	9.09	0.277	0.2682	0.266	0.246833	0.243	0.375
2016-11-29 06:50:00	20161129	650	1800	0	0	9.13	0.277	0.269	0.267	0.247	0.243	0.372
2016-11-29 06:55:00	20161129	655	2100	0	0	9.23	0.277	0.2698	0.268	0.247167	0.243	0.373
2016-11-29 07:00:00	20161129	700	2400	0.01	0.000254	9.34	0.276	0.268	0.266	0.246833	0.243	0.373
2016-11-29 07:05:00	20161129	705	2700	0	0	9.46	0.277	0.269	0.267	0.247833	0.244	0.372
2016-11-29 07:10:00	20161129	710	3000	0	0	9.48	0.277	0.2682	0.266	0.246	0.242	0.373
2016-11-29 07:15:00	20161129	715	3300	0.01	0.000254	9.52	0.276	0.268	0.266	0.246833	0.243	0.372
2016-11-29 07:20:00	20161129	720	3600	0	0	9.62	0.277	0.2682	0.266	0.246	0.242	0.374
2016-11-29 07:25:00	20161129	725	3900	0	0	9.66	0.278	0.2684	0.266	0.246833	0.243	0.373
2016-11-29 07:30:00	20161129	730	4200	0	0	9.65	0.276	0.2688	0.267	0.247	0.243	0.372
2016-11-29 07:35:00	20161129	735	4500	0.01	0.000254	9.67	0.277	0.269	0.267	0.247	0.243	0.373
2016-11-29 07:40:00	20161129	740	4800	0	0	9.69	0.276	0.268	0.266	0.246833	0.243	0.374
2016-11-29 07:45:00	20161129	745	5100	0	0	9.68	0.277	0.269	0.267	0.247	0.243	0.373
2016-11-29 07:50:00	20161129	750	5400	0.01	0.000254	9.8	0.277	0.269	0.267	0.247	0.243	0.373
2016-11-29 07:55:00	20161129	755	5700	0	0	9.89	0.277	0.269	0.267	0.246167	0.242	0.374
2016-11-29 08:00:00	20161129	800	6000	0.01	0.000254	9.94	0.277	0.2682	0.266	0.246	0.242	0.373
2016-11-29 08:05:00	20161129	805	6300	0	0	9.98	0.277	0.2682	0.266	0.246833	0.243	0.374
2016-11-29 08:10:00	20161129	810	6600	0.01	0.000254	10.09	0.277	0.2682	0.266	0.246833	0.243	0.373
2016-11-29 08:15:00	20161129	815	6900	0.01	0.000254	10.18	0.278	0.2684	0.266	0.246833	0.243	0.374
2016-11-29 08:20:00	20161129	820	7200	0	0	10.26	0.277	0.269	0.267	0.246167	0.242	0.374
2016-11-29 08:25:00	20161129	825	7500	0.01	0.000254	10.38	0.277	0.269	0.267	0.247	0.243	0.372
2016-11-29 08:30:00	20161129	830	7800	0.01	0.000254	10.61	0.278	0.27	0.268	0.247167	0.243	0.372
2016-11-29 08:35:00	20161129	835	8100	0.01	0.000254	10.7	0.279	0.2694	0.267	0.247	0.243	0.373
2016-11-29 08:40:00	20161129	840	8400	0.01	0.000254	10.79	0.28	0.2688	0.266	0.246833	0.243	0.374
2016-11-29 08:45:00	20161129	845	8700	0.02	0.000508	10.89	0.28	0.2696	0.267	0.247	0.243	0.374
2016-11-29 08:50:00	20161129	850	9000	0.01	0.000254	10.96	0.279	0.2694	0.267	0.246167	0.242	0.373
2016-11-29 08:55:00	20161129	855	9300	0.01	0.000254	11.05	0.28	0.2696	0.267	0.247833	0.244	0.375
2016-11-29 09:00:00	20161129	900	9600	0	0	11.14	0.28	0.2704	0.268	0.247167	0.243	0.373
2016-11-29 09:05:00	20161129	905	9900	0.01	0.000254	11.29	0.279	0.283	0.284	0.254833	0.249	0.372
2016-11-29 09:10:00	20161129	910	10200	0.01	0.000254	11.39	0.282	0.3252	0.336	0.336833	0.337	0.373
2016-11-29 09:15:00	20161129	915	10500	0.01	0.000254	11.53	0.285	0.3474	0.363	0.399667	0.407	0.374
2016-11-29 09:20:00	20161129	920	10800	0.01	0.000254	11.59	0.293	0.365	0.383	0.4255	0.434	0.374
2016-11-29 09:25:00	20161129	925	11100	0	0	11.64	0.34	0.3944	0.408	0.4305	0.435	0.374
2016-11-29 09:30:00	20161129	930	11400	0.02	0.000508	11.67	0.388	0.404	0.408	0.431333	0.436	0.372
2016-11-29 09:35:00	20161129	935	11700	0	0	11.73	0.388	0.4048	0.409	0.428167	0.432	0.375
2016-11-29 09:40:00	20161129	940	12000	0.01	0.000254	11.77	0.388	0.4048	0.409	0.4315	0.436	0.372
2016-11-29 09:45:00	20161129	945	12300	0.01	0.000254	11.84	0.389	0.405	0.409	0.4315	0.436	0.372
2016-11-29 09:50:00	20161129	950	12600	0	0	11.88	0.389	0.4042	0.408	0.432167	0.437	0.372
2016-11-29 09:55:00	20161129	955	12900	0.02	0.000508	11.94	0.389	0.4042	0.408	0.431333	0.436	0.373
2016-11-29 10:00:00	20161129	1000	13200	0.01	0.000254	11.99	0.389	0.405	0.409	0.432333	0.437	0.374
2016-11-29 10:05:00	20161129	1005	13500	0.01	0.000254	12.03	0.389	0.405	0.409	0.4315	0.436	0.373
2016-11-29 10:10:00	20161129	1010	13800	0.01	0.000254	12.05	0.389	0.4058	0.41	0.433333	0.438	0.373
2016-11-29 10:15:00	20161129	1015	14100	0.01	0.000254	12.07	0.389	0.4058	0.41	0.4325	0.437	0.373
2016-11-29 10:20:00	20161129	1020	14400	0.01	0.000254	12.07	0.389	0.4058	0.41	0.4325	0.437	0.373
2016-11-29 10:25:00	20161129	1025	14700	0	0	12.09	0.389	0.4058	0.41	0.431667	0.436	0.372
2016-11-29 10:30:00	20161129	1030	15000	0.01	0.000254	12.14	0.39	0.406	0.41	0.431667	0.436	0.375
2016-11-29 10:35:00	20161129	1035	15300	0.01	0.000254	12.17	0.39	0.406	0.41	0.4325	0.437	0.374
2016-11-29 10:40:00	20161129	1040	15600	0.01	0.000254	12.19	0.39	0.406	0.41	0.433333	0.438	0.372
2016-11-29 10:45:00	20161129	1045	15900	0.01	0.000254	12.21	0.389	0.4066	0.411	0.432667	0.437	0.372
2016-11-29 10:50:00	20161129	1050	16200	0.01	0.000254	12.26	0.389	0.4066	0.411	0.4335	0.438	0.373
2016-11-29 10:55:00	20161129	1055	16500	0.01	0.000254	12.33	0.39	0.406	0.41	0.4325	0.437	0.374
2016-11-29 11:00:00	20161129	1100	16800	0.02	0.000508	12.35	0.39	0.4052	0.409	0.433167	0.438	0.374
2016-11-29 11:05:00	20161129	1105	17100	0.01	0.000254	12.41	0.389	0.4058	0.41	0.430833	0.435	0.373
2016-11-29 11:10:00	20161129	1110	17400	0.01	0.000254	12.45	0.389	0.4058	0.41	0.431667	0.436	0.374
2016-11-29 11:15:00	20161129	1115	17700	0.02	0.000508	12.5	0.389	0.4058	0.41	0.431667	0.436	0.374
2016-11-29 11:20:00	20161129	1120	18000	0.01	0.000254	12.53	0.389	0.4066	0.411	0.431833	0.436	0.373
2016-11-29 11:25:00	20161129	1125	18300	0.01	0.000254	12.59	0.389	0.4066	0.411	0.431833	0.436	0.374
2016-11-29 11:30:00	20161129	1130	18600	0.01	0.000254	12.65	0.389	0.4058	0.41	0.4325	0.437	0.374
2016-11-29 11:35:00	20161129	1135	18900	0.01	0.000254	12.73	0.389	0.4066	0.411	0.431833	0.436	0.376
2016-11-29 11:40:00	20161129	1140	19200	0.01	0.000254	12.78	0.389	0.4058	0.41	0.431667	0.436	0.377
2016-11-29 11:45:00	20161129	1145	19500	0.01	0.000254	12.76	0.39	0.406	0.41	0.433333	0.438	0.377
2016-11-29 11:50:00	20161129	1150	19800	0.01	0.000254	12.78	0.39	0.4068	0.411	0.432667	0.437	0.376
2016-11-29 11:55:00	20161129	1155	20100	0.01	0.000254	12.79	0.389	0.4074	0.412	0.432833	0.437	0.377
2016-11-29 12:00:00	20161129	1200	20400	0.01	0.000254	12.82	0.389	0.4074	0.412	0.433667	0.438	0.376
2016-11-29 12:05:00	20161129	1205	20700	0.01	0.000254	12.85	0.39	0.4076	0.412	0.433667	0.438	0.377
2016-11-29 12:10:00	20161129	1210	21000	0.01	0.000254	12.86	0.39	0.4076	0.412	0.433667	0.438	0.378
2016-11-29 12:15:00	20161129	1215	21300	0.01	0.000254	12.88	0.39	0.4068	0.411	0.4335	0.438	0.379
2016-11-29 12:20:00	20161129	1220	21600	0.01	0.000254	12.87	0.39	0.406	0.41	0.435	0.44	0.379
2016-11-29 12:25:00	20161129	1225	21900	0.01	0.000254	12.92	0.39	0.4068	0.411	0.432667	0.437	0.379
2016-11-29 12:30:00	20161129	1230	22200	0.01	0.000254	12.96	0.39	0.406	0.41	0.435	0.44	0.378
2016-11-29 12:35:00	20161129	1235	22500	0.01	0.000254	12.98	0.39	0.4068	0.411	0.4335	0.438	0.378
2016-11-29 12:40:00	20161129	1240	22800	0.02	0.000508	12.99	0.39	0.4068	0.411	0.4335	0.438	0.378
2016-11-29 12:45:00	20161129	1245	23100	0.02	0.000508	13.05	0.39	0.406	0.41	0.434167	0.439	0.378
2016-11-29 12:50:00	20161129	1250	23400	0.02	0.000508	13.09	0.39	0.406	0.41	0.433333	0.438	0.378
2016-11-29 12:55:00	20161129	1255	23700	0.01	0.000254	13.14	0.39	0.406	0.41	0.434167	0.439	0.378
2016-11-29 13:00:00	20161129	1300	24000	0.01	0.000254	13.19	0.391	0.407	0.411	0.434333	0.439	0.379
2016-11-29 13:05:00	20161129	1305	24300	0.02	0.000508	13.21	0.39	0.4068	0.411	0.434333	0.439	0.38
2016-11-29 13:10:00	20161129	1310	24600	0.02	0.000508	13.26	0.392	0.4064	0.41	0.433333	0.438	0.38
2016-11-29 13:15:00	20161129	1315	24900	0.02	0.000508	13.29	0.391	0.407	0.411	0.4335	0.438	0.38
2016-11-29 13:20:00	20161129	1320	25200	0.02	0.000508	13.33	0.391	0.4062	0.41	0.433333	0.438	0.38
2016-11-29 13:25:00	20161129	1325	25500	0.02	0.000508	13.36	0.391	0.407	0.411	0.434333	0.439	0.381
2016-11-29 13:30:00	20161129	1330	25800	0.02	0.000508	13.42	0.391	0.407	0.411	0.434333	0.439	0.381
2016-11-29 13:35:00	20161129	1335	26100	0.02	0.000508	13.47	0.391	0.4078	0.412	0.433667	0.438	0.381
2016-11-29 13:40:00	20161129	1340	26400	0.02	0.000508	13.51	0.391	0.4078	0.412	0.433667	0.438	0.38
2016-11-29 13:45:00	20161129	1345	26700	0.02	0.000508	13.54	0.391	0.4078	0.412	0.4345	0.439	0.38
2016-11-29 13:50:00	20161129	1350	27000	0.03	0.000762	13.59	0.391	0.407	0.411	0.4335	0.438	0.382
2016-11-29 13:55:00	20161129	1355	27300	0.01	0.000254	13.62	0.389	0.4074	0.412	0.433667	0.438	0.379
2016-11-29 14:00:00	20161129	1400	27600	0.02	0.000508	13.67	0.391	0.407	0.411	0.4335	0.438	0.38
2016-11-29 14:05:00	20161129	1405	27900	0.02	0.000508	13.69	0.391	0.4078	0.412	0.433667	0.438	0.38
2016-11-29 14:10:00	20161129	1410	28200	0.01	0.000254	13.71	0.391	0.4078	0.412	0.4345	0.439	0.38
2016-11-29 14:15:00	20161129	1415	28500	0.02	0.000508	13.73	0.391	0.4086	0.413	0.433833	0.438	0.379
2016-11-29 14:20:00	20161129	1420	28800	0.01	0.000254	13.79	0.391	0.4078	0.412	0.435333	0.44	0.38
2016-11-29 14:25:00	20161129	1425	29100	0.01	0.000254	13.83	0.391	0.4078	0.412	0.4345	0.439	0.38
2016-11-29 14:30:00	20161129	1430	29400	0	0	13.84	0.392	0.408	0.412	0.4345	0.439	0.381
2016-11-29 14:35:00	20161129	1435	29700	0.01	0.000254	13.9	0.392	0.408	0.412	0.4345	0.439	0.38
2016-11-29 14:40:00	20161129	1440	30000	0	0	13.95	0.391	0.4086	0.413	0.433	0.437	0.38
2016-11-29 14:45:00	20161129	1445	30300	0.01	0.000254	13.98	0.391	0.4086	0.413	0.434667	0.439	0.38
2016-11-29 14:50:00	20161129	1450	30600	0	0	14.01	0.392	0.4088	0.413	0.433833	0.438	0.38
2016-11-29 14:55:00	20161129	1455	30900	0.01	0.000254	14.05	0.391	0.4078	0.412	0.433667	0.438	0.381
2016-11-29 15:00:00	20161129	1500	31200	0	0	14.02	0.392	0.408	0.412	0.435333	0.44	0.38
2016-11-29 15:05:00	20161129	1505	31500	0	0	14.03	0.391	0.4086	0.413	0.433833	0.438	0.38
2016-11-29 15:10:00	20161129	1510	31800	0	0	14.05	0.393	0.4082	0.412	0.435333	0.44	0.382
2016-11-29 15:15:00	20161129	1515	32100	0	0	14.04	0.391	0.4078	0.412	0.4345	0.439	0.38
2016-11-29 15:20:00	20161129	1520	32400	0	0	14.06	0.392	0.4088	0.413	0.4355	0.44	0.38
2016-11-29 15:25:00	20161129	1525	32700	0.01	0.000254	14.08	0.392	0.408	0.412	0.435333	0.44	0.38
2016-11-29 15:30:00	20161129	1530	33000	0	0	14.11	0.392	0.408	0.412	0.436167	0.441	0.381
2016-11-29 15:35:00	20161129	1535	33300	0	0	14.13	0.392	0.408	0.412	0.4345	0.439	0.38
2016-11-29 15:40:00	20161129	1540	33600	0	0	14.18	0.391	0.4086	0.413	0.433833	0.438	0.381
2016-11-29 15:45:00	20161129	1545	33900	0	0	14.19	0.391	0.4078	0.412	0.436167	0.441	0.381
2016-11-29 15:50:00	20161129	1550	34200	0	0	14.19	0.392	0.408	0.412	0.435333	0.44	0.381
2016-11-29 15:55:00	20161129	1555	34500	0	0	14.21	0.392	0.408	0.412	0.436167	0.441	0.38
2016-11-29 16:00:00	20161129	1600	34800	0	0	14.22	0.392	0.408	0.412	0.435333	0.44	0.381
2016-11-29 16:05:00	20161129	1605	35100	0	0	14.24	0.392	0.408	0.412	0.435333	0.44	0.381
2016-11-29 16:10:00	20161129	1610	35400	0.01	0.000254	14.25	0.392	0.408	0.412	0.436167	0.441	0.381
2016-11-29 16:15:00	20161129	1615	35700	0	0	14.21	0.392	0.4088	0.413	0.4355	0.44	0.381
2016-11-29 16:20:00	20161129	1620	36000	0	0	14.24	0.392	0.4088	0.413	0.4355	0.44	0.381
2016-11-29 16:25:00	20161129	1625	36300	0	0	14.27	0.392	0.4088	0.413	0.4355	0.44	0.381
2016-11-29 16:30:00	20161129	1630	36600	0	0	14.28	0.392	0.4088	0.413	0.4355	0.44	0.381
2016-11-29 16:35:00	20161129	1635	36900	0	0	14.27	0.392	0.4088	0.413	0.4355	0.44	0.381
2016-11-29 16:40:00	20161129	1640	37200	0	0	14.24	0.392	0.4088	0.413	0.4355	0.44	0.381
2016-11-29 16:45:00	20161129	1645	37500	0	0	14.24	0.392	0.408	0.412	0.436167	0.441	0.381
2016-11-29 16:50:00	20161129	1650	37800	0	0	14.23	0.392	0.4088	0.413	0.436333	0.441	0.381
2016-11-29 16:55:00	20161129	1655	38100	0	0	14.19	0.392	0.4088	0.413	0.4355	0.44	0.381
2016-11-29 17:00:00	20161129	1700	38400	0	0	14.21	0.392	0.4088	0.413	0.436333	0.441	0.382
2016-11-29 17:05:00	20161129	1705	38700	0	0	14.28	0.393	0.409	0.413	0.4355	0.44	0.382
2016-11-29 17:10:00	20161129	1710	39000	0.01	0.000254	14.32	0.392	0.4096	0.414	0.4365	0.441	0.382
2016-11-29 17:15:00	20161129	1715	39300	0	0	14.28	0.393	0.409	0.413	0.436333	0.441	0.383
2016-11-29 17:20:00	20161129	1720	39600	0	0	14.27	0.393	0.409	0.413	0.4355	0.44	0.382
2016-11-29 17:25:00	20161129	1725	39900	0	0	14.29	0.394	0.4092	0.413	0.4355	0.44	0.383
2016-11-29 17:30:00	20161129	1730	40200	0	0	14.36	0.393	0.409	0.413	0.4355	0.44	0.383
2016-11-29 17:35:00	20161129	1735	40500	0.02	0.000508	14.39	0.393	0.409	0.413	0.436333	0.441	0.383
2016-11-29 17:40:00	20161129	1740	40800	0.02	0.000508	14.41	0.392	0.4088	0.413	0.437167	0.442	0.382
2016-11-29 17:45:00	20161129	1745	41100	0	0	14.45	0.392	0.4088	0.413	0.437167	0.442	0.381
2016-11-29 17:50:00	20161129	1750	41400	0	0	14.47	0.392	0.4088	0.413	0.436333	0.441	0.382
2016-11-29 17:55:00	20161129	1755	41700	0	0	14.45	0.392	0.4096	0.414	0.4365	0.441	0.381
2016-11-29 18:00:00	20161129	1800	42000	0	0	14.41	0.392	0.4088	0.413	0.436333	0.441	0.382
2016-11-29 18:05:00	20161129	1805	42300	0.01	0.000254	14.35	0.393	0.409	0.413	0.436333	0.441	0.382
2016-11-29 18:10:00	20161129	1810	42600	0	0	14.31	0.392	0.4088	0.413	0.436333	0.441	0.382
2016-11-29 18:15:00	20161129	1815	42900	0	0	14.24	0.394	0.4092	0.413	0.436333	0.441	0.383
2016-11-29 18:20:00	20161129	1820	43200	0	0	14.2	0.393	0.409	0.413	0.4355	0.44	0.383
2016-11-29 18:25:00	20161129	1825	43500	0	0	14.18	0.392	0.4096	0.414	0.4365	0.441	0.383
2016-11-29 18:30:00	20161129	1830	43800	0	0	14.13	0.393	0.409	0.413	0.437167	0.442	0.382
2016-11-29 18:35:00	20161129	1835	44100	0.01	0.000254	14.08	0.393	0.4098	0.414	0.4365	0.441	0.382
2016-11-29 18:40:00	20161129	1840	44400	0	0	14.08	0.393	0.4098	0.414	0.437333	0.442	0.382
2016-11-29 18:45:00	20161129	1845	44700	0	0	14.13	0.393	0.4098	0.414	0.4365	0.441	0.382
2016-11-29 18:50:00	20161129	1850	45000	0	0	14.12	0.393	0.4098	0.414	0.4365	0.441	0.382
2016-11-29 18:55:00	20161129	1855	45300	0.01	0.000254	14.18	0.393	0.4098	0.414	0.437333	0.442	0.382
2016-11-29 19:00:00	20161129	1900	45600	0	0	14.16	0.393	0.409	0.413	0.437167	0.442	0.383
2016-11-29 19:05:00	20161129	1905	45900	0	0	14.16	0.392	0.4096	0.414	0.437333	0.442	0.382
2016-11-29 19:10:00	20161129	1910	46200	0	0	14.11	0.393	0.409	0.413	0.4355	0.44	0.382
2016-11-29 19:15:00	20161129	1915	46500	0.01	0.000254	14.12	0.393	0.409	0.413	0.436333	0.441	0.383
2016-11-29 19:20:00	20161129	1920	46800	0	0	14.1	0.393	0.4098	0.414	0.4365	0.441	0.382
2016-11-29 19:25:00	20161129	1925	47100	0	0	14.07	0.393	0.409	0.413	0.436333	0.441	0.382
2016-11-29 19:30:00	20161129	1930	47400	0	0	14.09	0.392	0.4096	0.414	0.4365	0.441	0.381
2016-11-29 19:35:00	20161129	1935	47700	0	0	14.09	0.393	0.409	0.413	0.4355	0.44	0.383
2016-11-29 19:40:00	20161129	1940	48000	0	0	14.06	0.394	0.41	0.414	0.4365	0.441	0.383
2016-11-29 19:45:00	20161129	1945	48300	0	0	14.02	0.393	0.4098	0.414	0.4365	0.441	0.383
2016-11-29 19:50:00	20161129	1950	48600	0	0	14	0.394	0.41	0.414	0.4365	0.441	0.382
2016-11-29 19:55:00	20161129	1955	48900	0	0	14	0.394	0.4092	0.413	0.437167	0.442	0.384
2016-11-29 20:00:00	20161129	2000	49200	0	0	14	0.394	0.41	0.414	0.4365	0.441	0.382
2016-11-29 20:05:00	20161129	2005	49500	0	0	13.99	0.393	0.4098	0.414	0.4365	0.441	0.383
2016-11-29 20:10:00	20161129	2010	49800	0.01	0.000254	13.97	0.393	0.4098	0.414	0.4365	0.441	0.383
2016-11-29 20:15:00	20161129	2015	50100	0	0	13.96	0.393	0.4098	0.414	0.4365	0.441	0.382
2016-11-29 20:20:00	20161129	2020	50400	0	0	13.95	0.394	0.41	0.414	0.4365	0.441	0.382
2016-11-29 20:25:00	20161129	2025	50700	0	0	13.97	0.393	0.4106	0.415	0.436667	0.441	0.383
2016-11-29 20:30:00	20161129	2030	51000	0	0	13.97	0.393	0.4098	0.414	0.4365	0.441	0.382
2016-11-29 20:35:00	20161129	2035	51300	0	0	13.98	0.393	0.4098	0.414	0.437333	0.442	0.383
2016-11-29 20:40:00	20161129	2040	51600	0	0	13.98	0.393	0.4098	0.414	0.4365	0.441	0.382
2016-11-29 20:45:00	20161129	2045	51900	0	0	13.91	0.394	0.41	0.414	0.4365	0.441	0.383
2016-11-29 20:50:00	20161129	2050	52200	0	0	13.83	0.393	0.4106	0.415	0.4375	0.442	0.383
2016-11-29 20:55:00	20161129	2055	52500	0	0	13.83	0.394	0.41	0.414	0.4365	0.441	0.383
2016-11-29 21:00:00	20161129	2100	52800	0	0	13.82	0.394	0.41	0.414	0.4365	0.441	0.383
2016-11-29 21:05:00	20161129	2105	53100	0	0	13.87	0.394	0.4092	0.413	0.436333	0.441	0.383
2016-11-29 21:10:00	20161129	2110	53400	0	0	13.89	0.394	0.41	0.414	0.437333	0.442	0.383
2016-11-29 21:15:00	20161129	2115	53700	0	0	13.91	0.394	0.41	0.414	0.437333	0.442	0.382
2016-11-29 21:20:00	20161129	2120	54000	0	0	13.97	0.394	0.41	0.414	0.4365	0.441	0.383
2016-11-29 21:25:00	20161129	2125	54300	0	0	14.02	0.393	0.4098	0.414	0.4365	0.441	0.383
2016-11-29 21:30:00	20161129	2130	54600	0	0	14.12	0.394	0.41	0.414	0.4365	0.441	0.383
2016-11-29 21:35:00	20161129	2135	54900	0	0	14.16	0.394	0.41	0.414	0.4365	0.441	0.384
2016-11-29 21:40:00	20161129	2140	55200	0	0	14.2	0.394	0.41	0.414	0.437333	0.442	0.384
2016-11-29 21:45:00	20161129	2145	55500	0	0	14.19	0.394	0.41	0.414	0.437333	0.442	0.383
2016-11-29 21:50:00	20161129	2150	55800	0	0	14.18	0.394	0.41	0.414	0.4365	0.441	0.384
2016-11-29 21:55:00	20161129	2155	56100	0	0	14.14	0.394	0.4108	0.415	0.436667	0.441	0.383
2016-11-29 22:00:00	20161129	2200	56400	0	0	14.08	0.394	0.41	0.414	0.437333	0.442	0.383
2016-11-29 22:05:00	20161129	2205	56700	0	0	14.06	0.394	0.41	0.414	0.437333	0.442	0.384
2016-11-29 22:10:00	20161129	2210	57000	0	0	14.05	0.393	0.4098	0.414	0.4365	0.441	0.383
2016-11-29 22:15:00	20161129	2215	57300	0	0	14	0.394	0.4092	0.413	0.437167	0.442	0.384
2016-11-29 22:20:00	20161129	2220	57600	0	0	13.95	0.394	0.41	0.414	0.437333	0.442	0.384
2016-11-29 22:25:00	20161129	2225	57900	0	0	13.95	0.393	0.4098	0.414	0.437333	0.442	0.383
2016-11-29 22:30:00	20161129	2230	58200	0	0	13.85	0.394	0.41	0.414	0.4365	0.441	0.384
2016-11-29 22:35:00	20161129	2235	58500	0	0	13.74	0.393	0.4098	0.414	0.4365	0.441	0.383
2016-11-29 22:40:00	20161129	2240	58800	0	0	13.68	0.393	0.4098	0.414	0.4365	0.441	0.384
2016-11-29 22:45:00	20161129	2245	59100	0	0	13.64	0.394	0.41	0.414	0.4365	0.441	0.383
2016-11-29 22:50:00	20161129	2250	59400	0	0	13.63	0.393	0.4106	0.415	0.4375	0.442	0.383
2016-11-29 22:55:00	20161129	2255	59700	0	0	13.57	0.394	0.41	0.414	0.437333	0.442	0.384
2016-11-29 23:00:00	20161129	2300	60000	0	0	13.52	0.394	0.4108	0.415	0.4375	0.442	0.383
2016-11-29 23:05:00	20161129	2305	60300	0	0	13.46	0.393	0.4098	0.414	0.437333	0.442	0.383
2016-11-29 23:10:00	20161129	2310	60600	0	0	13.39	0.394	0.41	0.414	0.438167	0.443	0.383
2016-11-29 23:15:00	20161129	2315	60900	0	0	13.36	0.394	0.41	0.414	0.438167	0.443	0.382
2016-11-29 23:20:00	20161129	2320	61200	0	0	13.35	0.394	0.41	0.414	0.437333	0.442	0.384
2016-11-29 23:25:00	20161129	2325	61500	0	0	13.31	0.394	0.41	0.414	0.438167	0.443	0.383
2016-11-29 23:30:00	20161129	2330	61800	0	0	13.32	0.395	0.4102	0.414	0.437333	0.442	0.384
2016-11-29 23:35:00	20161129	2335	62100	0	0	13.29	0.394	0.41	0.414	0.437333	0.442	0.383
2016-11-29 23:40:00	20161129	2340	62400	0	0	13.24	0.394	0.41	0.414	0.4365	0.441	0.384
2016-11-29 23:45:00	20161129	2345	62700	0	0	13.17	0.394	0.41	0.414	0.437333	0.442	0.383
2016-11-29 23:50:00	20161129	2350	63000	0	0	13.08	0.394	0.41	0.414	0.437333	0.442	0.384
2016-11-29 23:55:00	20161129	2355	63300	0	0	13.04	0.394	0.41	0.414	0.437333	0.442	0.384
2016-11-30 00:00:00	20161130	0	63600	0	0	13.03	0.394	0.4108	0.415	0.4375	0.442	0.384
2016-11-30 00:05:00	20161130	5	63900	0	0	13.09	0.394	0.41	0.414	0.437333	0.442	0.384
2016-11-30 00:10:00	20161130	10	64200	0	0	13.15	0.394	0.41	0.414	0.438167	0.443	0.383
2016-11-30 00:15:00	20161130	15	64500	0	0	13.06	0.394	0.41	0.414	0.438167	0.443	0.384
2016-11-30 00:20:00	20161130	20	64800	0	0	13.12	0.394	0.41	0.414	0.437333	0.442	0.384
2016-11-30 00:25:00	20161130	25	65100	0	0	13.07	0.394	0.41	0.414	0.438167	0.443	0.383
2016-11-30 00:30:00	20161130	30	65400	0	0	12.99	0.394	0.41	0.414	0.438167	0.443	0.384
2016-11-30 00:35:00	20161130	35	65700	0	0	12.89	0.394	0.41	0.414	0.438167	0.443	0.384
2016-11-30 00:40:00	20161130	40	66000	0	0	12.89	0.395	0.4102	0.414	0.438167	0.443	0.384
2016-11-30 00:45:00	20161130	45	66300	0	0	12.91	0.395	0.4102	0.414	0.438167	0.443	0.384
2016-11-30 00:50:00	20161130	50	66600	0	0	12.89	0.393	0.4106	0.415	0.438333	0.443	0.383
2016-11-30 00:55:00	20161130	55	66900	0	0	12.9	0.395	0.4102	0.414	0.438167	0.443	0.383
2016-11-30 01:00:00	20161130	100	67200	0	0	12.91	0.394	0.41	0.414	0.438167	0.443	0.383
2016-11-30 01:05:00	20161130	105	67500	0	0	12.9	0.395	0.4102	0.414	0.438167	0.443	0.384
2016-11-30 01:10:00	20161130	110	67800	0	0	12.88	0.395	0.411	0.415	0.438333	0.443	0.384
2016-11-30 01:15:00	20161130	115	68100	0	0	12.85	0.395	0.411	0.415	0.438333	0.443	0.384
2016-11-30 01:20:00	20161130	120	68400	0	0	12.79	0.395	0.4102	0.414	0.438167	0.443	0.384
2016-11-30 01:25:00	20161130	125	68700	0	0	12.73	0.395	0.411	0.415	0.438333	0.443	0.384
2016-11-30 01:30:00	20161130	130	69000	0	0	12.68	0.395	0.4102	0.414	0.439	0.444	0.384
2016-11-30 01:35:00	20161130	135	69300	0	0	12.66	0.395	0.4102	0.414	0.439	0.444	0.384
2016-11-30 01:40:00	20161130	140	69600	0	0	12.63	0.395	0.4102	0.414	0.438167	0.443	0.384
2016-11-30 01:45:00	20161130	145	69900	0	0	12.59	0.395	0.4102	0.414	0.439	0.444	0.384
2016-11-30 01:50:00	20161130	150	70200	0	0	12.55	0.394	0.41	0.414	0.439	0.444	0.384
2016-11-30 01:55:00	20161130	155	70500	0	0	12.53	0.394	0.41	0.414	0.438167	0.443	0.384
2016-11-30 02:00:00	20161130	200	70800	0	0	12.51	0.395	0.4102	0.414	0.438167	0.443	0.384
2016-11-30 02:05:00	20161130	205	71100	0	0	12.46	0.394	0.41	0.414	0.438167	0.443	0.385
2016-11-30 02:10:00	20161130	210	71400	0	0	12.42	0.395	0.4102	0.414	0.439	0.444	0.384
2016-11-30 02:15:00	20161130	215	71700	0	0	12.41	0.395	0.411	0.415	0.439167	0.444	0.384
2016-11-30 02:20:00	20161130	220	72000	0	0	12.4	0.395	0.4102	0.414	0.438167	0.443	0.384
2016-11-30 02:25:00	20161130	225	72300	0	0	12.37	0.394	0.4108	0.415	0.439167	0.444	0.384
2016-11-30 02:30:00	20161130	230	72600	0	0	12.33	0.394	0.4108	0.415	0.438333	0.443	0.384
2016-11-30 02:35:00	20161130	235	72900	0	0	12.3	0.394	0.4108	0.415	0.438333	0.443	0.384
2016-11-30 02:40:00	20161130	240	73200	0	0	12.26	0.395	0.411	0.415	0.438333	0.443	0.384
2016-11-30 02:45:00	20161130	245	73500	0	0	12.26	0.395	0.411	0.415	0.439167	0.444	0.384
2016-11-30 02:50:00	20161130	250	73800	0	0	12.24	0.395	0.411	0.415	0.438333	0.443	0.384
2016-11-30 02:55:00	20161130	255	74100	0	0	12.26	0.395	0.411	0.415	0.439167	0.444	0.384
2016-11-30 03:00:00	20161130	300	74400	0	0	12.26	0.395	0.411	0.415	0.439167	0.444	0.384
2016-11-30 03:05:00	20161130	305	74700	0	0	12.26	0.394	0.4108	0.415	0.438333	0.443	0.384
2016-11-30 03:10:00	20161130	310	75000	0	0	12.25	0.394	0.4108	0.415	0.439167	0.444	0.384
2016-11-30 03:15:00	20161130	315	75300	0	0	12.24	0.394	0.4108	0.415	0.439167	0.444	0.384
2016-11-30 03:20:00	20161130	320	75600	0	0	12.26	0.394	0.4108	0.415	0.439167	0.444	0.384
2016-11-30 03:25:00	20161130	325	75900	0	0	12.21	0.394	0.4108	0.415	0.439167	0.444	0.384
2016-11-30 03:30:00	20161130	330	76200	0	0	12.17	0.395	0.411	0.415	0.439167	0.444	0.384
2016-11-30 03:35:00	20161130	335	76500	0	0	12.15	0.394	0.4108	0.415	0.439167	0.444	0.384
2016-11-30 03:40:00	20161130	340	76800	0	0	12.15	0.394	0.41	0.414	0.439	0.444	0.384
2016-11-30 03:45:00	20161130	345	77100	0	0	12.13	0.394	0.4108	0.415	0.439167	0.444	0.385
2016-11-30 03:50:00	20161130	350	77400	0	0	12.11	0.394	0.41	0.414	0.439	0.444	0.385
2016-11-30 03:55:00	20161130	355	77700	0	0	12.1	0.394	0.41	0.414	0.439	0.444	0.383
2016-11-30 04:00:00	20161130	400	78000	0	0	12.08	0.394	0.41	0.414	0.439	0.444	0.384
2016-11-30 04:05:00	20161130	405	78300	0	0	12.08	0.394	0.41	0.414	0.439	0.444	0.384
2016-11-30 04:10:00	20161130	410	78600	0	0	12.06	0.394	0.4108	0.415	0.439167	0.444	0.384
2016-11-30 04:15:00	20161130	415	78900	0	0	12.04	0.394	0.4108	0.415	0.439167	0.444	0.385
2016-11-30 04:20:00	20161130	420	79200	0	0	12.02	0.394	0.4108	0.415	0.439167	0.444	0.383
2016-11-30 04:25:00	20161130	425	79500	0	0	12.01	0.394	0.4108	0.415	0.439167	0.444	0.384
2016-11-30 04:30:00	20161130	430	79800	0	0	11.98	0.394	0.4108	0.415	0.44	0.445	0.383
2016-11-30 04:35:00	20161130	435	80100	0	0	11.98	0.395	0.4102	0.414	0.439	0.444	0.384
2016-11-30 04:40:00	20161130	440	80400	0	0	11.97	0.394	0.4108	0.415	0.44	0.445	0.384
2016-11-30 04:45:00	20161130	445	80700	0	0	11.98	0.395	0.4102	0.414	0.439	0.444	0.385
2016-11-30 04:50:00	20161130	450	81000	0	0	12	0.394	0.4108	0.415	0.439167	0.444	0.384
2016-11-30 04:55:00	20161130	455	81300	0	0	11.96	0.394	0.4108	0.415	0.439167	0.444	0.384
2016-11-30 05:00:00	20161130	500	81600	0	0	11.94	0.394	0.4108	0.415	0.44	0.445	0.384
2016-11-30 05:05:00	20161130	505	81900	0	0	11.92	0.394	0.41	0.414	0.439	0.444	0.384
2016-11-30 05:10:00	20161130	510	82200	0	0	11.98	0.395	0.411	0.415	0.439167	0.444	0.384
2016-11-30 05:15:00	20161130	515	82500	0	0	12.01	0.394	0.4108	0.415	0.44	0.445	0.384
2016-11-30 05:20:00	20161130	520	82800	0	0	12.03	0.395	0.411	0.415	0.439167	0.444	0.384
2016-11-30 05:25:00	20161130	525	83100	0	0	12.04	0.394	0.4108	0.415	0.44	0.445	0.384
2016-11-30 05:30:00	20161130	530	83400	0	0	12.05	0.394	0.4108	0.415	0.44	0.445	0.384
2016-11-30 05:35:00	20161130	535	83700	0	0	12.07	0.394	0.4108	0.415	0.44	0.445	0.383
2016-11-30 05:40:00	20161130	540	84000	0	0	12.11	0.394	0.4116	0.416	0.440167	0.445	0.383
2016-11-30 05:45:00	20161130	545	84300	0	0	12.13	0.394	0.4108	0.415	0.439167	0.444	0.385
2016-11-30 05:50:00	20161130	550	84600	0	0	12.16	0.394	0.4108	0.415	0.44	0.445	0.384
2016-11-30 05:55:00	20161130	555	84900	0	0	12.18	0.394	0.4108	0.415	0.439167	0.444	0.384
2016-11-30 06:00:00	20161130	600	85200	0	0	12.19	0.395	0.411	0.415	0.439167	0.444	0.384
2016-11-30 06:05:00	20161130	605	85500	0	0	12.2	0.394	0.4108	0.415	0.439167	0.444	0.384
2016-11-30 06:10:00	20161130	610	85800	0	0	12.22	0.394	0.4108	0.415	0.44	0.445	0.384
2016-11-30 06:15:00	20161130	615	86100	0	0	12.24	0.394	0.4108	0.415	0.44	0.445	0.384
2016-11-30 06:20:00	20161130	620	86400	0	0	12.24	0.395	0.4102	0.414	0.439	0.444	0.385
2016-11-30 06:25:00	20161130	625	86700	0	0	12.25	0.395	0.411	0.415	0.44	0.445	0.383
2016-11-30 06:30:00	20161130	630	87000	0	0	12.27	0.395	0.411	0.415	0.44	0.445	0.385
2016-11-30 06:35:00	20161130	635	87300	0	0	12.25	0.394	0.4108	0.415	0.440833	0.446	0.383
2016-11-30 06:40:00	20161130	640	87600	0	0	12.23	0.394	0.4108	0.415	0.44	0.445	0.384
2016-11-30 06:45:00	20161130	645	87900	0	0	12.22	0.394	0.4108	0.415	0.44	0.445	0.384
2016-11-30 06:50:00	20161130	650	88200	0	0	12.23	0.393	0.4114	0.416	0.440167	0.445	0.383
2016-11-30 06:55:00	20161130	655	88500	0	0	12.24	0.394	0.4108	0.415	0.44	0.445	0.384
2016-11-30 07:00:00	20161130	700	88800	0	0	12.23	0.394	0.4116	0.416	0.439333	0.444	0.384
2016-11-30 07:05:00	20161130	705	89100	0	0	12.25	0.394	0.4108	0.415	0.44	0.445	0.384
2016-11-30 07:10:00	20161130	710	89400	0	0	12.26	0.394	0.4108	0.415	0.44	0.445	0.385
2016-11-30 07:15:00	20161130	715	89700	0	0	12.26	0.395	0.411	0.415	0.44	0.445	0.384
2016-11-30 07:20:00	20161130	720	90000	0	0	12.3	0.395	0.4102	0.414	0.439833	0.445	0.386
2016-11-30 07:25:00	20161130	725	90300	0	0	12.31	0.394	0.4108	0.415	0.44	0.445	0.383
2016-11-30 07:30:00	20161130	730	90600	0	0	12.34	0.395	0.4102	0.414	0.440667	0.446	0.384
2016-11-30 07:35:00	20161130	735	90900	0	0	12.43	0.395	0.411	0.415	0.44	0.445	0.384
2016-11-30 07:40:00	20161130	740	91200	0	0	12.48	0.394	0.41	0.414	0.439833	0.445	0.384
2016-11-30 07:45:00	20161130	745	91500	0	0	12.54	0.394	0.41	0.414	0.439833	0.445	0.384
2016-11-30 07:50:00	20161130	750	91800	0	0	12.59	0.394	0.41	0.414	0.440667	0.446	0.383
2016-11-30 07:55:00	20161130	755	92100	0	0	12.62	0.394	0.41	0.414	0.439833	0.445	0.384
2016-11-30 08:00:00	20161130	800	92400	0	0	12.67	0.394	0.4092	0.413	0.439667	0.445	0.383
2016-11-30 08:05:00	20161130	805	92700	0	0	12.7	0.395	0.4094	0.413	0.439667	0.445	0.384
2016-11-30 08:10:00	20161130	810	93000	0	0	12.73	0.395	0.4102	0.414	0.440667	0.446	0.384
2016-11-30 08:15:00	20161130	815	93300	0	0	12.74	0.395	0.4102	0.414	0.439833	0.445	0.383
2016-11-30 08:20:00	20161130	820	93600	0	0	12.79	0.394	0.41	0.414	0.440667	0.446	0.384
2016-11-30 08:25:00	20161130	825	93900	0	0	12.83	0.395	0.4102	0.414	0.440667	0.446	0.383
2016-11-30 08:30:00	20161130	830	94200	0	0	12.9	0.395	0.4102	0.414	0.440667	0.446	0.384
2016-11-30 08:35:00	20161130	835	94500	0	0	12.92	0.395	0.4094	0.413	0.439667	0.445	0.385
2016-11-30 08:40:00	20161130	840	94800	0	0	12.93	0.395	0.4102	0.414	0.439833	0.445	0.384
2016-11-30 08:45:00	20161130	845	95100	0	0	12.92	0.394	0.4108	0.415	0.440833	0.446	0.383
2016-11-30 08:50:00	20161130	850	95400	0	0	12.92	0.394	0.4108	0.415	0.439167	0.444	0.384
2016-11-30 08:55:00	20161130	855	95700	0	0	12.96	0.395	0.4102	0.414	0.440667	0.446	0.383
2016-11-30 09:00:00	20161130	900	96000	0	0	13	0.394	0.4108	0.415	0.438333	0.443	0.384
2016-11-30 09:05:00	20161130	905	96300	0	0	13.06	0.394	0.41	0.414	0.439833	0.445	0.384
2016-11-30 09:10:00	20161130	910	96600	0	0	13.11	0.393	0.4114	0.416	0.441	0.446	0.382
2016-11-30 09:15:00	20161130	915	96900	0	0	13.12	0.394	0.4108	0.415	0.44	0.445	0.383
2016-11-30 09:20:00	20161130	920	97200	0	0	13.17	0.394	0.4108	0.415	0.439167	0.444	0.383
2016-11-30 09:25:00	20161130	925	97500	0	0	13.18	0.394	0.4108	0.415	0.440833	0.446	0.383
2016-11-30 09:30:00	20161130	930	97800	0.01	0.000254	13.19	0.395	0.4118	0.416	0.440167	0.445	0.383
2016-11-30 09:35:00	20161130	935	98100	0	0	13.21	0.394	0.4116	0.416	0.441	0.446	0.383
2016-11-30 09:40:00	20161130	940	98400	0	0	13.21	0.394	0.41	0.414	0.440667	0.446	0.383
2016-11-30 09:45:00	20161130	945	98700	0	0	13.22	0.394	0.4116	0.416	0.440167	0.445	0.382
2016-11-30 09:50:00	20161130	950	99000	0	0	13.24	0.394	0.4108	0.415	0.44	0.445	0.383
2016-11-30 09:55:00	20161130	955	99300	0	0	13.28	0.395	0.411	0.415	0.44	0.445	0.384
2016-11-30 10:00:00	20161130	1000	99600	0.01	0.000254	13.34	0.395	0.4102	0.414	0.439833	0.445	0.385
2016-11-30 10:05:00	20161130	1005	99900	0.01	0.000254	13.42	0.394	0.4108	0.415	0.440833	0.446	0.383
2016-11-30 10:10:00	20161130	1010	100200	0.01	0.000254	13.48	0.394	0.4108	0.415	0.44	0.445	0.383
2016-11-30 10:15:00	20161130	1015	100500	0.01	0.000254	13.55	0.394	0.4108	0.415	0.440833	0.446	0.384
2016-11-30 10:20:00	20161130	1020	100800	0.01	0.000254	13.6	0.394	0.4108	0.415	0.440833	0.446	0.383
2016-11-30 10:25:00	20161130	1025	101100	0.01	0.000254	13.65	0.394	0.41	0.414	0.440667	0.446	0.383
2016-11-30 10:30:00	20161130	1030	101400	0	0	13.68	0.394	0.4108	0.415	0.439167	0.444	0.383
2016-11-30 10:35:00	20161130	1035	101700	0.02	0.000508	13.69	0.394	0.4108	0.415	0.439167	0.444	0.383
2016-11-30 10:40:00	20161130	1040	102000	0.01	0.000254	13.67	0.394	0.41	0.414	0.439833	0.445	0.385
2016-11-30 10:45:00	20161130	1045	102300	0.01	0.000254	13.7	0.395	0.4102	0.414	0.439	0.444	0.385
2016-11-30 10:50:00	20161130	1050	102600	0.01	0.000254	13.74	0.395	0.411	0.415	0.441667	0.447	0.384
2016-11-30 10:55:00	20161130	1055	102900	0.02	0.000508	13.78	0.395	0.411	0.415	0.440833	0.446	0.385
2016-11-30 11:00:00	20161130	1100	103200	0.02	0.000508	13.78	0.395	0.4118	0.416	0.440167	0.445	0.384
2016-11-30 11:05:00	20161130	1105	103500	0.01	0.000254	13.77	0.395	0.4118	0.416	0.440167	0.445	0.384
2016-11-30 11:10:00	20161130	1110	103800	0	0	13.76	0.394	0.4124	0.417	0.440333	0.445	0.384
2016-11-30 11:15:00	20161130	1115	104100	0.01	0.000254	13.76	0.395	0.411	0.415	0.440833	0.446	0.385
2016-11-30 11:20:00	20161130	1120	104400	0	0	13.8	0.394	0.4124	0.417	0.442	0.447	0.385
2016-11-30 11:25:00	20161130	1125	104700	0.01	0.000254	13.9	0.394	0.4116	0.416	0.441	0.446	0.384
2016-11-30 11:30:00	20161130	1130	105000	0.01	0.000254	13.98	0.395	0.4126	0.417	0.441167	0.446	0.384
2016-11-30 11:35:00	20161130	1135	105300	0	0	14.04	0.395	0.4126	0.417	0.440333	0.445	0.383
2016-11-30 11:40:00	20161130	1140	105600	0	0	14.06	0.395	0.4118	0.416	0.440167	0.445	0.384
2016-11-30 11:45:00	20161130	1145	105900	0.01	0.000254	14.09	0.394	0.4124	0.417	0.4395	0.444	0.384
2016-11-30 11:50:00	20161130	1150	106200	0	0	14.11	0.394	0.4124	0.417	0.440333	0.445	0.384
2016-11-30 11:55:00	20161130	1155	106500	0	0	14.09	0.395	0.4126	0.417	0.440333	0.445	0.384
2016-11-30 12:00:00	20161130	1200	106800	0	0	14.09	0.395	0.4126	0.417	0.440333	0.445	0.384
2016-11-30 12:05:00	20161130	1205	107100	0	0	14.15	0.395	0.4126	0.417	0.441167	0.446	0.384
2016-11-30 12:10:00	20161130	1210	107400	0	0	14.2	0.395	0.4134	0.418	0.441333	0.446	0.383
2016-11-30 12:15:00	20161130	1215	107700	0	0	14.21	0.395	0.4118	0.416	0.441833	0.447	0.385
2016-11-30 12:20:00	20161130	1220	108000	0	0	14.16	0.395	0.4126	0.417	0.442	0.447	0.384
2016-11-30 12:25:00	20161130	1225	108300	0	0	14.12	0.395	0.4126	0.417	0.442	0.447	0.384
2016-11-30 12:30:00	20161130	1230	108600	0	0	14.09	0.395	0.4118	0.416	0.441	0.446	0.385
2016-11-30 12:35:00	20161130	1235	108900	0	0	14.09	0.394	0.4116	0.416	0.440167	0.445	0.384
2016-11-30 12:40:00	20161130	1240	109200	0	0	14.1	0.395	0.4118	0.416	0.441	0.446	0.384
2016-11-30 12:45:00	20161130	1245	109500	0	0	14.1	0.395	0.4118	0.416	0.441	0.446	0.385
2016-11-30 12:50:00	20161130	1250	109800	0	0	14.12	0.395	0.4118	0.416	0.441833	0.447	0.384
2016-11-30 12:55:00	20161130	1255	110100	0	0	14.14	0.395	0.4126	0.417	0.440333	0.445	0.384
2016-11-30 13:00:00	20161130	1300	110400	0	0	14.18	0.394	0.4116	0.416	0.440167	0.445	0.384
2016-11-30 13:05:00	20161130	1305	110700	0	0	14.2	0.395	0.4118	0.416	0.441	0.446	0.384
2016-11-30 13:10:00	20161130	1310	111000	0	0	14.17	0.395	0.4118	0.416	0.441	0.446	0.385
2016-11-30 13:15:00	20161130	1315	111300	0	0	14.15	0.395	0.4126	0.417	0.441167	0.446	0.385
2016-11-30 13:20:00	20161130	1320	111600	0.01	0.000254	14.13	0.395	0.4118	0.416	0.441833	0.447	0.385
2016-11-30 13:25:00	20161130	1325	111900	0	0	14.1	0.395	0.4126	0.417	0.440333	0.445	0.385
2016-11-30 13:30:00	20161130	1330	112200	0	0	14.07	0.395	0.4126	0.417	0.442	0.447	0.385
2016-11-30 13:35:00	20161130	1335	112500	0	0	14.06	0.395	0.4126	0.417	0.441167	0.446	0.385
2016-11-30 13:40:00	20161130	1340	112800	0.01	0.000254	14.07	0.395	0.4126	0.417	0.441167	0.446	0.385
2016-11-30 13:45:00	20161130	1345	113100	0.01	0.000254	14.11	0.395	0.4126	0.417	0.440333	0.445	0.386
2016-11-30 13:50:00	20161130	1350	113400	0.01	0.000254	14.09	0.394	0.4124	0.417	0.441167	0.446	0.384
2016-11-30 13:55:00	20161130	1355	113700	0.01	0.000254	14.09	0.395	0.4126	0.417	0.441167	0.446	0.386
2016-11-30 14:00:00	20161130	1400	114000	0	0	14.09	0.394	0.4124	0.417	0.440333	0.445	0.385
2016-11-30 14:05:00	20161130	1405	114300	0.01	0.000254	14.12	0.394	0.4124	0.417	0.441167	0.446	0.384
2016-11-30 14:10:00	20161130	1410	114600	0.01	0.000254	14.16	0.395	0.4126	0.417	0.441167	0.446	0.384
2016-11-30 14:15:00	20161130	1415	114900	0	0	14.15	0.395	0.4118	0.416	0.441	0.446	0.384
2016-11-30 14:20:00	20161130	1420	115200	0.01	0.000254	14.13	0.395	0.411	0.415	0.441667	0.447	0.384
2016-11-30 14:25:00	20161130	1425	115500	0.01	0.000254	14.13	0.395	0.4118	0.416	0.441	0.446	0.384
2016-11-30 14:30:00	20161130	1430	115800	0	0	14.17	0.395	0.4118	0.416	0.441833	0.447	0.384
2016-11-30 14:35:00	20161130	1435	116100	0	0	14.21	0.395	0.4118	0.416	0.441833	0.447	0.384
2016-11-30 14:40:00	20161130	1440	116400	0	0	14.24	0.395	0.4126	0.417	0.442	0.447	0.384
2016-11-30 14:45:00	20161130	1445	116700	0	0	14.23	0.394	0.4124	0.417	0.442	0.447	0.384
2016-11-30 14:50:00	20161130	1450	117000	0	0	14.23	0.395	0.4118	0.416	0.440167	0.445	0.384
2016-11-30 14:55:00	20161130	1455	117300	0	0	14.21	0.395	0.4118	0.416	0.441	0.446	0.384
2016-11-30 15:00:00	20161130	1500	117600	0	0	14.23	0.395	0.4126	0.417	0.441167	0.446	0.384
2016-11-30 15:05:00	20161130	1505	117900	0	0	14.24	0.395	0.4126	0.417	0.441167	0.446	0.384
2016-11-30 15:10:00	20161130	1510	118200	0	0	14.25	0.395	0.4126	0.417	0.441167	0.446	0.384
2016-11-30 15:15:00	20161130	1515	118500	0	0	14.25	0.395	0.4118	0.416	0.441833	0.447	0.384
2016-11-30 15:20:00	20161130	1520	118800	0	0	14.27	0.395	0.4126	0.417	0.442	0.447	0.384
2016-11-30 15:25:00	20161130	1525	119100	0	0	14.31	0.395	0.4126	0.417	0.442	0.447	0.384
2016-11-30 15:30:00	20161130	1530	119400	0	0	14.32	0.395	0.4126	0.417	0.442	0.447	0.384
2016-11-30 15:35:00	20161130	1535	119700	0	0	14.32	0.395	0.4126	0.417	0.441167	0.446	0.384
2016-11-30 15:40:00	20161130	1540	120000	0	0	14.32	0.395	0.4118	0.416	0.441	0.446	0.384
2016-11-30 15:45:00	20161130	1545	120300	0	0	14.32	0.395	0.4126	0.417	0.441167	0.446	0.383
2016-11-30 15:50:00	20161130	1550	120600	0	0	14.31	0.394	0.4124	0.417	0.441167	0.446	0.384
2016-11-30 15:55:00	20161130	1555	120900	0	0	14.32	0.395	0.4118	0.416	0.441	0.446	0.385
2016-11-30 16:00:00	20161130	1600	121200	0	0	14.32	0.395	0.4126	0.417	0.441167	0.446	0.384
2016-11-30 16:05:00	20161130	1605	121500	0	0	14.31	0.395	0.4126	0.417	0.441167	0.446	0.385
2016-11-30 16:10:00	20161130	1610	121800	0	0	14.32	0.395	0.4126	0.417	0.441167	0.446	0.385
2016-11-30 16:15:00	20161130	1615	122100	0	0	14.33	0.395	0.4118	0.416	0.441	0.446	0.384
2016-11-30 16:20:00	20161130	1620	122400	0	0	14.33	0.395	0.4118	0.416	0.441833	0.447	0.384
2016-11-30 16:25:00	20161130	1625	122700	0	0	14.32	0.395	0.4126	0.417	0.441167	0.446	0.385
2016-11-30 16:30:00	20161130	1630	123000	0	0	14.34	0.395	0.4118	0.416	0.441833	0.447	0.385
2016-11-30 16:35:00	20161130	1635	123300	0	0	14.37	0.395	0.4118	0.416	0.441	0.446	0.384
2016-11-30 16:40:00	20161130	1640	123600	0	0	14.35	0.395	0.4126	0.417	0.440333	0.445	0.384
2016-11-30 16:45:00	20161130	1645	123900	0	0	14.37	0.395	0.4118	0.416	0.441	0.446	0.385
2016-11-30 16:50:00	20161130	1650	124200	0	0	14.39	0.395	0.4126	0.417	0.441167	0.446	0.385
2016-11-30 16:55:00	20161130	1655	124500	0	0	14.41	0.395	0.4126	0.417	0.441167	0.446	0.385
2016-11-30 17:00:00	20161130	1700	124800	0	0	14.41	0.394	0.4132	0.418	0.441333	0.446	0.384
2016-11-30 17:05:00	20161130	1705	125100	0	0	14.46	0.395	0.4126	0.417	0.441167	0.446	0.384
2016-11-30 17:10:00	20161130	1710	125400	0	0	14.45	0.395	0.4126	0.417	0.442	0.447	0.384
2016-11-30 17:15:00	20161130	1715	125700	0	0	14.45	0.395	0.4126	0.417	0.442	0.447	0.386
2016-11-30 17:20:00	20161130	1720	126000	0	0	14.46	0.395	0.4126	0.417	0.441167	0.446	0.385
2016-11-30 17:25:00	20161130	1725	126300	0	0	14.46	0.395	0.4134	0.418	0.442167	0.447	0.385
2016-11-30 17:30:00	20161130	1730	126600	0.01	0.000254	14.42	0.395	0.4126	0.417	0.442	0.447	0.385
2016-11-30 17:35:00	20161130	1735	126900	0	0	14.4	0.395	0.4134	0.418	0.441333	0.446	0.385
2016-11-30 17:40:00	20161130	1740	127200	0	0	14.4	0.395	0.4126	0.417	0.442	0.447	0.385
2016-11-30 17:45:00	20161130	1745	127500	0.02	0.000508	14.39	0.395	0.4126	0.417	0.442	0.447	0.385
2016-11-30 17:50:00	20161130	1750	127800	0.01	0.000254	14.4	0.395	0.4126	0.417	0.441167	0.446	0.384
2016-11-30 17:55:00	20161130	1755	128100	0.01	0.000254	14.38	0.396	0.4136	0.418	0.4405	0.445	0.386
2016-11-30 18:00:00	20161130	1800	128400	0	0	14.35	0.395	0.4126	0.417	0.441167	0.446	0.386
2016-11-30 18:05:00	20161130	1805	128700	0	0	14.33	0.395	0.4126	0.417	0.441167	0.446	0.385
2016-11-30 18:10:00	20161130	1810	129000	0	0	14.31	0.395	0.4126	0.417	0.442	0.447	0.385
2016-11-30 18:15:00	20161130	1815	129300	0	0	14.29	0.395	0.4118	0.416	0.441833	0.447	0.385
2016-11-30 18:20:00	20161130	1820	129600	0.01	0.000254	14.27	0.395	0.4126	0.417	0.442	0.447	0.385
2016-11-30 18:25:00	20161130	1825	129900	0.01	0.000254	14.24	0.395	0.4126	0.417	0.442	0.447	0.384
2016-11-30 18:30:00	20161130	1830	130200	0.02	0.000508	14.23	0.395	0.4118	0.416	0.441833	0.447	0.386
2016-11-30 18:35:00	20161130	1835	130500	0	0	14.19	0.395	0.4126	0.417	0.442	0.447	0.385
2016-11-30 18:40:00	20161130	1840	130800	0	0	13.95	0.396	0.4128	0.417	0.442	0.447	0.384
2016-11-30 18:45:00	20161130	1845	131100	0	0	13.81	0.395	0.4126	0.417	0.442	0.447	0.385
2016-11-30 18:50:00	20161130	1850	131400	0	0	13.61	0.395	0.4126	0.417	0.442	0.447	0.384
2016-11-30 18:55:00	20161130	1855	131700	0.01	0.000254	13.23	0.395	0.4126	0.417	0.442	0.447	0.385
2016-11-30 19:00:00	20161130	1900	132000	0.01	0.000254	13.01	0.395	0.4126	0.417	0.442	0.447	0.384
2016-11-30 19:05:00	20161130	1905	132300	0.02	0.000508	12.83	0.396	0.4136	0.418	0.442167	0.447	0.384
2016-11-30 19:10:00	20161130	1910	132600	0	0	12.82	0.396	0.4144	0.419	0.442333	0.447	0.383
2016-11-30 19:15:00	20161130	1915	132900	0.01	0.000254	12.78	0.396	0.4136	0.418	0.443	0.448	0.383
2016-11-30 19:20:00	20161130	1920	133200	0.01	0.000254	12.65	0.395	0.4134	0.418	0.442167	0.447	0.384
2016-11-30 19:25:00	20161130	1925	133500	0	0	12.43	0.396	0.4128	0.417	0.442	0.447	0.384
2016-11-30 19:30:00	20161130	1930	133800	0.01	0.000254	12.34	0.396	0.4136	0.418	0.442167	0.447	0.384
2016-11-30 19:35:00	20161130	1935	134100	0	0	12.28	0.396	0.4136	0.418	0.442167	0.447	0.384
2016-11-30 19:40:00	20161130	1940	134400	0	0	12.18	0.395	0.4134	0.418	0.442167	0.447	0.384
2016-11-30 19:45:00	20161130	1945	134700	0	0	12.11	0.396	0.4136	0.418	0.442167	0.447	0.384
2016-11-30 19:50:00	20161130	1950	135000	0	0	12.04	0.395	0.4134	0.418	0.442167	0.447	0.385
2016-11-30 19:55:00	20161130	1955	135300	0	0	11.96	0.396	0.4136	0.418	0.442167	0.447	0.384
2016-11-30 20:00:00	20161130	2000	135600	0	0	11.9	0.396	0.4128	0.417	0.442833	0.448	0.384
2016-11-30 20:05:00	20161130	2005	135900	0	0	11.88	0.396	0.4128	0.417	0.442	0.447	0.384
2016-11-30 20:10:00	20161130	2010	136200	0	0	11.88	0.396	0.4128	0.417	0.442	0.447	0.384
2016-11-30 20:15:00	20161130	2015	136500	0	0	11.86	0.396	0.4128	0.417	0.442	0.447	0.385
2016-11-30 20:20:00	20161130	2020	136800	0.01	0.000254	11.81	0.395	0.4126	0.417	0.442833	0.448	0.384
2016-11-30 20:25:00	20161130	2025	137100	0	0	11.79	0.396	0.4128	0.417	0.442	0.447	0.385
2016-11-30 20:30:00	20161130	2030	137400	0	0	11.77	0.395	0.4126	0.417	0.442	0.447	0.384
2016-11-30 20:35:00	20161130	2035	137700	0.01	0.000254	11.75	0.396	0.4128	0.417	0.442833	0.448	0.384
2016-11-30 20:40:00	20161130	2040	138000	0	0	11.73	0.395	0.4134	0.418	0.442167	0.447	0.384
2016-11-30 20:45:00	20161130	2045	138300	0.01	0.000254	11.73	0.396	0.4128	0.417	0.442833	0.448	0.384
2016-11-30 20:50:00	20161130	2050	138600	0	0	11.72	0.396	0.4136	0.418	0.442167	0.447	0.384
2016-11-30 20:55:00	20161130	2055	138900	0.01	0.000254	11.69	0.397	0.4138	0.418	0.442167	0.447	0.384
2016-11-30 21:00:00	20161130	2100	139200	0.01	0.000254	11.66	0.397	0.4138	0.418	0.443	0.448	0.384
2016-11-30 21:05:00	20161130	2105	139500	0.01	0.000254	11.67	0.396	0.4136	0.418	0.443	0.448	0.384
2016-11-30 21:10:00	20161130	2110	139800	0.01	0.000254	11.65	0.396	0.4136	0.418	0.443	0.448	0.385
2016-11-30 21:15:00	20161130	2115	140100	0.02	0.000508	11.67	0.395	0.4134	0.418	0.442167	0.447	0.385
2016-11-30 21:20:00	20161130	2120	140400	0.01	0.000254	11.69	0.395	0.4126	0.417	0.442833	0.448	0.385
2016-11-30 21:25:00	20161130	2125	140700	0.01	0.000254	11.71	0.395	0.4134	0.418	0.443	0.448	0.385
2016-11-30 21:30:00	20161130	2130	141000	0.01	0.000254	11.74	0.397	0.4138	0.418	0.442167	0.447	0.385
2016-11-30 21:35:00	20161130	2135	141300	0.01	0.000254	11.76	0.396	0.4144	0.419	0.443167	0.448	0.385
2016-11-30 21:40:00	20161130	2140	141600	0.01	0.000254	11.76	0.397	0.4146	0.419	0.442333	0.447	0.385
2016-11-30 21:45:00	20161130	2145	141900	0.01	0.000254	11.76	0.395	0.4142	0.419	0.443167	0.448	0.386
2016-11-30 21:50:00	20161130	2150	142200	0.01	0.000254	11.76	0.396	0.4144	0.419	0.443167	0.448	0.385
2016-11-30 21:55:00	20161130	2155	142500	0.01	0.000254	11.75	0.396	0.4136	0.418	0.443	0.448	0.385
2016-11-30 22:00:00	20161130	2200	142800	0.01	0.000254	11.74	0.396	0.4136	0.418	0.443	0.448	0.385
2016-11-30 22:05:00	20161130	2205	143100	0.01	0.000254	11.76	0.397	0.4138	0.418	0.443	0.448	0.385
2016-11-30 22:10:00	20161130	2210	143400	0.01	0.000254	11.76	0.397	0.4138	0.418	0.443	0.448	0.386
2016-11-30 22:15:00	20161130	2215	143700	0.01	0.000254	11.75	0.397	0.4138	0.418	0.442167	0.447	0.385
2016-11-30 22:20:00	20161130	2220	144000	0	0	11.76	0.396	0.4144	0.419	0.443167	0.448	0.385
2016-11-30 22:25:00	20161130	2225	144300	0.01	0.000254	11.76	0.395	0.4126	0.417	0.442833	0.448	0.385
2016-11-30 22:30:00	20161130	2230	144600	0.01	0.000254	11.8	0.396	0.4136	0.418	0.443	0.448	0.384
2016-11-30 22:35:00	20161130	2235	144900	0.01	0.000254	11.84	0.397	0.4146	0.419	0.443167	0.448	0.385
2016-11-30 22:40:00	20161130	2240	145200	0.01	0.000254	11.87	0.396	0.4136	0.418	0.443	0.448	0.384
2016-11-30 22:45:00	20161130	2245	145500	0.01	0.000254	11.88	0.396	0.4152	0.42	0.444167	0.449	0.384
2016-11-30 22:50:00	20161130	2250	145800	0	0	11.91	0.396	0.4144	0.419	0.443167	0.448	0.385
2016-11-30 22:55:00	20161130	2255	146100	0.01	0.000254	11.95	0.397	0.4146	0.419	0.443167	0.448	0.385
2016-11-30 23:00:00	20161130	2300	146400	0.01	0.000254	11.99	0.397	0.4138	0.418	0.443	0.448	0.385
2016-11-30 23:05:00	20161130	2305	146700	0.01	0.000254	12.01	0.396	0.4136	0.418	0.443	0.448	0.385
2016-11-30 23:10:00	20161130	2310	147000	0.01	0.000254	11.78	0.397	0.4138	0.418	0.443833	0.449	0.386
2016-11-30 23:15:00	20161130	2315	147300	0.01	0.000254	11.61	0.397	0.4138	0.418	0.443	0.448	0.386
2016-11-30 23:20:00	20161130	2320	147600	0.01	0.000254	11.49	0.397	0.4138	0.418	0.443	0.448	0.386
2016-11-30 23:25:00	20161130	2325	147900	0.01	0.000254	11.42	0.397	0.4138	0.418	0.443833	0.449	0.385
2016-11-30 23:30:00	20161130	2330	148200	0.01	0.000254	11.4	0.397	0.4138	0.418	0.443	0.448	0.387
2016-11-30 23:35:00	20161130	2335	148500	0.01	0.000254	11.38	0.397	0.4146	0.419	0.444	0.449	0.386
2016-11-30 23:40:00	20161130	2340	148800	0.01	0.000254	11.32	0.397	0.4146	0.419	0.443167	0.448	0.387
2016-11-30 23:45:00	20161130	2345	149100	0.01	0.000254	11.3	0.397	0.4146	0.419	0.444833	0.45	0.386
2016-11-30 23:50:00	20161130	2350	149400	0.01	0.000254	11.28	0.397	0.4146	0.419	0.444	0.449	0.386
2016-11-30 23:55:00	20161130	2355	149700	0.01	0.000254	11.32	0.398	0.4148	0.419	0.444833	0.45	0.387
2016-12-01 00:00:00	20161201	0	150000	0.01	0.000254	11.34	0.397	0.4138	0.418	0.443833	0.449	0.387
2016-12-01 00:05:00	20161201	5	150300	0.01	0.000254	11.37	0.397	0.4146	0.419	0.444	0.449	0.387
2016-12-01 00:10:00	20161201	10	150600	0.01	0.000254	11.4	0.397	0.413	0.417	0.443667	0.449	0.387
2016-12-01 00:15:00	20161201	15	150900	0.01	0.000254	11.41	0.397	0.4138	0.418	0.443833	0.449	0.386
2016-12-01 00:20:00	20161201	20	151200	0.01	0.000254	11.42	0.397	0.4146	0.419	0.444	0.449	0.387
2016-12-01 00:25:00	20161201	25	151500	0.01	0.000254	11.33	0.397	0.4138	0.418	0.443833	0.449	0.386
2016-12-01 00:30:00	20161201	30	151800	0	0	11.29	0.398	0.4148	0.419	0.444	0.449	0.386
2016-12-01 00:35:00	20161201	35	152100	0.01	0.000254	11.34	0.396	0.4136	0.418	0.444667	0.45	0.386
2016-12-01 00:40:00	20161201	40	152400	0.01	0.000254	11.39	0.398	0.414	0.418	0.443833	0.449	0.386
2016-12-01 00:45:00	20161201	45	152700	0.01	0.000254	11.41	0.397	0.4138	0.418	0.444667	0.45	0.385
2016-12-01 00:50:00	20161201	50	153000	0.01	0.000254	11.37	0.397	0.4146	0.419	0.444833	0.45	0.386
2016-12-01 00:55:00	20161201	55	153300	0	0	11.35	0.397	0.4138	0.418	0.443833	0.449	0.386
2016-12-01 01:00:00	20161201	100	153600	0.01	0.000254	11.36	0.396	0.4136	0.418	0.443	0.448	0.387
2016-12-01 01:05:00	20161201	105	153900	0.01	0.000254	11.38	0.396	0.4136	0.418	0.444667	0.45	0.387
2016-12-01 01:10:00	20161201	110	154200	0	0	11.4	0.397	0.4146	0.419	0.444	0.449	0.386
2016-12-01 01:15:00	20161201	115	154500	0.01	0.000254	11.39	0.397	0.4154	0.42	0.445	0.45	0.386
2016-12-01 01:20:00	20161201	120	154800	0.01	0.000254	11.37	0.397	0.4146	0.419	0.444833	0.45	0.386
2016-12-01 01:25:00	20161201	125	155100	0	0	11.41	0.397	0.4154	0.42	0.444167	0.449	0.386
2016-12-01 01:30:00	20161201	130	155400	0.01	0.000254	11.47	0.397	0.4146	0.419	0.444833	0.45	0.387
2016-12-01 01:35:00	20161201	135	155700	0.01	0.000254	11.64	0.397	0.4146	0.419	0.444833	0.45	0.386
2016-12-01 01:40:00	20161201	140	156000	0	0	11.88	0.397	0.4146	0.419	0.444833	0.45	0.387
2016-12-01 01:45:00	20161201	145	156300	0.01	0.000254	12.32	0.397	0.4146	0.419	0.444833	0.45	0.386
2016-12-01 01:50:00	20161201	150	156600	0.01	0.000254	12.66	0.397	0.4146	0.419	0.444833	0.45	0.386
2016-12-01 01:55:00	20161201	155	156900	0	0	12.87	0.397	0.4146	0.419	0.444833	0.45	0.386
2016-12-01 02:00:00	20161201	200	157200	0.01	0.000254	13.03	0.397	0.4138	0.418	0.444667	0.45	0.386
2016-12-01 02:05:00	20161201	205	157500	0	0	13.43	0.398	0.4148	0.419	0.444	0.449	0.387
2016-12-01 02:10:00	20161201	210	157800	0.01	0.000254	13.63	0.397	0.4146	0.419	0.444833	0.45	0.387
2016-12-01 02:15:00	20161201	215	158100	0	0	13.87	0.396	0.4136	0.418	0.444667	0.45	0.385
2016-12-01 02:20:00	20161201	220	158400	0.01	0.000254	14.03	0.396	0.4144	0.419	0.444833	0.45	0.386
2016-12-01 02:25:00	20161201	225	158700	0	0	13.89	0.398	0.4156	0.42	0.445	0.45	0.387
2016-12-01 02:30:00	20161201	230	159000	0	0	13.62	0.396	0.4144	0.419	0.444833	0.45	0.386
2016-12-01 02:35:00	20161201	235	159300	0.01	0.000254	13.32	0.397	0.4146	0.419	0.444833	0.45	0.387
2016-12-01 02:40:00	20161201	240	159600	0	0	13.16	0.396	0.4136	0.418	0.444667	0.45	0.387
2016-12-01 02:45:00	20161201	245	159900	0.01	0.000254	13.06	0.397	0.4138	0.418	0.444667	0.45	0.386
2016-12-01 02:50:00	20161201	250	160200	0	0	12.95	0.397	0.4138	0.418	0.444667	0.45	0.386
2016-12-01 02:55:00	20161201	255	160500	0	0	12.87	0.396	0.4144	0.419	0.445667	0.451	0.385
2016-12-01 03:00:00	20161201	300	160800	0.01	0.000254	12.89	0.397	0.4146	0.419	0.444833	0.45	0.387
2016-12-01 03:05:00	20161201	305	161100	0	0	12.87	0.396	0.4136	0.418	0.444667	0.45	0.386
2016-12-01 03:10:00	20161201	310	161400	0	0	12.88	0.397	0.4146	0.419	0.444	0.449	0.387
2016-12-01 03:15:00	20161201	315	161700	0	0	12.86	0.397	0.4138	0.418	0.444667	0.45	0.385
2016-12-01 03:20:00	20161201	320	162000	0	0	12.71	0.397	0.4146	0.419	0.444833	0.45	0.386
2016-12-01 03:25:00	20161201	325	162300	0.01	0.000254	12.57	0.397	0.4146	0.419	0.444833	0.45	0.387
2016-12-01 03:30:00	20161201	330	162600	0	0	12.46	0.397	0.4146	0.419	0.444833	0.45	0.386
2016-12-01 03:35:00	20161201	335	162900	0	0	12.39	0.397	0.4138	0.418	0.444667	0.45	0.386
2016-12-01 03:40:00	20161201	340	163200	0	0	12.36	0.397	0.4138	0.418	0.444667	0.45	0.386
2016-12-01 03:45:00	20161201	345	163500	0	0	12.4	0.397	0.4146	0.419	0.444833	0.45	0.387
2016-12-01 03:50:00	20161201	350	163800	0	0	12.46	0.398	0.4148	0.419	0.444833	0.45	0.387
2016-12-01 03:55:00	20161201	355	164100	0	0	12.38	0.396	0.4136	0.418	0.4455	0.451	0.386
2016-12-01 04:00:00	20161201	400	164400	0	0	12.26	0.397	0.4146	0.419	0.444833	0.45	0.387
2016-12-01 04:05:00	20161201	405	164700	0	0	12.26	0.397	0.4146	0.419	0.444833	0.45	0.386
2016-12-01 04:10:00	20161201	410	165000	0	0	12.36	0.397	0.4146	0.419	0.445667	0.451	0.385
2016-12-01 04:15:00	20161201	415	165300	0	0	12.38	0.397	0.4154	0.42	0.445	0.45	0.386
2016-12-01 04:20:00	20161201	420	165600	0	0	12.42	0.397	0.4154	0.42	0.445	0.45	0.386
2016-12-01 04:25:00	20161201	425	165900	0	0	12.44	0.397	0.4146	0.419	0.445667	0.451	0.386
2016-12-01 04:30:00	20161201	430	166200	0	0	12.47	0.397	0.4146	0.419	0.445667	0.451	0.386
2016-12-01 04:35:00	20161201	435	166500	0	0	12.34	0.398	0.4156	0.42	0.445	0.45	0.387
2016-12-01 04:40:00	20161201	440	166800	0	0	12.2	0.398	0.4156	0.42	0.445833	0.451	0.386
2016-12-01 04:45:00	20161201	445	167100	0	0	12.05	0.398	0.4156	0.42	0.445	0.45	0.386
2016-12-01 04:50:00	20161201	450	167400	0	0	11.98	0.397	0.4154	0.42	0.445833	0.451	0.386
2016-12-01 04:55:00	20161201	455	167700	0	0	11.79	0.397	0.4146	0.419	0.445667	0.451	0.386
2016-12-01 05:00:00	20161201	500	168000	0	0	11.66	0.398	0.4164	0.421	0.445167	0.45	0.386
2016-12-01 05:05:00	20161201	505	168300	0	0	11.49	0.398	0.4156	0.42	0.445	0.45	0.386
2016-12-01 05:10:00	20161201	510	168600	0	0	11.36	0.398	0.4156	0.42	0.445833	0.451	0.387
2016-12-01 05:15:00	20161201	515	168900	0	0	11.24	0.398	0.4156	0.42	0.445	0.45	0.387
2016-12-01 05:20:00	20161201	520	169200	0	0	11.15	0.398	0.4156	0.42	0.445833	0.451	0.386
2016-12-01 05:25:00	20161201	525	169500	0	0	11.16	0.398	0.4148	0.419	0.444833	0.45	0.386
2016-12-01 05:30:00	20161201	530	169800	0	0	10.99	0.398	0.4156	0.42	0.445833	0.451	0.385
2016-12-01 05:35:00	20161201	535	170100	0	0	10.85	0.399	0.4158	0.42	0.445	0.45	0.386
2016-12-01 05:40:00	20161201	540	170400	0	0	10.62	0.399	0.4158	0.42	0.445	0.45	0.386
2016-12-01 05:45:00	20161201	545	170700	0	0	10.61	0.398	0.4156	0.42	0.445833	0.451	0.385
2016-12-01 05:50:00	20161201	550	171000	0	0	10.6	0.398	0.4156	0.42	0.445833	0.451	0.386
2016-12-01 05:55:00	20161201	555	171300	0	0	10.56	0.399	0.4158	0.42	0.445	0.45	0.386
2016-12-01 06:00:00	20161201	600	171600	0	0	10.58	0.399	0.4158	0.42	0.445	0.45	0.386
2016-12-01 06:05:00	20161201	605	171900	0	0	10.47	0.399	0.415	0.419	0.445667	0.451	0.386
2016-12-01 06:10:00	20161201	610	172200	0	0	10.36	0.398	0.4148	0.419	0.444833	0.45	0.387
2016-12-01 06:15:00	20161201	615	172500	0	0	10.14	0.399	0.4158	0.42	0.445	0.45	0.386
2016-12-01 06:20:00	20161201	620	172800	0	0	9.93	0.399	0.4158	0.42	0.445833	0.451	0.386
2016-12-01 06:25:00	20161201	625	173100	0	0	9.78	0.399	0.4158	0.42	0.445833	0.451	0.385
2016-12-01 06:30:00	20161201	630	173400	0	0	9.7	0.4	0.416	0.42	0.445833	0.451	0.386
2016-12-01 06:35:00	20161201	635	173700	0	0	9.61	0.399	0.415	0.419	0.445667	0.451	0.386
2016-12-01 06:40:00	20161201	640	174000	0	0	9.5	0.399	0.4158	0.42	0.445	0.45	0.386
2016-12-01 06:45:00	20161201	645	174300	0	0	9.36	0.399	0.4158	0.42	0.445	0.45	0.387
2016-12-01 06:50:00	20161201	650	174600	0	0	9.26	0.399	0.4158	0.42	0.445	0.45	0.386
2016-12-01 06:55:00	20161201	655	174900	0	0	9.12	0.399	0.415	0.419	0.4465	0.452	0.385
2016-12-01 07:00:00	20161201	700	175200	0	0	8.96	0.4	0.416	0.42	0.445	0.45	0.386
2016-12-01 07:05:00	20161201	705	175500	0	0	8.83	0.399	0.4158	0.42	0.445	0.45	0.386
2016-12-01 07:10:00	20161201	710	175800	0	0	8.88	0.399	0.4158	0.42	0.445	0.45	0.387
2016-12-01 07:15:00	20161201	715	176100	0	0	8.99	0.398	0.4156	0.42	0.445	0.45	0.386
2016-12-01 07:20:00	20161201	720	176400	0	0	8.96	0.399	0.4158	0.42	0.445833	0.451	0.386
2016-12-01 07:25:00	20161201	725	176700	0	0	9.12	0.399	0.4166	0.421	0.444333	0.449	0.387
2016-12-01 07:30:00	20161201	730	177000	0	0	9.16	0.399	0.4158	0.42	0.445833	0.451	0.384
2016-12-01 07:35:00	20161201	735	177300	0	0	9.1	0.399	0.4158	0.42	0.445	0.45	0.386
2016-12-01 07:40:00	20161201	740	177600	0	0	8.96	0.399	0.4158	0.42	0.445833	0.451	0.385
2016-12-01 07:45:00	20161201	745	177900	0	0	8.96	0.399	0.4158	0.42	0.445833	0.451	0.385
2016-12-01 07:50:00	20161201	750	178200	0	0	9.07	0.399	0.4166	0.421	0.444333	0.449	0.387
2016-12-01 07:55:00	20161201	755	178500	0	0	9.19	0.399	0.4158	0.42	0.445833	0.451	0.384
2016-12-01 08:00:00	20161201	800	178800	0	0	9.32	0.399	0.4158	0.42	0.444167	0.449	0.387
2016-12-01 08:05:00	20161201	805	179100	0	0	9.41	0.4	0.416	0.42	0.445	0.45	0.386
2016-12-01 08:10:00	20161201	810	179400	0	0	9.42	0.399	0.415	0.419	0.445667	0.451	0.384
2016-12-01 08:15:00	20161201	815	179700	0	0	9.39	0.399	0.4166	0.421	0.444333	0.449	0.387
2016-12-01 08:20:00	20161201	820	180000	0	0	9.35	0.399	0.4158	0.42	0.445	0.45	0.386
2016-12-01 08:25:00	20161201	825	180300	0	0	9.31	0.398	0.4156	0.42	0.445	0.45	0.387
2016-12-01 08:30:00	20161201	830	180600	0	0	9.36	0.399	0.4158	0.42	0.445	0.45	0.387
2016-12-01 08:35:00	20161201	835	180900	0	0	9.33	0.398	0.4156	0.42	0.445833	0.451	0.386
2016-12-01 08:40:00	20161201	840	181200	0	0	9.37	0.4	0.4168	0.421	0.445167	0.45	0.387
2016-12-01 08:45:00	20161201	845	181500	0	0	9.31	0.399	0.4158	0.42	0.445833	0.451	0.385
2016-12-01 08:50:00	20161201	850	181800	0	0	9.37	0.4	0.4168	0.421	0.445167	0.45	0.385
2016-12-01 08:55:00	20161201	855	182100	0	0	9.38	0.399	0.4158	0.42	0.445	0.45	0.386
2016-12-01 09:00:00	20161201	900	182400	0	0	9.34	0.399	0.415	0.419	0.445667	0.451	0.386
2016-12-01 09:05:00	20161201	905	182700	0	0	9.34	0.399	0.4166	0.421	0.445167	0.45	0.387
2016-12-01 09:10:00	20161201	910	183000	0	0	9.44	0.399	0.4158	0.42	0.445	0.45	0.385
2016-12-01 09:15:00	20161201	915	183300	0	0	9.5	0.399	0.4166	0.421	0.444333	0.449	0.386
2016-12-01 09:20:00	20161201	920	183600	0	0	9.49	0.4	0.416	0.42	0.445	0.45	0.387
2016-12-01 09:25:00	20161201	925	183900	0	0	9.5	0.399	0.4158	0.42	0.446667	0.452	0.386
2016-12-01 09:30:00	20161201	930		0	0	9.66	0.399	0.4166	0.421	0.446	0.451	0.386
2016-12-01 09:35:00	20161201	935		0	0	9.85	0.399	0.4166	0.421	0.445167	0.45	0.387
2016-12-01 09:40:00	20161201	940		0	0	10.1	0.399	0.4158	0.42	0.445	0.45	0.386
2016-12-01 09:45:00	20161201	945		0	0	10.16	0.399	0.4158	0.42	0.445833	0.451	0.385
2016-12-01 09:50:00	20161201	950		0	0	9.96	0.4	0.416	0.42	0.445833	0.451	0.385
2016-12-01 09:55:00	20161201	955		0	0	9.69	0.399	0.4158	0.42	0.445833	0.451	0.387
2016-12-01 10:00:00	20161201	1000		0	0	9.53	0.399	0.4166	0.421	0.445167	0.45	0.387
2016-12-01 10:05:00	20161201	1005		0	0	9.66	0.4	0.416	0.42	0.445833	0.451	0.386
2016-12-01 10:10:00	20161201	1010		0	0	9.66	0.399	0.4158	0.42	0.445833	0.451	0.386
2016-12-01 10:15:00	20161201	1015		0	0	9.84	0.399	0.4166	0.421	0.446	0.451	0.386
2016-12-01 10:20:00	20161201	1020		0	0	9.96	0.4	0.416	0.42	0.445833	0.451	0.386
2016-12-01 10:25:00	20161201	1025		0	0	9.89	0.4	0.416	0.42	0.445833	0.451	0.386
2016-12-01 10:30:00	20161201	1030		0	0	9.97	0.399	0.4158	0.42	0.445833	0.451	0.386
2016-12-01 10:35:00	20161201	1035		0	0	9.96	0.399	0.4158	0.42	0.445	0.45	0.386
2016-12-01 10:40:00	20161201	1040		0	0	9.77	0.4	0.4168	0.421	0.445167	0.45	0.386
2016-12-01 10:45:00	20161201	1045		0	0	9.56	0.399	0.4158	0.42	0.445833	0.451	0.386
2016-12-01 10:50:00	20161201	1050		0	0	9.81	0.399	0.4158	0.42	0.446667	0.452	0.385
2016-12-01 10:55:00	20161201	1055		0	0	10.27	0.399	0.4158	0.42	0.445833	0.451	0.386
2016-12-01 11:00:00	20161201	1100		0	0	10.49	0.4	0.4152	0.419	0.445667	0.451	0.385
2016-12-01 11:05:00	20161201	1105		0	0	10.4	0.399	0.4166	0.421	0.446	0.451	0.386
2016-12-01 11:10:00	20161201	1110		0	0	10.47	0.399	0.4158	0.42	0.446667	0.452	0.385
2016-12-01 11:15:00	20161201	1115		0	0	10.27	0.399	0.4158	0.42	0.445833	0.451	0.386
2016-12-01 11:20:00	20161201	1120		0	0	10.05	0.4	0.416	0.42	0.445833	0.451	0.385
2016-12-01 11:25:00	20161201	1125		0	0	10.17	0.399	0.4158	0.42	0.445	0.45	0.386
2016-12-01 11:30:00	20161201	1130		0	0	10.86	0.399	0.4158	0.42	0.445833	0.451	0.386
2016-12-01 11:35:00	20161201	1135		0	0	11.32	0.399	0.4158	0.42	0.445833	0.451	0.387
2016-12-01 11:40:00	20161201	1140		0	0	11.57	0.399	0.415	0.419	0.445667	0.451	0.386

## Sheet: Sheet2
t	Prec
0	0	0	0	-150	0	0	0	0
300	0.000254	0	0	-150	0	0	0	0
600	0	0	0	-150	0	0	0	0
900	0	0	0	-150	0	0	0	0
1200	0	0	0	-150	0	0	0	0
1500	0.000254	0	0	-150	0	0	0	0
1800	0	0	0	-150	0	0	0	0
2100	0	0	0	-150	0	0	0	0
2400	0.000254	0	0	-150	0	0	0	0
2700	0	0	0	-150	0	0	0	0
3000	0	0	0	-150	0	0	0	0
3300	0.000254	0	0	-150	0	0	0	0
3600	0	0	0	-150	0	0	0	0
3900	0	0	0	-150	0	0	0	0
4200	0	0	0	-150	0	0	0	0
4500	0.000254	0	0	-150	0	0	0	0
4800	0	0	0	-150	0	0	0	0
5100	0	0	0	-150	0	0	0	0
5400	0.000254	0	0	-150	0	0	0	0
5700	0	0	0	-150	0	0	0	0
6000	0.000254	0	0	-150	0	0	0	0
6300	0	0	0	-150	0	0	0	0
6600	0.000254	0	0	-150	0	0	0	0
6900	0.000254	0	0	-150	0	0	0	0
7200	0	0	0	-150	0	0	0	0
7500	0.000254	0	0	-150	0	0	0	0
7800	0.000254	0	0	-150	0	0	0	0
8100	0.000254	0	0	-150	0	0	0	0
8400	0.000254	0	0	-150	0	0	0	0
8700	0.000508	0	0	-150	0	0	0	0
9000	0.000254	0	0	-150	0	0	0	0
9300	0.000254	0	0	-150	0	0	0	0
9600	0	0	0	-150	0	0	0	0
9900	0.000254	0	0	-150	0	0	0	0
10200	0.000254	0	0	-150	0	0	0	0
10500	0.000254	0	0	-150	0	0	0	0
10800	0.000254	0	0	-150	0	0	0	0
11100	0	0	0	-150	0	0	0	0
11400	0.000508	0	0	-150	0	0	0	0
11700	0	0	0	-150	0	0	0	0
12000	0.000254	0	0	-150	0	0	0	0
12300	0.000254	0	0	-150	0	0	0	0
12600	0	0	0	-150	0	0	0	0
12900	0.000508	0	0	-150	0	0	0	0
13200	0.000254	0	0	-150	0	0	0	0
13500	0.000254	0	0	-150	0	0	0	0
13800	0.000254	0	0	-150	0	0	0	0
14100	0.000254	0	0	-150	0	0	0	0
14400	0.000254	0	0	-150	0	0	0	0
14700	0	0	0	-150	0	0	0	0
15000	0.000254	0	0	-150	0	0	0	0
15300	0.000254	0	0	-150	0	0	0	0
15600	0.000254	0	0	-150	0	0	0	0
15900	0.000254	0	0	-150	0	0	0	0
16200	0.000254	0	0	-150	0	0	0	0
16500	0.000254	0	0	-150	0	0	0	0
16800	0.000508	0	0	-150	0	0	0	0
17100	0.000254	0	0	-150	0	0	0	0
17400	0.000254	0	0	-150	0	0	0	0
17700	0.000508	0	0	-150	0	0	0	0
18000	0.000254	0	0	-150	0	0	0	0
18300	0.000254	0	0	-150	0	0	0	0
18600	0.000254	0	0	-150	0	0	0	0
18900	0.000254	0	0	-150	0	0	0	0
19200	0.000254	0	0	-150	0	0	0	0
19500	0.000254	0	0	-150	0	0	0	0
19800	0.000254	0	0	-150	0	0	0	0
20100	0.000254	0	0	-150	0	0	0	0
20400	0.000254	0	0	-150	0	0	0	0
20700	0.000254	0	0	-150	0	0	0	0
21000	0.000254	0	0	-150	0	0	0	0
21300	0.000254	0	0	-150	0	0	0	0
21600	0.000254	0	0	-150	0	0	0	0
21900	0.000254	0	0	-150	0	0	0	0
22200	0.000254	0	0	-150	0	0	0	0
22500	0.000254	0	0	-150	0	0	0	0
22800	0.000508	0	0	-150	0	0	0	0
23100	0.000508	0	0	-150	0	0	0	0
23400	0.000508	0	0	-150	0	0	0	0
23700	0.000254	0	0	-150	0	0	0	0
24000	0.000254	0	0	-150	0	0	0	0
24300	0.000508	0	0	-150	0	0	0	0
24600	0.000508	0	0	-150	0	0	0	0
24900	0.000508	0	0	-150	0	0	0	0
25200	0.000508	0	0	-150	0	0	0	0
25500	0.000508	0	0	-150	0	0	0	0
25800	0.000508	0	0	-150	0	0	0	0
26100	0.000508	0	0	-150	0	0	0	0
26400	0.000508	0	0	-150	0	0	0	0
26700	0.000508	0	0	-150	0	0	0	0
27000	0.000762	0	0	-150	0	0	0	0
27300	0.000254	0	0	-150	0	0	0	0
27600	0.000508	0	0	-150	0	0	0	0
27900	0.000508	0	0	-150	0	0	0	0
28200	0.000254	0	0	-150	0	0	0	0
28500	0.000508	0	0	-150	0	0	0	0
28800	0.000254	0	0	-150	0	0	0	0
29100	0.000254	0	0	-150	0	0	0	0
29400	0	0	0	-150	0	0	0	0
29700	0.000254	0	0	-150	0	0	0	0
30000	0	0	0	-150	0	0	0	0
30300	0.000254	0	0	-150	0	0	0	0
30600	0	0	0	-150	0	0	0	0
30900	0.000254	0	0	-150	0	0	0	0
31200	0	0	0	-150	0	0	0	0
31500	0	0	0	-150	0	0	0	0
31800	0	0	0	-150	0	0	0	0
32100	0	0	0	-150	0	0	0	0
32400	0	0	0	-150	0	0	0	0
32700	0.000254	0	0	-150	0	0	0	0
33000	0	0	0	-150	0	0	0	0
33300	0	0	0	-150	0	0	0	0
33600	0	0	0	-150	0	0	0	0
33900	0	0	0	-150	0	0	0	0
34200	0	0	0	-150	0	0	0	0
34500	0	0	0	-150	0	0	0	0
34800	0	0	0	-150	0	0	0	0
35100	0	0	0	-150	0	0	0	0
35400	0.000254	0	0	-150	0	0	0	0
35700	0	0	0	-150	0	0	0	0
36000	0	0	0	-150	0	0	0	0
36300	0	0	0	-150	0	0	0	0
36600	0	0	0	-150	0	0	0	0
36900	0	0	0	-150	0	0	0	0
37200	0	0	0	-150	0	0	0	0
37500	0	0	0	-150	0	0	0	0
37800	0	0	0	-150	0	0	0	0
38100	0	0	0	-150	0	0	0	0
38400	0	0	0	-150	0	0	0	0
38700	0	0	0	-150	0	0	0	0
39000	0.000254	0	0	-150	0	0	0	0
39300	0	0	0	-150	0	0	0	0
39600	0	0	0	-150	0	0	0	0
39900	0	0	0	-150	0	0	0	0
40200	0	0	0	-150	0	0	0	0
40500	0.000508	0	0	-150	0	0	0	0
40800	0.000508	0	0	-150	0	0	0	0
41100	0	0	0	-150	0	0	0	0
41400	0	0	0	-150	0	0	0	0
41700	0	0	0	-150	0	0	0	0
42000	0	0	0	-150	0	0	0	0
42300	0.000254	0	0	-150	0	0	0	0
42600	0	0	0	-150	0	0	0	0
42900	0	0	0	-150	0	0	0	0
43200	0	0	0	-150	0	0	0	0
43500	0	0	0	-150	0	0	0	0
43800	0	0	0	-150	0	0	0	0
44100	0.000254	0	0	-150	0	0	0	0
44400	0	0	0	-150	0	0	0	0
44700	0	0	0	-150	0	0	0	0
45000	0	0	0	-150	0	0	0	0
45300	0.000254	0	0	-150	0	0	0	0
45600	0	0	0	-150	0	0	0	0
45900	0	0	0	-150	0	0	0	0
46200	0	0	0	-150	0	0	0	0
46500	0.000254	0	0	-150	0	0	0	0
46800	0	0	0	-150	0	0	0	0
47100	0	0	0	-150	0	0	0	0
47400	0	0	0	-150	0	0	0	0
47700	0	0	0	-150	0	0	0	0
48000	0	0	0	-150	0	0	0	0
48300	0	0	0	-150	0	0	0	0
48600	0	0	0	-150	0	0	0	0
48900	0	0	0	-150	0	0	0	0
49200	0	0	0	-150	0	0	0	0
49500	0	0	0	-150	0	0	0	0
49800	0.000254	0	0	-150	0	0	0	0
50100	0	0	0	-150	0	0	0	0
50400	0	0	0	-150	0	0	0	0
50700	0	0	0	-150	0	0	0	0
51000	0	0	0	-150	0	0	0	0
51300	0	0	0	-150	0	0	0	0
51600	0	0	0	-150	0	0	0	0
51900	0	0	0	-150	0	0	0	0
52200	0	0	0	-150	0	0	0	0
52500	0	0	0	-150	0	0	0	0
52800	0	0	0	-150	0	0	0	0
53100	0	0	0	-150	0	0	0	0
53400	0	0	0	-150	0	0	0	0
53700	0	0	0	-150	0	0	0	0
54000	0	0	0	-150	0	0	0	0
54300	0	0	0	-150	0	0	0	0
54600	0	0	0	-150	0	0	0	0
54900	0	0	0	-150	0	0	0	0
55200	0	0	0	-150	0	0	0	0
55500	0	0	0	-150	0	0	0	0
55800	0	0	0	-150	0	0	0	0
56100	0	0	0	-150	0	0	0	0
56400	0	0	0	-150	0	0	0	0
56700	0	0	0	-150	0	0	0	0
57000	0	0	0	-150	0	0	0	0
57300	0	0	0	-150	0	0	0	0
57600	0	0	0	-150	0	0	0	0
57900	0	0	0	-150	0	0	0	0
58200	0	0	0	-150	0	0	0	0
58500	0	0	0	-150	0	0	0	0
58800	0	0	0	-150	0	0	0	0
59100	0	0	0	-150	0	0	0	0
59400	0	0	0	-150	0	0	0	0
59700	0	0	0	-150	0	0	0	0
60000	0	0	0	-150	0	0	0	0
60300	0	0	0	-150	0	0	0	0
60600	0	0	0	-150	0	0	0	0
60900	0	0	0	-150	0	0	0	0
61200	0	0	0	-150	0	0	0	0
61500	0	0	0	-150	0	0	0	0
61800	0	0	0	-150	0	0	0	0
62100	0	0	0	-150	0	0	0	0
62400	0	0	0	-150	0	0	0	0
62700	0	0	0	-150	0	0	0	0
63000	0	0	0	-150	0	0	0	0
63300	0	0	0	-150	0	0	0	0
63600	0	0	0	-150	0	0	0	0
63900	0	0	0	-150	0	0	0	0
64200	0	0	0	-150	0	0	0	0
64500	0	0	0	-150	0	0	0	0
64800	0	0	0	-150	0	0	0	0
65100	0	0	0	-150	0	0	0	0
65400	0	0	0	-150	0	0	0	0
65700	0	0	0	-150	0	0	0	0
66000	0	0	0	-150	0	0	0	0
66300	0	0	0	-150	0	0	0	0
66600	0	0	0	-150	0	0	0	0
66900	0	0	0	-150	0	0	0	0
67200	0	0	0	-150	0	0	0	0
67500	0	0	0	-150	0	0	0	0
67800	0	0	0	-150	0	0	0	0
68100	0	0	0	-150	0	0	0	0
68400	0	0	0	-150	0	0	0	0
68700	0	0	0	-150	0	0	0	0
69000	0	0	0	-150	0	0	0	0
69300	0	0	0	-150	0	0	0	0
69600	0	0	0	-150	0	0	0	0
69900	0	0	0	-150	0	0	0	0
70200	0	0	0	-150	0	0	0	0
70500	0	0	0	-150	0	0	0	0
70800	0	0	0	-150	0	0	0	0
71100	0	0	0	-150	0	0	0	0
71400	0	0	0	-150	0	0	0	0
71700	0	0	0	-150	0	0	0	0
72000	0	0	0	-150	0	0	0	0
72300	0	0	0	-150	0	0	0	0
72600	0	0	0	-150	0	0	0	0
72900	0	0	0	-150	0	0	0	0
73200	0	0	0	-150	0	0	0	0
73500	0	0	0	-150	0	0	0	0
73800	0	0	0	-150	0	0	0	0
74100	0	0	0	-150	0	0	0	0
74400	0	0	0	-150	0	0	0	0
74700	0	0	0	-150	0	0	0	0
75000	0	0	0	-150	0	0	0	0
75300	0	0	0	-150	0	0	0	0
75600	0	0	0	-150	0	0	0	0
75900	0	0	0	-150	0	0	0	0
76200	0	0	0	-150	0	0	0	0
76500	0	0	0	-150	0	0	0	0
76800	0	0	0	-150	0	0	0	0
77100	0	0	0	-150	0	0	0	0
77400	0	0	0	-150	0	0	0	0
77700	0	0	0	-150	0	0	0	0
78000	0	0	0	-150	0	0	0	0
78300	0	0	0	-150	0	0	0	0
78600	0	0	0	-150	0	0	0	0
78900	0	0	0	-150	0	0	0	0
79200	0	0	0	-150	0	0	0	0
79500	0	0	0	-150	0	0	0	0
79800	0	0	0	-150	0	0	0	0
80100	0	0	0	-150	0	0	0	0
80400	0	0	0	-150	0	0	0	0
80700	0	0	0	-150	0	0	0	0
81000	0	0	0	-150	0	0	0	0
81300	0	0	0	-150	0	0	0	0
81600	0	0	0	-150	0	0	0	0
81900	0	0	0	-150	0	0	0	0
82200	0	0	0	-150	0	0	0	0
82500	0	0	0	-150	0	0	0	0
82800	0	0	0	-150	0	0	0	0
83100	0	0	0	-150	0	0	0	0
83400	0	0	0	-150	0	0	0	0
83700	0	0	0	-150	0	0	0	0
84000	0	0	0	-150	0	0	0	0
84300	0	0	0	-150	0	0	0	0
84600	0	0	0	-150	0	0	0	0
84900	0	0	0	-150	0	0	0	0
85200	0	0	0	-150	0	0	0	0
85500	0	0	0	-150	0	0	0	0
85800	0	0	0	-150	0	0	0	0
86100	0	0	0	-150	0	0	0	0
86400	0	0	0	-150	0	0	0	0
86700	0	0	0	-150	0	0	0	0
87000	0	0	0	-150	0	0	0	0
87300	0	0	0	-150	0	0	0	0
87600	0	0	0	-150	0	0	0	0
87900	0	0	0	-150	0	0	0	0
88200	0	0	0	-150	0	0	0	0
88500	0	0	0	-150	0	0	0	0
88800	0	0	0	-150	0	0	0	0
89100	0	0	0	-150	0	0	0	0
89400	0	0	0	-150	0	0	0	0
89700	0	0	0	-150	0	0	0	0
90000	0	0	0	-150	0	0	0	0
90300	0	0	0	-150	0	0	0	0
90600	0	0	0	-150	0	0	0	0
90900	0	0	0	-150	0	0	0	0
91200	0	0	0	-150	0	0	0	0
91500	0	0	0	-150	0	0	0	0
91800	0	0	0	-150	0	0	0	0
92100	0	0	0	-150	0	0	0	0
92400	0	0	0	-150	0	0	0	0
92700	0	0	0	-150	0	0	0	0
93000	0	0	0	-150	0	0	0	0
93300	0	0	0	-150	0	0	0	0
93600	0	0	0	-150	0	0	0	0
93900	0	0	0	-150	0	0	0	0
94200	0	0	0	-150	0	0	0	0
94500	0	0	0	-150	0	0	0	0
94800	0	0	0	-150	0	0	0	0
95100	0	0	0	-150	0	0	0	0
95400	0	0	0	-150	0	0	0	0
95700	0	0	0	-150	0	0	0	0
96000	0	0	0	-150	0	0	0	0
96300	0	0	0	-150	0	0	0	0
96600	0	0	0	-150	0	0	0	0
96900	0	0	0	-150	0	0	0	0
97200	0	0	0	-150	0	0	0	0
97500	0	0	0	-150	0	0	0	0
97800	0.000254	0	0	-150	0	0	0	0
98100	0	0	0	-150	0	0	0	0
98400	0	0	0	-150	0	0	0	0
98700	0	0	0	-150	0	0	0	0
99000	0	0	0	-150	0	0	0	0
99300	0	0	0	-150	0	0	0	0
99600	0.000254	0	0	-150	0	0	0	0
99900	0.000254	0	0	-150	0	0	0	0
100200	0.000254	0	0	-150	0	0	0	0
100500	0.000254	0	0	-150	0	0	0	0
100800	0.000254	0	0	-150	0	0	0	0
101100	0.000254	0	0	-150	0	0	0	0
101400	0	0	0	-150	0	0	0	0
101700	0.000508	0	0	-150	0	0	0	0
102000	0.000254	0	0	-150	0	0	0	0
102300	0.000254	0	0	-150	0	0	0	0
102600	0.000254	0	0	-150	0	0	0	0
102900	0.000508	0	0	-150	0	0	0	0
103200	0.000508	0	0	-150	0	0	0	0
103500	0.000254	0	0	-150	0	0	0	0
103800	0	0	0	-150	0	0	0	0
104100	0.000254	0	0	-150	0	0	0	0
104400	0	0	0	-150	0	0	0	0
104700	0.000254	0	0	-150	0	0	0	0
105000	0.000254	0	0	-150	0	0	0	0
105300	0	0	0	-150	0	0	0	0
105600	0	0	0	-150	0	0	0	0
105900	0.000254	0	0	-150	0	0	0	0
106200	0	0	0	-150	0	0	0	0
106500	0	0	0	-150	0	0	0	0
106800	0	0	0	-150	0	0	0	0
107100	0	0	0	-150	0	0	0	0
107400	0	0	0	-150	0	0	0	0
107700	0	0	0	-150	0	0	0	0
108000	0	0	0	-150	0	0	0	0
108300	0	0	0	-150	0	0	0	0
108600	0	0	0	-150	0	0	0	0
108900	0	0	0	-150	0	0	0	0
109200	0	0	0	-150	0	0	0	0
109500	0	0	0	-150	0	0	0	0
109800	0	0	0	-150	0	0	0	0
110100	0	0	0	-150	0	0	0	0
110400	0	0	0	-150	0	0	0	0
110700	0	0	0	-150	0	0	0	0
111000	0	0	0	-150	0	0	0	0
111300	0	0	0	-150	0	0	0	0
111600	0.000254	0	0	-150	0	0	0	0
111900	0	0	0	-150	0	0	0	0
112200	0	0	0	-150	0	0	0	0
112500	0	0	0	-150	0	0	0	0
112800	0.000254	0	0	-150	0	0	0	0
113100	0.000254	0	0	-150	0	0	0	0
113400	0.000254	0	0	-150	0	0	0	0
113700	0.000254	0	0	-150	0	0	0	0
114000	0	0	0	-150	0	0	0	0
114300	0.000254	0	0	-150	0	0	0	0
114600	0.000254	0	0	-150	0	0	0	0
114900	0	0	0	-150	0	0	0	0
115200	0.000254	0	0	-150	0	0	0	0
115500	0.000254	0	0	-150	0	0	0	0
115800	0	0	0	-150	0	0	0	0
116100	0	0	0	-150	0	0	0	0
116400	0	0	0	-150	0	0	0	0
116700	0	0	0	-150	0	0	0	0
117000	0	0	0	-150	0	0	0	0
117300	0	0	0	-150	0	0	0	0
117600	0	0	0	-150	0	0	0	0
117900	0	0	0	-150	0	0	0	0
118200	0	0	0	-150	0	0	0	0
118500	0	0	0	-150	0	0	0	0
118800	0	0	0	-150	0	0	0	0
119100	0	0	0	-150	0	0	0	0
119400	0	0	0	-150	0	0	0	0
119700	0	0	0	-150	0	0	0	0
120000	0	0	0	-150	0	0	0	0
120300	0	0	0	-150	0	0	0	0
120600	0	0	0	-150	0	0	0	0
120900	0	0	0	-150	0	0	0	0
121200	0	0	0	-150	0	0	0	0
121500	0	0	0	-150	0	0	0	0
121800	0	0	0	-150	0	0	0	0
122100	0	0	0	-150	0	0	0	0
122400	0	0	0	-150	0	0	0	0
122700	0	0	0	-150	0	0	0	0
123000	0	0	0	-150	0	0	0	0
123300	0	0	0	-150	0	0	0	0
123600	0	0	0	-150	0	0	0	0
123900	0	0	0	-150	0	0	0	0
124200	0	0	0	-150	0	0	0	0
124500	0	0	0	-150	0	0	0	0
124800	0	0	0	-150	0	0	0	0
125100	0	0	0	-150	0	0	0	0
125400	0	0	0	-150	0	0	0	0
125700	0	0	0	-150	0	0	0	0
126000	0	0	0	-150	0	0	0	0
126300	0	0	0	-150	0	0	0	0
126600	0.000254	0	0	-150	0	0	0	0
126900	0	0	0	-150	0	0	0	0
127200	0	0	0	-150	0	0	0	0
127500	0.000508	0	0	-150	0	0	0	0
127800	0.000254	0	0	-150	0	0	0	0
128100	0.000254	0	0	-150	0	0	0	0
128400	0	0	0	-150	0	0	0	0
128700	0	0	0	-150	0	0	0	0
129000	0	0	0	-150	0	0	0	0
129300	0	0	0	-150	0	0	0	0
129600	0.000254	0	0	-150	0	0	0	0
129900	0.000254	0	0	-150	0	0	0	0
130200	0.000508	0	0	-150	0	0	0	0
130500	0	0	0	-150	0	0	0	0
130800	0	0	0	-150	0	0	0	0
131100	0	0	0	-150	0	0	0	0
131400	0	0	0	-150	0	0	0	0
131700	0.000254	0	0	-150	0	0	0	0
132000	0.000254	0	0	-150	0	0	0	0
132300	0.000508	0	0	-150	0	0	0	0
132600	0	0	0	-150	0	0	0	0
132900	0.000254	0	0	-150	0	0	0	0
133200	0.000254	0	0	-150	0	0	0	0
133500	0	0	0	-150	0	0	0	0
133800	0.000254	0	0	-150	0	0	0	0
134100	0	0	0	-150	0	0	0	0
134400	0	0	0	-150	0	0	0	0
134700	0	0	0	-150	0	0	0	0
135000	0	0	0	-150	0	0	0	0
135300	0	0	0	-150	0	0	0	0
135600	0	0	0	-150	0	0	0	0
135900	0	0	0	-150	0	0	0	0
136200	0	0	0	-150	0	0	0	0
136500	0	0	0	-150	0	0	0	0
136800	0.000254	0	0	-150	0	0	0	0
137100	0	0	0	-150	0	0	0	0
137400	0	0	0	-150	0	0	0	0
137700	0.000254	0	0	-150	0	0	0	0
138000	0	0	0	-150	0	0	0	0
138300	0.000254	0	0	-150	0	0	0	0
138600	0	0	0	-150	0	0	0	0
138900	0.000254	0	0	-150	0	0	0	0
139200	0.000254	0	0	-150	0	0	0	0
139500	0.000254	0	0	-150	0	0	0	0
139800	0.000254	0	0	-150	0	0	0	0
140100	0.000508	0	0	-150	0	0	0	0
140400	0.000254	0	0	-150	0	0	0	0
140700	0.000254	0	0	-150	0	0	0	0
141000	0.000254	0	0	-150	0	0	0	0
141300	0.000254	0	0	-150	0	0	0	0
141600	0.000254	0	0	-150	0	0	0	0
141900	0.000254	0	0	-150	0	0	0	0
142200	0.000254	0	0	-150	0	0	0	0
142500	0.000254	0	0	-150	0	0	0	0
142800	0.000254	0	0	-150	0	0	0	0
143100	0.000254	0	0	-150	0	0	0	0
143400	0.000254	0	0	-150	0	0	0	0
143700	0.000254	0	0	-150	0	0	0	0
144000	0	0	0	-150	0	0	0	0
144300	0.000254	0	0	-150	0	0	0	0
144600	0.000254	0	0	-150	0	0	0	0
144900	0.000254	0	0	-150	0	0	0	0
145200	0.000254	0	0	-150	0	0	0	0
145500	0.000254	0	0	-150	0	0	0	0
145800	0	0	0	-150	0	0	0	0
146100	0.000254	0	0	-150	0	0	0	0
146400	0.000254	0	0	-150	0	0	0	0
146700	0.000254	0	0	-150	0	0	0	0
147000	0.000254	0	0	-150	0	0	0	0
147300	0.000254	0	0	-150	0	0	0	0
147600	0.000254	0	0	-150	0	0	0	0
147900	0.000254	0	0	-150	0	0	0	0
148200	0.000254	0	0	-150	0	0	0	0
148500	0.000254	0	0	-150	0	0	0	0
148800	0.000254	0	0	-150	0	0	0	0
149100	0.000254	0	0	-150	0	0	0	0
149400	0.000254	0	0	-150	0	0	0	0
149700	0.000254	0	0	-150	0	0	0	0
150000	0.000254	0	0	-150	0	0	0	0
150300	0.000254	0	0	-150	0	0	0	0
150600	0.000254	0	0	-150	0	0	0	0
150900	0.000254	0	0	-150	0	0	0	0
151200	0.000254	0	0	-150	0	0	0	0
151500	0.000254	0	0	-150	0	0	0	0
151800	0	0	0	-150	0	0	0	0
152100	0.000254	0	0	-150	0	0	0	0
152400	0.000254	0	0	-150	0	0	0	0
152700	0.000254	0	0	-150	0	0	0	0
153000	0.000254	0	0	-150	0	0	0	0
153300	0	0	0	-150	0	0	0	0
153600	0.000254	0	0	-150	0	0	0	0
153900	0.000254	0	0	-150	0	0	0	0
154200	0	0	0	-150	0	0	0	0
154500	0.000254	0	0	-150	0	0	0	0
154800	0.000254	0	0	-150	0	0	0	0
155100	0	0	0	-150	0	0	0	0
155400	0.000254	0	0	-150	0	0	0	0
155700	0.000254	0	0	-150	0	0	0	0
156000	0	0	0	-150	0	0	0	0
156300	0.000254	0	0	-150	0	0	0	0
156600	0.000254	0	0	-150	0	0	0	0
156900	0	0	0	-150	0	0	0	0
157200	0.000254	0	0	-150	0	0	0	0
157500	0	0	0	-150	0	0	0	0
157800	0.000254	0	0	-150	0	0	0	0
158100	0	0	0	-150	0	0	0	0
158400	0.000254	0	0	-150	0	0	0	0
158700	0	0	0	-150	0	0	0	0
159000	0	0	0	-150	0	0	0	0
159300	0.000254	0	0	-150	0	0	0	0
159600	0	0	0	-150	0	0	0	0
159900	0.000254	0	0	-150	0	0	0	0
160200	0	0	0	-150	0	0	0	0
160500	0	0	0	-150	0	0	0	0
160800	0.000254	0	0	-150	0	0	0	0
161100	0	0	0	-150	0	0	0	0
161400	0	0	0	-150	0	0	0	0
161700	0	0	0	-150	0	0	0	0
162000	0	0	0	-150	0	0	0	0
162300	0.000254	0	0	-150	0	0	0	0
162600	0	0	0	-150	0	0	0	0
162900	0	0	0	-150	0	0	0	0
163200	0	0	0	-150	0	0	0	0
163500	0	0	0	-150	0	0	0	0
163800	0	0	0	-150	0	0	0	0
164100	0	0	0	-150	0	0	0	0
164400	0	0	0	-150	0	0	0	0
164700	0	0	0	-150	0	0	0	0
165000	0	0	0	-150	0	0	0	0
165300	0	0	0	-150	0	0	0	0
165600	0	0	0	-150	0	0	0	0
165900	0	0	0	-150	0	0	0	0
166200	0	0	0	-150	0	0	0	0
166500	0	0	0	-150	0	0	0	0
166800	0	0	0	-150	0	0	0	0
167100	0	0	0	-150	0	0	0	0
167400	0	0	0	-150	0	0	0	0
167700	0	0	0	-150	0	0	0	0
168000	0	0	0	-150	0	0	0	0
168300	0	0	0	-150	0	0	0	0
168600	0	0	0	-150	0	0	0	0
168900	0	0	0	-150	0	0	0	0
169200	0	0	0	-150	0	0	0	0
169500	0	0	0	-150	0	0	0	0
169800	0	0	0	-150	0	0	0	0
170100	0	0	0	-150	0	0	0	0
170400	0	0	0	-150	0	0	0	0
170700	0	0	0	-150	0	0	0	0
171000	0	0	0	-150	0	0	0	0
171300	0	0	0	-150	0	0	0	0
171600	0	0	0	-150	0	0	0	0
171900	0	0	0	-150	0	0	0	0
172200	0	0	0	-150	0	0	0	0
172500	0	0	0	-150	0	0	0	0
172800	0	0	0	-150	0	0	0	0
173100	0	0	0	-150	0	0	0	0
173400	0	0	0	-150	0	0	0	0
173700	0	0	0	-150	0	0	0	0
174000	0	0	0	-150	0	0	0	0
174300	0	0	0	-150	0	0	0	0
174600	0	0	0	-150	0	0	0	0
174900	0	0	0	-150	0	0	0	0
175200	0	0	0	-150	0	0	0	0
175500	0	0	0	-150	0	0	0	0
175800	0	0	0	-150	0	0	0	0
176100	0	0	0	-150	0	0	0	0
176400	0	0	0	-150	0	0	0	0
176700	0	0	0	-150	0	0	0	0
177000	0	0	0	-150	0	0	0	0
177300	0	0	0	-150	0	0	0	0
177600	0	0	0	-150	0	0	0	0
177900	0	0	0	-150	0	0	0	0
178200	0	0	0	-150	0	0	0	0
178500	0	0	0	-150	0	0	0	0
178800	0	0	0	-150	0	0	0	0
179100	0	0	0	-150	0	0	0	0
179400	0	0	0	-150	0	0	0	0
179700	0	0	0	-150	0	0	0	0
180000	0	0	0	-150	0	0	0	0
180300	0	0	0	-150	0	0	0	0
180600	0	0	0	-150	0	0	0	0
180900	0	0	0	-150	0	0	0	0
181200	0	0	0	-150	0	0	0	0
181500	0	0	0	-150	0	0	0	0
181800	0	0	0	-150	0	0	0	0
182100	0	0	0	-150	0	0	0	0
182400	0	0	0	-150	0	0	0	0
182700	0	0	0	-150	0	0	0	0
183000	0	0	0	-150	0	0	0	0
183300	0	0	0	-150	0	0	0	0
183600	0	0	0	-150	0	0	0	0
183900	0	0	0	-150	0	0	0	0

## Sheet: Sheet3
10	30	35	60	65

## Sheet: recorded
Timestamp	DayID	TimeID	t	BTIRain	BTITempAir	BTISoilMoisture10_HP	BTISoilMoisture35D_HP	BTISoilMoisture65_HP	BTISoilMoisture91_HP
2016-11-09 07:45:00	20161109	745	0	0	9.72	0.281	0.272	0.247	0.372
2016-11-09 07:50:00	20161109	750	300	0.01	9.68	0.281	0.272	0.25	0.369
2016-11-09 07:55:00	20161109	755	600	0	9.67	0.281	0.273	0.249	0.37
2016-11-09 08:00:00	20161109	800	900	0	9.67	0.281	0.273	0.248	0.371
2016-11-09 08:05:00	20161109	805	1200	0	9.7	0.281	0.273	0.249	0.37
2016-11-09 08:10:00	20161109	810	1500	0	9.78	0.28	0.273	0.249	0.371
2016-11-09 08:15:00	20161109	815	1800	0	9.87	0.28	0.273	0.248	0.371
2016-11-09 08:20:00	20161109	820	2100	0	9.95	0.281	0.273	0.249	0.372
2016-11-09 08:25:00	20161109	825	2400	0	9.97	0.281	0.273	0.248	0.37
2016-11-09 08:30:00	20161109	830	2700	0	9.97	0.28	0.273	0.248	0.371
2016-11-09 08:35:00	20161109	835	3000	0.01	9.99	0.281	0.273	0.248	0.372
2016-11-09 08:40:00	20161109	840	3300	0	10.06	0.281	0.273	0.248	0.372
2016-11-09 08:45:00	20161109	845	3600	0.01	10.11	0.281	0.273	0.249	0.37
2016-11-09 08:50:00	20161109	850	3900	0	10.17	0.281	0.273	0.248	0.372
2016-11-09 08:55:00	20161109	855	4200	0.01	10.2	0.281	0.273	0.248	0.372
2016-11-09 09:00:00	20161109	900	4500	0	10.2	0.281	0.273	0.248	0.371
2016-11-09 09:05:00	20161109	905	4800	0.01	10.24	0.281	0.274	0.249	0.371
2016-11-09 09:10:00	20161109	910	5100	0	10.29	0.282	0.273	0.248	0.371
2016-11-09 09:15:00	20161109	915	5400	0.01	10.35	0.281	0.274	0.248	0.372
2016-11-09 09:20:00	20161109	920	5700	0.01	10.4	0.281	0.274	0.248	0.371
2016-11-09 09:25:00	20161109	925	6000	0	10.47	0.281	0.273	0.248	0.372
2016-11-09 09:30:00	20161109	930	6300	0.01	10.52	0.281	0.275	0.248	0.371
2016-11-09 09:35:00	20161109	935	6600	0	10.55	0.281	0.274	0.248	0.37
2016-11-09 09:40:00	20161109	940	6900	0.01	10.61	0.281	0.273	0.248	0.371
2016-11-09 09:45:00	20161109	945	7200	0	10.64	0.282	0.274	0.248	0.373
2016-11-09 09:50:00	20161109	950	7500	0	10.64	0.283	0.273	0.248	0.37
2016-11-09 09:55:00	20161109	955	7800	0	10.63	0.283	0.273	0.247	0.371
2016-11-09 10:00:00	20161109	1000	8100	0.01	10.66	0.284	0.274	0.247	0.371
2016-11-09 10:05:00	20161109	1005	8400	0	10.66	0.283	0.274	0.248	0.372
2016-11-09 10:10:00	20161109	1010	8700	0	10.71	0.282	0.274	0.248	0.371
2016-11-09 10:15:00	20161109	1015	9000	0	10.78	0.283	0.274	0.249	0.372
2016-11-09 10:20:00	20161109	1020	9300	0	10.94	0.284	0.275	0.247	0.372
2016-11-09 10:25:00	20161109	1025	9600	0.01	11.14	0.284	0.274	0.247	0.371
2016-11-09 10:30:00	20161109	1030	9900	0	11.19	0.284	0.274	0.248	0.371
2016-11-09 10:35:00	20161109	1035	10200	0	11.39	0.285	0.274	0.248	0.371
2016-11-09 10:40:00	20161109	1040	10500	0	11.64	0.285	0.274	0.249	0.37
2016-11-09 10:45:00	20161109	1045	10800	0	11.61	0.286	0.274	0.249	0.37
2016-11-09 10:50:00	20161109	1050	11100	0	11.65	0.285	0.274	0.248	0.37
2016-11-09 10:55:00	20161109	1055	11400	0	11.71	0.284	0.274	0.248	0.372
2016-11-09 11:00:00	20161109	1100	11700	0	11.6	0.286	0.275	0.248	0.371
2016-11-09 11:05:00	20161109	1105	12000	0	11.59	0.286	0.274	0.248	0.37
2016-11-09 11:10:00	20161109	1110	12300	0	11.5	0.285	0.274	0.248	0.371
2016-11-09 11:15:00	20161109	1115	12600	0	11.39	0.286	0.274	0.248	0.371
2016-11-09 11:20:00	20161109	1120	12900	0	11.37	0.286	0.273	0.25	0.37
2016-11-09 11:25:00	20161109	1125	13200	0	11.4	0.286	0.274	0.248	0.371
2016-11-09 11:30:00	20161109	1130	13500	0	11.38	0.287	0.274	0.248	0.37
2016-11-09 11:35:00	20161109	1135	13800	0	11.42	0.286	0.274	0.248	0.371
2016-11-09 11:40:00	20161109	1140	14100	0	11.47	0.286	0.274	0.249	0.371
2016-11-09 11:45:00	20161109	1145	14400	0	11.48	0.287	0.274	0.248	0.37
2016-11-09 11:50:00	20161109	1150	14700	0	11.43	0.288	0.274	0.248	0.371
2016-11-09 11:55:00	20161109	1155	15000	0	11.45	0.287	0.275	0.248	0.371
2016-11-09 12:00:00	20161109	1200	15300	0.01	11.48	0.287	0.274	0.247	0.371
2016-11-09 12:05:00	20161109	1205	15600	0	11.44	0.287	0.274	0.248	0.37
2016-11-09 12:10:00	20161109	1210	15900	0	11.44	0.288	0.275	0.247	0.371
2016-11-09 12:15:00	20161109	1215	16200	0	11.49	0.288	0.275	0.247	0.372
2016-11-09 12:20:00	20161109	1220	16500	0	11.4	0.288	0.274	0.248	0.371
2016-11-09 12:25:00	20161109	1225	16800	0	11.3	0.287	0.275	0.248	0.371
2016-11-09 12:30:00	20161109	1230	17100	0	11.25	0.288	0.274	0.248	0.37
2016-11-09 12:35:00	20161109	1235	17400	0	11.23	0.287	0.275	0.248	0.371
2016-11-09 12:40:00	20161109	1240	17700	0	11.18	0.287	0.274	0.248	0.371
2016-11-09 12:45:00	20161109	1245	18000	0	11.14	0.288	0.274	0.247	0.373
2016-11-09 12:50:00	20161109	1250	18300	0	11.11	0.287	0.275	0.248	0.372
2016-11-09 12:55:00	20161109	1255	18600	0	11.14	0.288	0.275	0.248	0.373
2016-11-09 13:00:00	20161109	1300	18900	0	11.2	0.287	0.274	0.247	0.372
2016-11-09 13:05:00	20161109	1305	19200	0.01	11.26	0.288	0.274	0.247	0.372
2016-11-09 13:10:00	20161109	1310	19500	0	11.25	0.288	0.274	0.248	0.371
2016-11-09 13:15:00	20161109	1315	19800	0	11.38	0.288	0.274	0.249	0.37
2016-11-09 13:20:00	20161109	1320	20100	0	11.46	0.288	0.274	0.247	0.372
2016-11-09 13:25:00	20161109	1325	20400	0	11.51	0.288	0.273	0.249	0.37
2016-11-09 13:30:00	20161109	1330	20700	0	11.57	0.288	0.274	0.248	0.37
2016-11-09 13:35:00	20161109	1335	21000	0	11.62	0.289	0.274	0.248	0.37
2016-11-09 13:40:00	20161109	1340	21300	0	11.63	0.288	0.274	0.248	0.371
2016-11-09 13:45:00	20161109	1345	21600	0	11.64	0.289	0.274	0.248	0.371
2016-11-09 13:50:00	20161109	1350	21900	0	11.58	0.288	0.274	0.248	0.371
2016-11-09 13:55:00	20161109	1355	22200	0.01	11.58	0.289	0.273	0.248	0.37
2016-11-09 14:00:00	20161109	1400	22500	0	11.57	0.288	0.274	0.249	0.371
2016-11-09 14:05:00	20161109	1405	22800	0	11.57	0.288	0.275	0.248	0.371
2016-11-09 14:10:00	20161109	1410	23100	0	11.55	0.289	0.274	0.249	0.371
2016-11-09 14:15:00	20161109	1415	23400	0.01	11.48	0.288	0.273	0.248	0.371
2016-11-09 14:20:00	20161109	1420	23700	0	11.42	0.288	0.273	0.25	0.37
2016-11-09 14:25:00	20161109	1425	24000	0	11.42	0.289	0.274	0.248	0.372
2016-11-09 14:30:00	20161109	1430	24300	0.01	11.4	0.289	0.273	0.248	0.37
2016-11-09 14:35:00	20161109	1435	24600	0	11.38	0.289	0.274	0.248	0.37
2016-11-09 14:40:00	20161109	1440	24900	0.01	11.34	0.289	0.274	0.249	0.371
2016-11-09 14:45:00	20161109	1445	25200	0.01	11.36	0.289	0.273	0.248	0.371
2016-11-09 14:50:00	20161109	1450	25500	0	11.33	0.289	0.274	0.249	0.371
2016-11-09 14:55:00	20161109	1455	25800	0.01	11.32	0.289	0.274	0.249	0.37
2016-11-09 15:00:00	20161109	1500	26100	0.01	11.32	0.29	0.274	0.249	0.371
2016-11-09 15:05:00	20161109	1505	26400	0.01	11.33	0.29	0.274	0.249	0.37
2016-11-09 15:10:00	20161109	1510	26700	0.01	11.33	0.291	0.274	0.248	0.372
2016-11-09 15:15:00	20161109	1515	27000	0.01	11.28	0.291	0.294	0.249	0.372
2016-11-09 15:20:00	20161109	1520	27300	0	11.23	0.307	0.368	0.383	0.371
2016-11-09 15:25:00	20161109	1525	27600	0.01	11.18	0.383	0.412	0.435	0.372
2016-11-09 15:30:00	20161109	1530	27900	0	11.17	0.385	0.415	0.435	0.371
2016-11-09 15:35:00	20161109	1535	28200	0.01	11.14	0.385	0.413	0.436	0.371
2016-11-09 15:40:00	20161109	1540	28500	0.01	11.07	0.386	0.413	0.437	0.371
2016-11-09 15:45:00	20161109	1545	28800	0.02	11.01	0.385	0.414	0.437	0.371
2016-11-09 15:50:00	20161109	1550	29100	0.01	10.97	0.386	0.415	0.437	0.371
2016-11-09 15:55:00	20161109	1555	29400	0.01	10.95	0.386	0.413	0.438	0.371
2016-11-09 16:00:00	20161109	1600	29700	0.01	10.92	0.386	0.413	0.438	0.371
2016-11-09 16:05:00	20161109	1605	30000	0.01	10.9	0.386	0.413	0.439	0.37
2016-11-09 16:10:00	20161109	1610	30300	0.01	10.88	0.386	0.413	0.437	0.371
2016-11-09 16:15:00	20161109	1615	30600	0	10.85	0.387	0.414	0.437	0.371
2016-11-09 16:20:00	20161109	1620	30900	0.01	10.83	0.387	0.413	0.437	0.37
2016-11-09 16:25:00	20161109	1625	31200	0.01	10.8	0.388	0.414	0.438	0.37
2016-11-09 16:30:00	20161109	1630	31500	0.01	10.77	0.387	0.415	0.436	0.371
2016-11-09 16:35:00	20161109	1635	31800	0	10.74	0.387	0.414	0.437	0.371
2016-11-09 16:40:00	20161109	1640	32100	0	10.69	0.388	0.414	0.436	0.371
2016-11-09 16:45:00	20161109	1645	32400	0.01	10.63	0.388	0.415	0.436	0.371
2016-11-09 16:50:00	20161109	1650	32700	0	10.55	0.387	0.415	0.436	0.371
2016-11-09 16:55:00	20161109	1655	33000	0	10.49	0.387	0.414	0.437	0.371
2016-11-09 17:00:00	20161109	1700	33300	0.01	10.44	0.387	0.415	0.436	0.371
2016-11-09 17:05:00	20161109	1705	33600	0	10.36	0.388	0.414	0.437	0.371
2016-11-09 17:10:00	20161109	1710	33900	0	10.24	0.387	0.415	0.437	0.371
2016-11-09 17:15:00	20161109	1715	34200	0	10.15	0.389	0.414	0.438	0.371
2016-11-09 17:20:00	20161109	1720	34500	0	10.1	0.387	0.414	0.438	0.374
2016-11-09 17:25:00	20161109	1725	34800	0	10.05	0.387	0.414	0.437	0.376
2016-11-09 17:30:00	20161109	1730	35100	0.01	9.99	0.387	0.415	0.437	0.377
2016-11-09 17:35:00	20161109	1735	35400	0	9.89	0.388	0.415	0.437	0.377
2016-11-09 17:40:00	20161109	1740	35700	0.01	9.8	0.388	0.414	0.438	0.377
2016-11-09 17:45:00	20161109	1745	36000	0	9.74	0.388	0.414	0.438	0.376
2016-11-09 17:50:00	20161109	1750	36300	0.01	9.69	0.387	0.415	0.438	0.377
2016-11-09 17:55:00	20161109	1755	36600	0	9.62	0.388	0.415	0.437	0.376
2016-11-09 18:00:00	20161109	1800	36900	0.01	9.55	0.387	0.416	0.438	0.377
2016-11-09 18:05:00	20161109	1805	37200	0.01	9.48	0.387	0.416	0.437	0.376
2016-11-09 18:10:00	20161109	1810	37500	0.01	9.43	0.387	0.414	0.437	0.378
2016-11-09 18:15:00	20161109	1815	37800	0	9.37	0.388	0.415	0.437	0.377
2016-11-09 18:20:00	20161109	1820	38100	0	9.22	0.387	0.415	0.439	0.378
2016-11-09 18:25:00	20161109	1825	38400	0.01	9.04	0.387	0.415	0.439	0.377
2016-11-09 18:30:00	20161109	1830	38700	0	8.9	0.388	0.415	0.438	0.377
2016-11-09 18:35:00	20161109	1835	39000	0	8.79	0.387	0.415	0.437	0.378
2016-11-09 18:40:00	20161109	1840	39300	0.01	8.71	0.388	0.416	0.438	0.378
2016-11-09 18:45:00	20161109	1845	39600	0	8.62	0.387	0.415	0.439	0.377
2016-11-09 18:50:00	20161109	1850	39900	0	8.54	0.387	0.415	0.439	0.378
2016-11-09 18:55:00	20161109	1855	40200	0	8.48	0.389	0.416	0.438	0.376
2016-11-09 19:00:00	20161109	1900	40500	0	8.39	0.388	0.416	0.438	0.378
2016-11-09 19:05:00	20161109	1905	40800	0	8.32	0.388	0.415	0.438	0.377
2016-11-09 19:10:00	20161109	1910	41100	0	8.23	0.388	0.415	0.438	0.379
2016-11-09 19:15:00	20161109	1915	41400	0.01	8.19	0.388	0.416	0.438	0.377
2016-11-09 19:20:00	20161109	1920	41700	0	8.15	0.388	0.415	0.439	0.377
2016-11-09 19:25:00	20161109	1925	42000	0	8.12	0.387	0.416	0.439	0.378
2016-11-09 19:30:00	20161109	1930	42300	0	8.09	0.387	0.416	0.439	0.378
2016-11-09 19:35:00	20161109	1935	42600	0.01	8.07	0.387	0.417	0.438	0.379
2016-11-09 19:40:00	20161109	1940	42900	0	8.05	0.387	0.417	0.437	0.378
2016-11-09 19:45:00	20161109	1945	43200	0	8.01	0.387	0.416	0.438	0.379
2016-11-09 19:50:00	20161109	1950	43500	0	7.967	0.387	0.416	0.438	0.379
2016-11-09 19:55:00	20161109	1955	43800	0	7.945	0.387	0.416	0.438	0.379
2016-11-09 20:00:00	20161109	2000	44100	0	7.926	0.387	0.417	0.439	0.379
2016-11-09 20:05:00	20161109	2005	44400	0	7.878	0.388	0.417	0.438	0.378
2016-11-09 20:10:00	20161109	2010	44700	0	7.871	0.389	0.417	0.438	0.378
2016-11-09 20:15:00	20161109	2015	45000	0.01	7.881	0.388	0.417	0.438	0.379
2016-11-09 20:20:00	20161109	2020	45300	0	7.844	0.388	0.417	0.44	0.378
2016-11-09 20:25:00	20161109	2025	45600	0	7.786	0.388	0.417	0.438	0.379
2016-11-09 20:30:00	20161109	2030	45900	0	7.753	0.388	0.416	0.439	0.378
2016-11-09 20:35:00	20161109	2035	46200	0	7.779	0.388	0.417	0.439	0.379
2016-11-09 20:40:00	20161109	2040	46500	0	7.758	0.388	0.417	0.439	0.378
2016-11-09 20:45:00	20161109	2045	46800	0	7.741	0.388	0.417	0.439	0.378
2016-11-09 20:50:00	20161109	2050	47100	0	7.728	0.388	0.417	0.439	0.379
2016-11-09 20:55:00	20161109	2055	47400	0	7.752	0.388	0.417	0.439	0.379
2016-11-09 21:00:00	20161109	2100	47700	0	7.738	0.388	0.416	0.438	0.379
2016-11-09 21:05:00	20161109	2105	48000	0	7.681	0.389	0.416	0.438	0.378
2016-11-09 21:10:00	20161109	2110	48300	0	7.708	0.388	0.417	0.439	0.378
2016-11-09 21:15:00	20161109	2115	48600	0	7.668	0.388	0.417	0.439	0.378
2016-11-09 21:20:00	20161109	2120	48900	0	7.64	0.389	0.417	0.438	0.379
2016-11-09 21:25:00	20161109	2125	49200	0	7.652	0.388	0.417	0.439	0.379
2016-11-09 21:30:00	20161109	2130	49500	0	7.571	0.389	0.417	0.438	0.38
2016-11-09 21:35:00	20161109	2135	49800	0	7.552	0.388	0.417	0.438	0.378
2016-11-09 21:40:00	20161109	2140	50100	0	7.53	0.388	0.417	0.439	0.378
2016-11-09 21:45:00	20161109	2145	50400	0	7.505	0.389	0.417	0.438	0.379
2016-11-09 21:50:00	20161109	2150	50700	0	7.446	0.389	0.418	0.439	0.378
2016-11-09 21:55:00	20161109	2155	51000	0	7.403	0.388	0.417	0.439	0.379
2016-11-09 22:00:00	20161109	2200	51300	0	7.36	0.388	0.417	0.44	0.379
2016-11-09 22:05:00	20161109	2205	51600	0	7.275	0.388	0.417	0.44	0.378
2016-11-09 22:10:00	20161109	2210	51900	0	7.257	0.388	0.418	0.44	0.378
2016-11-09 22:15:00	20161109	2215	52200	0	7.223	0.389	0.417	0.439	0.378
2016-11-09 22:20:00	20161109	2220	52500	0	7.223	0.389	0.417	0.439	0.378
2016-11-09 22:25:00	20161109	2225	52800	0	7.206	0.389	0.417	0.44	0.379
2016-11-09 22:30:00	20161109	2230	53100	0	7.184	0.389	0.417	0.439	0.378
2016-11-09 22:35:00	20161109	2235	53400	0	7.134	0.389	0.417	0.439	0.379
2016-11-09 22:40:00	20161109	2240	53700	0	7.06	0.389	0.418	0.439	0.379
2016-11-09 22:45:00	20161109	2245	54000	0	6.962	0.39	0.417	0.439	0.378
2016-11-09 22:50:00	20161109	2250	54300	0	6.851	0.39	0.418	0.44	0.378
2016-11-09 22:55:00	20161109	2255	54600	0	6.816	0.39	0.418	0.439	0.378
2016-11-09 23:00:00	20161109	2300	54900	0	6.765	0.389	0.418	0.44	0.379
2016-11-09 23:05:00	20161109	2305	55200	0	6.606	0.39	0.418	0.439	0.379
2016-11-09 23:10:00	20161109	2310	55500	0	6.475	0.39	0.418	0.44	0.378
2016-11-09 23:15:00	20161109	2315	55800	0	6.328	0.39	0.417	0.44	0.379
2016-11-09 23:20:00	20161109	2320	56100	0	6.201	0.39	0.417	0.439	0.378
2016-11-09 23:25:00	20161109	2325	56400	0	6.096	0.39	0.417	0.44	0.379
2016-11-09 23:30:00	20161109	2330	56700	0	6.013	0.39	0.417	0.44	0.378
2016-11-09 23:35:00	20161109	2335	57000	0	5.923	0.389	0.417	0.44	0.378
2016-11-09 23:40:00	20161109	2340	57300	0	5.927	0.39	0.417	0.44	0.378
2016-11-09 23:45:00	20161109	2345	57600	0	5.825	0.39	0.417	0.44	0.379
2016-11-09 23:50:00	20161109	2350	57900	0	5.753	0.39	0.417	0.44	0.378
2016-11-09 23:55:00	20161109	2355	58200	0	5.676	0.39	0.417	0.439	0.38
2016-11-10 00:00:00	20161110	0	58500	0	5.656	0.389	0.417	0.44	0.378
2016-11-10 00:05:00	20161110	5	58800	0	5.651	0.39	0.417	0.44	0.378
2016-11-10 00:10:00	20161110	10	59100	0	5.547	0.39	0.417	0.44	0.379
2016-11-10 00:15:00	20161110	15	59400	0	5.504	0.389	0.418	0.441	0.378
2016-11-10 00:20:00	20161110	20	59700	0	5.505	0.391	0.418	0.441	0.378
2016-11-10 00:25:00	20161110	25	60000	0	5.486	0.39	0.418	0.441	0.378
2016-11-10 00:30:00	20161110	30	60300	0	5.442	0.39	0.418	0.441	0.379
2016-11-10 00:35:00	20161110	35	60600	0	5.408	0.39	0.418	0.44	0.378
2016-11-10 00:40:00	20161110	40	60900	0	5.376	0.39	0.418	0.44	0.378
2016-11-10 00:45:00	20161110	45	61200	0	5.364	0.389	0.418	0.441	0.378
2016-11-10 00:50:00	20161110	50	61500	0	5.388	0.39	0.417	0.44	0.379
2016-11-10 00:55:00	20161110	55	61800	0	5.383	0.389	0.417	0.441	0.378
2016-11-10 01:00:00	20161110	100	62100	0	5.308	0.39	0.417	0.44	0.378
2016-11-10 01:05:00	20161110	105	62400	0	5.253	0.389	0.417	0.44	0.378
2016-11-10 01:10:00	20161110	110	62700	0	5.267	0.389	0.418	0.441	0.378
2016-11-10 01:15:00	20161110	115	63000	0	5.286	0.39	0.417	0.44	0.378
2016-11-10 01:20:00	20161110	120	63300	0	5.242	0.39	0.418	0.441	0.378
2016-11-10 01:25:00	20161110	125	63600	0	5.213	0.39	0.418	0.441	0.378
2016-11-10 01:30:00	20161110	130	63900	0	5.142	0.39	0.418	0.441	0.378
2016-11-10 01:35:00	20161110	135	64200	0	5.07	0.39	0.418	0.44	0.378
2016-11-10 01:40:00	20161110	140	64500	0	5.027	0.39	0.418	0.441	0.378
2016-11-10 01:45:00	20161110	145	64800	0	5.018	0.389	0.417	0.44	0.378
2016-11-10 01:50:00	20161110	150	65100	0	4.878	0.39	0.418	0.44	0.378
2016-11-10 01:55:00	20161110	155	65400	0	4.911	0.389	0.418	0.44	0.378
2016-11-10 02:00:00	20161110	200	65700	0	4.903	0.389	0.418	0.44	0.378
2016-11-10 02:05:00	20161110	205	66000	0	4.853	0.389	0.417	0.441	0.379
2016-11-10 02:10:00	20161110	210	66300	0	4.766	0.389	0.418	0.441	0.378
2016-11-10 02:15:00	20161110	215	66600	0	4.754	0.39	0.418	0.44	0.378
2016-11-10 02:20:00	20161110	220	66900	0	4.706	0.39	0.417	0.441	0.378
2016-11-10 02:25:00	20161110	225	67200	0	4.621	0.39	0.417	0.441	0.378
2016-11-10 02:30:00	20161110	230	67500	0	4.594	0.39	0.418	0.441	0.378
2016-11-10 02:35:00	20161110	235	67800	0	4.574	0.39	0.418	0.441	0.378
2016-11-10 02:40:00	20161110	240	68100	0	4.575	0.39	0.418	0.441	0.378
2016-11-10 02:45:00	20161110	245	68400	0	4.547	0.39	0.418	0.441	0.378
2016-11-10 02:50:00	20161110	250	68700	0	4.487	0.39	0.418	0.441	0.378
2016-11-10 02:55:00	20161110	255	69000	0	4.624	0.39	0.418	0.441	0.378
2016-11-10 03:00:00	20161110	300	69300	0	4.586	0.39	0.418	0.442	0.378
2016-11-10 03:05:00	20161110	305	69600	0	4.553	0.389	0.418	0.441	0.378
2016-11-10 03:10:00	20161110	310	69900	0	4.514	0.39	0.418	0.441	0.378
2016-11-10 03:15:00	20161110	315	70200	0	4.409	0.39	0.417	0.441	0.378
2016-11-10 03:20:00	20161110	320	70500	0	4.298	0.39	0.418	0.441	0.378
2016-11-10 03:25:00	20161110	325	70800	0	4.19	0.39	0.417	0.441	0.378
2016-11-10 03:30:00	20161110	330	71100	0	4.171	0.39	0.417	0.441	0.378
2016-11-10 03:35:00	20161110	335	71400	0	4.119	0.39	0.418	0.441	0.378
2016-11-10 03:40:00	20161110	340	71700	0	4.167	0.39	0.418	0.441	0.378
2016-11-10 03:45:00	20161110	345	72000	0	4.18	0.39	0.418	0.441	0.378
2016-11-10 03:50:00	20161110	350	72300	0	4.159	0.39	0.418	0.441	0.378
2016-11-10 03:55:00	20161110	355	72600	0	4.021	0.391	0.418	0.441	0.378
2016-11-10 04:00:00	20161110	400	72900	0	3.87	0.39	0.418	0.441	0.378
2016-11-10 04:05:00	20161110	405	73200	0	3.852	0.391	0.418	0.441	0.378
2016-11-10 04:10:00	20161110	410	73500	0	3.696	0.39	0.417	0.441	0.378
2016-11-10 04:15:00	20161110	415	73800	0	3.69	0.391	0.418	0.441	0.379
2016-11-10 04:20:00	20161110	420	74100	0	3.808	0.391	0.417	0.441	0.378
2016-11-10 04:25:00	20161110	425	74400	0	3.786	0.39	0.418	0.441	0.378
2016-11-10 04:30:00	20161110	430	74700	0	3.678	0.39	0.418	0.442	0.378
2016-11-10 04:35:00	20161110	435	75000	0	3.63	0.391	0.419	0.441	0.378
2016-11-10 04:40:00	20161110	440	75300	0	3.617	0.391	0.418	0.441	0.378
2016-11-10 04:45:00	20161110	445	75600	0	3.701	0.391	0.419	0.441	0.378
2016-11-10 04:50:00	20161110	450	75900	0	3.665	0.391	0.418	0.441	0.379
2016-11-10 04:55:00	20161110	455	76200	0	3.62	0.391	0.418	0.441	0.378
2016-11-10 05:00:00	20161110	500	76500	0	3.686	0.39	0.418	0.441	0.378
2016-11-10 05:05:00	20161110	505	76800	0	3.688	0.39	0.419	0.442	0.378
2016-11-10 05:10:00	20161110	510	77100	0	3.662	0.39	0.418	0.441	0.378
2016-11-10 05:15:00	20161110	515	77400	0	3.619	0.391	0.418	0.441	0.378
2016-11-10 05:20:00	20161110	520	77700	0	3.517	0.39	0.418	0.441	0.379
2016-11-10 05:25:00	20161110	525	78000	0	3.333	0.391	0.418	0.442	0.378
2016-11-10 05:30:00	20161110	530	78300	0	3.338	0.391	0.419	0.442	0.378
2016-11-10 05:35:00	20161110	535	78600	0	3.469	0.39	0.418	0.441	0.378
2016-11-10 05:40:00	20161110	540	78900	0	3.476	0.39	0.419	0.441	0.378
2016-11-10 05:45:00	20161110	545	79200	0	3.484	0.391	0.419	0.441	0.379
2016-11-10 05:50:00	20161110	550	79500	0	3.432	0.391	0.418	0.442	0.378
2016-11-10 05:55:00	20161110	555	79800	0	3.425	0.391	0.419	0.441	0.378
2016-11-10 06:00:00	20161110	600	80100	0	3.444	0.391	0.419	0.441	0.379
2016-11-10 06:05:00	20161110	605	80400	0	3.561	0.391	0.418	0.441	0.378
2016-11-10 06:10:00	20161110	610	80700	0	3.582	0.391	0.418	0.442	0.378
2016-11-10 06:15:00	20161110	615	81000	0	3.533	0.391	0.418	0.444	0.377
2016-11-10 06:20:00	20161110	620	81300	0	3.549	0.391	0.419	0.441	0.378
2016-11-10 06:25:00	20161110	625	81600	0	3.543	0.392	0.418	0.441	0.378
2016-11-10 06:30:00	20161110	630	81900	0	3.519	0.391	0.419	0.442	0.378
2016-11-10 06:35:00	20161110	635	82200	0	3.485	0.39	0.419	0.441	0.379
2016-11-10 06:40:00	20161110	640	82500	0	3.396	0.391	0.418	0.443	0.377
2016-11-10 06:45:00	20161110	645	82800	0	3.406	0.391	0.419	0.442	0.378
2016-11-10 06:50:00	20161110	650	83100	0	3.377	0.391	0.418	0.442	0.377
2016-11-10 06:55:00	20161110	655	83400	0	3.332	0.391	0.419	0.442	0.378
2016-11-10 07:00:00	20161110	700	83700	0	3.326	0.391	0.42	0.441	0.379
2016-11-10 07:05:00	20161110	705	84000	0	3.435	0.39	0.419	0.442	0.378
2016-11-10 07:10:00	20161110	710	84300	0	3.526	0.391	0.419	0.442	0.377
2016-11-10 07:15:00	20161110	715	84600	0	3.653	0.391	0.419	0.442	0.378
2016-11-10 07:20:00	20161110	720	84900	0	3.771	0.391	0.419	0.442	0.378
2016-11-10 07:25:00	20161110	725	85200	0	4.159	0.391	0.42	0.44	0.38
2016-11-10 07:30:00	20161110	730	85500	0	4.526	0.39	0.42	0.44	0.379
2016-11-10 07:35:00	20161110	735	85800	0	4.745	0.391	0.419	0.442	0.379
2016-11-10 07:40:00	20161110	740	86100	0	4.907	0.391	0.419	0.442	0.378
2016-11-10 07:45:00	20161110	745	86400	0	5.058	0.39	0.42	0.441	0.379
2016-11-10 07:50:00	20161110	750	86700	0	5.165	0.39	0.419	0.442	0.378
2016-11-10 07:55:00	20161110	755	87000	0	5.314	0.391	0.419	0.441	0.378
2016-11-10 08:00:00	20161110	800	87300	0	5.419	0.39	0.42	0.441	0.379
2016-11-10 08:05:00	20161110	805	87600	0	5.51	0.39	0.42	0.441	0.379
2016-11-10 08:10:00	20161110	810	87900	0	5.656	0.39	0.42	0.441	0.378
2016-11-10 08:15:00	20161110	815	88200	0	5.702	0.391	0.419	0.442	0.378
2016-11-10 08:20:00	20161110	820	88500	0	5.72	0.391	0.418	0.443	0.377
2016-11-10 08:25:00	20161110	825	88800	0	5.756	0.391	0.418	0.442	0.379
2016-11-10 08:30:00	20161110	830	89100	0	5.924	0.39	0.419	0.442	0.378
2016-11-10 08:35:00	20161110	835	89400	0	5.925	0.391	0.419	0.442	0.378
2016-11-10 08:40:00	20161110	840	89700	0	6.024	0.391	0.419	0.442	0.378
2016-11-10 08:45:00	20161110	845	90000	0	6.125	0.391	0.42	0.441	0.379
2016-11-10 08:50:00	20161110	850	90300	0	6.2	0.392	0.419	0.442	0.377
2016-11-10 08:55:00	20161110	855	90600	0	6.354	0.391	0.419	0.443	0.378
2016-11-10 09:00:00	20161110	900	90900	0	6.56	0.392	0.418	0.443	0.377
2016-11-10 09:05:00	20161110	905	91200	0	6.648	0.391	0.419	0.442	0.378
2016-11-10 09:10:00	20161110	910	91500	0	6.717	0.391	0.42	0.441	0.379
2016-11-10 09:15:00	20161110	915	91800	0	6.782	0.39	0.421	0.441	0.379
2016-11-10 09:20:00	20161110	920	92100	0	6.823	0.39	0.42	0.44	0.379
2016-11-10 09:25:00	20161110	925	92400	0	6.97	0.391	0.419	0.443	0.377
2016-11-10 09:30:00	20161110	930	92700	0	7.196	0.391	0.42	0.441	0.378
2016-11-10 09:35:00	20161110	935	93000	0	7.316	0.39	0.419	0.443	0.377
2016-11-10 09:40:00	20161110	940	93300	0	7.234	0.391	0.419	0.443	0.378
2016-11-10 09:45:00	20161110	945	93600	0	7.319	0.391	0.42	0.442	0.378
2016-11-10 09:50:00	20161110	950	93900	0	7.542	0.391	0.42	0.442	0.379
2016-11-10 09:55:00	20161110	955	94200	0	7.865	0.39	0.421	0.441	0.38
2016-11-10 10:00:00	20161110	1000	94500	0	7.956	0.391	0.419	0.443	0.377
2016-11-10 10:05:00	20161110	1005	94800	0	7.945	0.39	0.42	0.441	0.378
2016-11-10 10:10:00	20161110	1010	95100	0	7.947	0.391	0.419	0.442	0.378
2016-11-10 10:15:00	20161110	1015	95400	0	8.02	0.391	0.42	0.442	0.378
2016-11-10 10:20:00	20161110	1020	95700	0	8.12	0.39	0.42	0.442	0.378
2016-11-10 10:25:00	20161110	1025	96000	0	8.57	0.391	0.42	0.443	0.378
2016-11-10 10:30:00	20161110	1030	96300	0	8.63	0.391	0.419	0.443	0.378
2016-11-10 10:35:00	20161110	1035	96600	0	8.65	0.391	0.42	0.441	0.378
2016-11-10 10:40:00	20161110	1040	96900	0	8.76	0.391	0.419	0.443	0.377
2016-11-10 10:45:00	20161110	1045	97200	0	9.05	0.391	0.42	0.442	0.378
2016-11-10 10:50:00	20161110	1050	97500	0	9.03	0.392	0.418	0.443	0.378
2016-11-10 10:55:00	20161110	1055	97800	0	9.39	0.391	0.42	0.443	0.378
2016-11-10 11:00:00	20161110	1100	98100	0	9.68	0.391	0.419	0.442	0.378
2016-11-10 11:05:00	20161110	1105	98400	0	9.63	0.391	0.42	0.442	0.378
2016-11-10 11:10:00	20161110	1110	98700	0	9.71	0.391	0.419	0.443	0.377
2016-11-10 11:15:00	20161110	1115	99000	0	9.96	0.391	0.42	0.441	0.379
2016-11-10 11:20:00	20161110	1120	99300	0	10.26	0.39	0.421	0.44	0.379
2016-11-10 11:25:00	20161110	1125	99600	0	10.35	0.391	0.42	0.443	0.379
2016-11-10 11:30:00	20161110	1130	99900	0	10.26	0.391	0.419	0.442	0.378
2016-11-10 11:35:00	20161110	1135	100200	0	10.28	0.391	0.42	0.442	0.378
2016-11-10 11:40:00	20161110	1140	100500	0	10.43	0.391	0.42	0.442	0.379
2016-11-10 11:45:00	20161110	1145	100800	0	10.49	0.391	0.42	0.442	0.379
2016-11-10 11:50:00	20161110	1150	101100	0	10.57	0.391	0.42	0.442	0.378
2016-11-10 11:55:00	20161110	1155	101400	0	10.54	0.391	0.419	0.443	0.377
2016-11-10 12:00:00	20161110	1200	101700	0	10.79	0.391	0.42	0.442	0.379
2016-11-10 12:05:00	20161110	1205	102000	0	11.2	0.39	0.421	0.44	0.38
2016-11-10 12:10:00	20161110	1210	102300	0	11.27	0.391	0.419	0.443	0.377
2016-11-10 12:15:00	20161110	1215	102600	0	11.52	0.391	0.419	0.442	0.378
2016-11-10 12:20:00	20161110	1220	102900	0	11.81	0.391	0.42	0.441	0.379
2016-11-10 12:25:00	20161110	1225	103200	0	12.15	0.391	0.419	0.442	0.379
2016-11-10 12:30:00	20161110	1230	103500	0	12.09	0.391	0.419	0.442	0.377
2016-11-10 12:35:00	20161110	1235	103800	0	12.02	0.39	0.42	0.442	0.378
2016-11-10 12:40:00	20161110	1240	104100	0	12.3	0.391	0.42	0.442	0.378
2016-11-10 12:45:00	20161110	1245	104400	0	12.08	0.389	0.42	0.442	0.378
2016-11-10 12:50:00	20161110	1250	104700	0	12.31	0.391	0.42	0.442	0.379
2016-11-10 12:55:00	20161110	1255	105000	0	12.64	0.389	0.419	0.443	0.377
2016-11-10 13:00:00	20161110	1300	105300	0	12.65			0.442
2016-11-10 13:05:00	20161110	1305	105600	0	12.61		0.419	0.444	0.377
2016-11-10 13:10:00	20161110	1310	105900	0	12.8	0.389	0.419	0.443	0.378
2016-11-10 13:15:00	20161110	1315	106200	0	12.71	0.389	0.419	0.443	0.379
2016-11-10 13:20:00	20161110	1320	106500	0	12.63	0.39	0.42	0.442	0.378
2016-11-10 13:25:00	20161110	1325	106800	0	12.52	0.389	0.419	0.442	0.378
2016-11-10 13:30:00	20161110	1330	107100	0	12.69	0.39	0.419	0.443	0.378
2016-11-10 13:35:00	20161110	1335	107400	0	12.56	0.393	0.419	0.443	0.378
2016-11-10 13:40:00	20161110	1340	107700	0	12.46	0.392	0.419	0.442	0.378
2016-11-10 13:45:00	20161110	1345	108000	0	12.58	0.389	0.419	0.442	0.378
2016-11-10 13:50:00	20161110	1350	108300	0	12.68	0.389	0.42	0.443	0.378
2016-11-10 13:55:00	20161110	1355	108600	0	12.75
2016-11-10 14:00:00	20161110	1400	108900	0	13.01	0.389	0.42	0.443	0.378
2016-11-10 14:05:00	20161110	1405	109200	0	13.05	0.389	0.419	0.443	0.378
2016-11-10 14:10:00	20161110	1410	109500	0	12.86	0.389	0.419	0.443	0.378
2016-11-10 14:15:00	20161110	1415	109800	0	12.93	0.389	0.42	0.442	0.379
2016-11-10 14:20:00	20161110	1420	110100	0	13.21	0.39	0.42	0.442	0.378
2016-11-10 14:25:00	20161110	1425	110400	0	13.15	0.387	0.42	0.442	0.378
2016-11-10 14:30:00	20161110	1430	110700	0	12.78	0.386	0.419	0.443	0.378
2016-11-10 14:35:00	20161110	1435	111000	0	12.51	0.386	0.419	0.443	0.377
2016-11-10 14:40:00	20161110	1440	111300	0	12.41	0.386	0.42	0.442	0.378
2016-11-10 14:45:00	20161110	1445	111600	0	12.84	0.387	0.419	0.443	0.377
2016-11-10 14:50:00	20161110	1450	111900	0	13.16	0.386	0.419	0.443	0.378
2016-11-10 14:55:00	20161110	1455	112200	0	12.69	0.387	0.419	0.442	0.378
2016-11-10 15:00:00	20161110	1500	112500	0	12.36	0.386	0.42	0.443	0.378
2016-11-10 15:05:00	20161110	1505	112800	0	12.07	0.386	0.419	0.443	0.378
2016-11-10 15:10:00	20161110	1510	113100	0	11.85	0.379	0.419	0.442	0.378
2016-11-10 15:15:00	20161110	1515	113400	0	11.75	0.379	0.42	0.443	0.377
2016-11-10 15:20:00	20161110	1520	113700	0	11.7	0.374	0.419	0.442	0.378
2016-11-10 15:25:00	20161110	1525	114000	0	11.67	0.372	0.419	0.443	0.377
2016-11-10 15:30:00	20161110	1530	114300	0	11.78	0.372	0.419	0.444	0.378
2016-11-10 15:35:00	20161110	1535	114600	0	11.82	0.372	0.42	0.442	0.377
2016-11-10 15:40:00	20161110	1540	114900	0	11.82	0.37	0.419	0.443	0.376
2016-11-10 15:45:00	20161110	1545	115200	0	11.85	0.371	0.42	0.442	0.378
2016-11-10 15:50:00	20161110	1550	115500	0	11.98	0.37	0.42	0.443	0.378
2016-11-10 15:55:00	20161110	1555	115800	0	11.86	0.37	0.419	0.443	0.377
2016-11-10 16:00:00	20161110	1600	116100	0	11.71	0.369	0.42	0.442	0.378
2016-11-10 16:05:00	20161110	1605	116400	0	11.59	0.37	0.42	0.442	0.378
2016-11-10 16:10:00	20161110	1610	116700	0	11.56	0.37	0.42	0.442	0.378
2016-11-10 16:15:00	20161110	1615	117000	0	11.37	0.37	0.419	0.442	0.378
2016-11-10 16:20:00	20161110	1620	117300	0	11.21	0.37	0.419	0.443	0.378
2016-11-10 16:25:00	20161110	1625	117600	0	10.93	0.369	0.42	0.442	0.378
2016-11-10 16:30:00	20161110	1630	117900	0	10.88	0.365	0.419	0.443	0.377
2016-11-10 16:35:00	20161110	1635	118200	0	10.61	0.361	0.418	0.443	0.378
2016-11-10 16:40:00	20161110	1640	118500	0	10.41	0.36	0.419	0.443	0.379
2016-11-10 16:45:00	20161110	1645	118800	0	10.19	0.362	0.419	0.442	0.377
2016-11-10 16:50:00	20161110	1650	119100	0	10.07	0.36	0.419	0.443	0.379
2016-11-10 16:55:00	20161110	1655	119400	0	9.91	0.361	0.419	0.443	0.377
2016-11-10 17:00:00	20161110	1700	119700	0	9.61	0.359	0.419	0.442	0.378
2016-11-10 17:05:00	20161110	1705	120000	0	9.33	0.358	0.419	0.443	0.378
2016-11-10 17:10:00	20161110	1710	120300	0	9.1	0.358	0.418	0.443	0.377
2016-11-10 17:15:00	20161110	1715	120600	0	8.96	0.357	0.419	0.442	0.377
2016-11-10 17:20:00	20161110	1720	120900	0	8.85	0.357	0.419	0.442	0.378
2016-11-10 17:25:00	20161110	1725	121200	0	8.78	0.358	0.419	0.443	0.377
2016-11-10 17:30:00	20161110	1730	121500	0	8.66	0.358	0.419	0.442	0.378
2016-11-10 17:35:00	20161110	1735	121800	0	8.57	0.357	0.418	0.443	0.377
2016-11-10 17:40:00	20161110	1740	122100	0	8.51	0.358	0.42	0.441	0.378
2016-11-10 17:45:00	20161110	1745	122400	0	8.43	0.356	0.418	0.442	0.378
2016-11-10 17:50:00	20161110	1750	122700	0	8.42	0.356	0.418	0.443	0.377
2016-11-10 17:55:00	20161110	1755	123000	0	8.2	0.356	0.419	0.443	0.379
2016-11-10 18:00:00	20161110	1800	123300	0	8.01	0.355	0.418	0.442	0.378
2016-11-10 18:05:00	20161110	1805	123600	0	7.929	0.355	0.406	0.442	0.378
2016-11-10 18:10:00	20161110	1810	123900	0	7.904	0.355	0.406	0.442	0.378
2016-11-10 18:15:00	20161110	1815	124200	0	7.826	0.355	0.404	0.442	0.377
2016-11-10 18:20:00	20161110	1820	124500	0	7.781	0.354	0.404	0.442	0.378
2016-11-10 18:25:00	20161110	1825	124800	0	7.838	0.354	0.404	0.442	0.378
2016-11-10 18:30:00	20161110	1830	125100	0	7.853	0.353	0.404	0.442	0.378
2016-11-10 18:35:00	20161110	1835	125400	0	7.838	0.354	0.403	0.442	0.378
2016-11-10 18:40:00	20161110	1840	125700	0	7.832	0.353	0.402	0.442	0.377
2016-11-10 18:45:00	20161110	1845	126000	0	7.91	0.353	0.402	0.443	0.377
2016-11-10 18:50:00	20161110	1850	126300	0	8	0.352	0.402	0.443	0.377
2016-11-10 18:55:00	20161110	1855	126600	0	8.14	0.351	0.402	0.443	0.378
2016-11-10 19:00:00	20161110	1900	126900	0	8.12	0.351	0.401	0.443	0.378
2016-11-10 19:05:00	20161110	1905	127200	0	8.15	0.351	0.402	0.442	0.378
2016-11-10 19:10:00	20161110	1910	127500	0	8.23	0.351	0.401	0.443	0.377
2016-11-10 19:15:00	20161110	1915	127800	0	8.28	0.351	0.401	0.443	0.377
2016-11-10 19:20:00	20161110	1920	128100	0	8.18	0.351	0.401	0.443	0.377
2016-11-10 19:25:00	20161110	1925	128400	0	8.11	0.35	0.391	0.442	0.377
2016-11-10 19:30:00	20161110	1930	128700	0	8.13	0.351	0.388	0.442	0.377
2016-11-10 19:35:00	20161110	1935	129000	0	8.12	0.351	0.387	0.442	0.377
2016-11-10 19:40:00	20161110	1940	129300	0	8.09	0.35	0.387	0.443	0.376
2016-11-10 19:45:00	20161110	1945	129600	0	8	0.35	0.387	0.443	0.377
2016-11-10 19:50:00	20161110	1950	129900	0	7.87	0.35	0.386	0.442	0.378
2016-11-10 19:55:00	20161110	1955	130200	0	7.757	0.35	0.386	0.442	0.377
2016-11-10 20:00:00	20161110	2000	130500	0	7.783	0.349	0.386	0.442	0.378
2016-11-10 20:05:00	20161110	2005	130800	0	7.654	0.349	0.385	0.442	0.377
2016-11-10 20:10:00	20161110	2010	131100	0	7.667	0.349	0.386	0.442	0.377
2016-11-10 20:15:00	20161110	2015	131400	0	7.813	0.349	0.386	0.444	0.376
2016-11-10 20:20:00	20161110	2020	131700	0	7.869	0.348	0.386	0.443	0.377
2016-11-10 20:25:00	20161110	2025	132000	0	7.853	0.348	0.385	0.443	0.376
2016-11-10 20:30:00	20161110	2030	132300	0	7.894	0.348	0.385	0.442	0.377
2016-11-10 20:35:00	20161110	2035	132600	0	7.895	0.348	0.383	0.443	0.377
2016-11-10 20:40:00	20161110	2040	132900	0	7.955	0.348	0.372	0.443	0.378
2016-11-10 20:45:00	20161110	2045	133200	0	7.793	0.349	0.37	0.442	0.377
2016-11-10 20:50:00	20161110	2050	133500	0	7.664	0.348	0.369	0.442	0.377
2016-11-10 20:55:00	20161110	2055	133800	0	7.721	0.348	0.369	0.442	0.376
2016-11-10 21:00:00	20161110	2100	134100	0	7.8	0.348	0.368	0.442	0.377
2016-11-10 21:05:00	20161110	2105	134400	0	7.931	0.348	0.364	0.442	0.377
2016-11-10 21:10:00	20161110	2110	134700	0	7.954	0.348	0.361	0.442	0.378
2016-11-10 21:15:00	20161110	2115	135000	0	7.928	0.347	0.361	0.442	0.378
2016-11-10 21:20:00	20161110	2120	135300	0	7.88	0.347	0.361	0.442	0.378
2016-11-10 21:25:00	20161110	2125	135600	0	7.858	0.348	0.357	0.443	0.377
2016-11-10 21:30:00	20161110	2130	135900	0	7.924	0.348	0.356	0.443	0.378
2016-11-10 21:35:00	20161110	2135	136200	0	8.18	0.348	0.353	0.442	0.377
2016-11-10 21:40:00	20161110	2140	136500	0	8.26	0.347	0.352	0.443	0.377
2016-11-10 21:45:00	20161110	2145	136800	0	8.21	0.346	0.353	0.442	0.377
2016-11-10 21:50:00	20161110	2150	137100	0	8.17	0.347	0.353	0.442	0.377
2016-11-10 21:55:00	20161110	2155	137400	0	8.19	0.346	0.352	0.443	0.377
2016-11-10 22:00:00	20161110	2200	137700	0	8.23	0.346	0.352	0.442	0.377
2016-11-10 22:05:00	20161110	2205	138000	0	8.27	0.346	0.352	0.442	0.376
2016-11-10 22:10:00	20161110	2210	138300	0	8.17	0.346	0.352	0.442	0.377
2016-11-10 22:15:00	20161110	2215	138600	0	8.05	0.346	0.351	0.443	0.376
2016-11-10 22:20:00	20161110	2220	138900	0	8.05	0.347	0.351	0.443	0.378
2016-11-10 22:25:00	20161110	2225	139200	0	7.969	0.345	0.351	0.443	0.377
2016-11-10 22:30:00	20161110	2230	139500	0	7.83	0.346	0.352	0.442	0.377
2016-11-10 22:35:00	20161110	2235	139800	0	7.674	0.346	0.351	0.442	0.377
2016-11-10 22:40:00	20161110	2240	140100	0	7.599	0.346	0.351	0.442	0.377
2016-11-10 22:45:00	20161110	2245	140400	0	7.53	0.345	0.352	0.442	0.376
2016-11-10 22:50:00	20161110	2250	140700	0	7.346	0.345	0.35	0.442	0.377
2016-11-10 22:55:00	20161110	2255	141000	0	7.219	0.345	0.349	0.441	0.378
2016-11-10 23:00:00	20161110	2300	141300	0	7.157	0.345	0.349	0.442	0.378
2016-11-10 23:05:00	20161110	2305	141600	0	7.102	0.345	0.349	0.443	0.377
2016-11-10 23:10:00	20161110	2310	141900	0	7.148	0.345	0.348	0.443	0.376
2016-11-10 23:15:00	20161110	2315	142200	0	7.248	0.345	0.347	0.443	0.377
2016-11-10 23:20:00	20161110	2320	142500	0	7.504	0.345	0.347	0.442	0.377
2016-11-10 23:25:00	20161110	2325	142800	0	7.463	0.344	0.347	0.442	0.377
2016-11-10 23:30:00	20161110	2330	143100	0	7.455	0.344	0.347	0.442	0.376
2016-11-10 23:35:00	20161110	2335	143400	0	7.401	0.344	0.347	0.442	0.377
2016-11-10 23:40:00	20161110	2340	143700	0	7.323	0.344	0.347	0.442	0.377
2016-11-10 23:45:00	20161110	2345	144000	0	7.162	0.344	0.347	0.442	0.377
2016-11-10 23:50:00	20161110	2350	144300	0	6.957	0.343	0.347	0.442	0.377
2016-11-10 23:55:00	20161110	2355	144600	0	7.008	0.344	0.348	0.442	0.377
2016-11-11 00:00:00	20161111	0	144900	0	6.94	0.344	0.347	0.442	0.377
2016-11-11 00:05:00	20161111	5	145200	0	6.769	0.343	0.348	0.442	0.376
2016-11-11 00:10:00	20161111	10	145500	0	6.638	0.344	0.347	0.442	0.377
2016-11-11 00:15:00	20161111	15	145800	0	6.445	0.344	0.347	0.442	0.376
2016-11-11 00:20:00	20161111	20	146100	0	6.618	0.343	0.346	0.442	0.377
2016-11-11 00:25:00	20161111	25	146400	0	6.787	0.343	0.346	0.442	0.376
2016-11-11 00:30:00	20161111	30	146700	0	7.052	0.343	0.344	0.442	0.376
2016-11-11 00:35:00	20161111	35	147000	0	7.287	0.343	0.344	0.442	0.377
2016-11-11 00:40:00	20161111	40	147300	0	7.65	0.343	0.344	0.442	0.376
2016-11-11 00:45:00	20161111	45	147600	0	7.615	0.343	0.344	0.442	0.376
2016-11-11 00:50:00	20161111	50	147900	0	7.597	0.342	0.34	0.442	0.376
2016-11-11 00:55:00	20161111	55	148200	0	7.465	0.342	0.339	0.442	0.377
2016-11-11 01:00:00	20161111	100	148500	0	7.184	0.342	0.338	0.442	0.376
2016-11-11 01:05:00	20161111	105	148800	0	6.94	0.342	0.339	0.442	0.376
2016-11-11 01:10:00	20161111	110	149100	0	6.867	0.342	0.339	0.442	0.377
2016-11-11 01:15:00	20161111	115	149400	0	7.073	0.342	0.339	0.442	0.376
2016-11-11 01:20:00	20161111	120	149700	0	7.225	0.341	0.339	0.441	0.376
2016-11-11 01:25:00	20161111	125	150000	0	7.101	0.343	0.339	0.442	0.376
2016-11-11 01:30:00	20161111	130	150300	0	7.005	0.342	0.339	0.442	0.376
2016-11-11 01:35:00	20161111	135	150600	0	6.934	0.342	0.339	0.442	0.376
2016-11-11 01:40:00	20161111	140	150900	0	6.788	0.342	0.339	0.442	0.376
2016-11-11 01:45:00	20161111	145	151200	0	6.56	0.342	0.339	0.42	0.377
2016-11-11 01:50:00	20161111	150	151500	0	6.408	0.342	0.339	0.406	0.376
2016-11-11 01:55:00	20161111	155	151800	0	6.332	0.341	0.338	0.398	0.376
2016-11-11 02:00:00	20161111	200	152100	0	6.221	0.342	0.338	0.393	0.377
2016-11-11 02:05:00	20161111	205	152400	0	6.365	0.342	0.338	0.39	0.376
2016-11-11 02:10:00	20161111	210	152700	0	6.554	0.342	0.337	0.387	0.376
2016-11-11 02:15:00	20161111	215	153000	0	6.721	0.341	0.337	0.382	0.376
2016-11-11 02:20:00	20161111	220	153300	0	6.588	0.341	0.338	0.379	0.375
2016-11-11 02:25:00	20161111	225	153600	0	6.316	0.341	0.337	0.373	0.377
2016-11-11 02:30:00	20161111	230	153900	0	6.095	0.341	0.336	0.368	0.377
2016-11-11 02:35:00	20161111	235	154200	0	5.988	0.34	0.336	0.365	0.376
2016-11-11 02:40:00	20161111	240	154500	0	5.837	0.34	0.336	0.362	0.376
2016-11-11 02:45:00	20161111	245	154800	0	5.836	0.34	0.336	0.36	0.376
2016-11-11 02:50:00	20161111	250	155100	0	5.925	0.339	0.335	0.36	0.377
2016-11-11 02:55:00	20161111	255	155400	0	5.997	0.34	0.335	0.359	0.377
2016-11-11 03:00:00	20161111	300	155700	0	5.904	0.339	0.335	0.358	0.376
2016-11-11 03:05:00	20161111	305	156000	0	5.856	0.339	0.335	0.356	0.376
2016-11-11 03:10:00	20161111	310	156300	0	5.817	0.339	0.335	0.355	0.376
2016-11-11 03:15:00	20161111	315	156600	0	5.693	0.339	0.335	0.353	0.376
2016-11-11 03:20:00	20161111	320	156900	0	5.918	0.339	0.334	0.349	0.376
2016-11-11 03:25:00	20161111	325	157200	0	5.884	0.339	0.334	0.344	0.375
2016-11-11 03:30:00	20161111	330	157500	0	5.803	0.339	0.333	0.344	0.376
2016-11-11 03:35:00	20161111	335	157800	0	5.829	0.339	0.332	0.343	0.376
2016-11-11 03:40:00	20161111	340	158100	0	5.833	0.339	0.332	0.342	0.376
2016-11-11 03:45:00	20161111	345	158400	0	5.892	0.339	0.331	0.342	0.376
2016-11-11 03:50:00	20161111	350	158700	0	5.891	0.338	0.332	0.339	0.376
2016-11-11 03:55:00	20161111	355	159000	0	5.747	0.338	0.331	0.338	0.376
2016-11-11 04:00:00	20161111	400	159300	0	5.74	0.338	0.33	0.339	0.376
2016-11-11 04:05:00	20161111	405	159600	0	5.953	0.338	0.331	0.338	0.376
2016-11-11 04:10:00	20161111	410	159900	0	5.89	0.338	0.331	0.337	0.376
2016-11-11 04:15:00	20161111	415	160200	0	5.872	0.338	0.33	0.337	0.376
2016-11-11 04:20:00	20161111	420	160500	0	5.965	0.338	0.33	0.337	0.376
2016-11-11 04:25:00	20161111	425	160800	0	5.953	0.337	0.33	0.337	0.376
2016-11-11 04:30:00	20161111	430	161100	0	5.805	0.338	0.329	0.337	0.376
2016-11-11 04:35:00	20161111	435	161400	0	5.701	0.337	0.329	0.337	0.377
2016-11-11 04:40:00	20161111	440	161700	0	5.884	0.337	0.329	0.338	0.376
2016-11-11 04:45:00	20161111	445	162000	0	6.107	0.336	0.329	0.336	0.376
2016-11-11 04:50:00	20161111	450	162300	0	6.545	0.337	0.328	0.336	0.376
2016-11-11 04:55:00	20161111	455	162600	0	6.852	0.337	0.328	0.335	0.376
2016-11-11 05:00:00	20161111	500	162900	0	6.854	0.336	0.328	0.334	0.375
2016-11-11 05:05:00	20161111	505	163200	0	6.722	0.338	0.328	0.333	0.377
2016-11-11 05:10:00	20161111	510	163500	0	6.663	0.336	0.328	0.332	0.376
2016-11-11 05:15:00	20161111	515	163800	0	6.677	0.337	0.328	0.333	0.376
2016-11-11 05:20:00	20161111	520	164100	0	6.705	0.337	0.327	0.333	0.377
2016-11-11 05:25:00	20161111	525	164400	0	6.648	0.337	0.328	0.333	0.376
2016-11-11 05:30:00	20161111	530	164700	0	6.673	0.336	0.328	0.332	0.376
2016-11-11 05:35:00	20161111	535	165000	0	6.761	0.336	0.327	0.332	0.376
2016-11-11 05:40:00	20161111	540	165300	0	6.452	0.336	0.327	0.331	0.377
2016-11-11 05:45:00	20161111	545	165600	0	6.11	0.337	0.326	0.332	0.375
2016-11-11 05:50:00	20161111	550	165900	0	5.891	0.336	0.326	0.33	0.376
2016-11-11 05:55:00	20161111	555	166200	0	5.722	0.336	0.326	0.329	0.377
2016-11-11 06:00:00	20161111	600	166500	0	5.571	0.336	0.325	0.33	0.376
2016-11-11 06:05:00	20161111	605	166800	0	5.596	0.336	0.325	0.33	0.376
2016-11-11 06:10:00	20161111	610	167100	0	5.631	0.336	0.325	0.329	0.377
2016-11-11 06:15:00	20161111	615	167400	0	5.557	0.336	0.324	0.327	0.376
2016-11-11 06:20:00	20161111	620	167700	0	5.382	0.335	0.325	0.326	0.377
2016-11-11 06:25:00	20161111	625	168000	0	5.304	0.336	0.324	0.325	0.376
2016-11-11 06:30:00	20161111	630	168300	0	5.417	0.336	0.323	0.325	0.376
2016-11-11 06:35:00	20161111	635	168600	0	5.693	0.336	0.323	0.326	0.376
2016-11-11 06:40:00	20161111	640	168900	0	6.168	0.335	0.323	0.326	0.377
2016-11-11 06:45:00	20161111	645	169200	0	6.471	0.336	0.323	0.326	0.375
2016-11-11 06:50:00	20161111	650	169500	0	6.814	0.335	0.323	0.325	0.375
2016-11-11 06:55:00	20161111	655	169800	0	6.824	0.334	0.323	0.324	0.376
2016-11-11 07:00:00	20161111	700	170100	0	7.109	0.334	0.324	0.323	0.376
2016-11-11 07:05:00	20161111	705	170400	0	7.565	0.335	0.324	0.322	0.376
2016-11-11 07:10:00	20161111	710	170700	0	8.53	0.335	0.323	0.322	0.376
2016-11-11 07:15:00	20161111	715	171000	0	9.19	0.335	0.324	0.321	0.376
2016-11-11 07:20:00	20161111	720	171300	0	9.7	0.334	0.324	0.321	0.377
2016-11-11 07:25:00	20161111	725	171600	0	10.27	0.335	0.324	0.322	0.375
2016-11-11 07:30:00	20161111	730	171900	0	10.67	0.335	0.324	0.322	0.375
2016-11-11 07:35:00	20161111	735	172200	0	10.88	0.334	0.323	0.321	0.376
2016-11-11 07:40:00	20161111	740	172500	0	11	0.334	0.324	0.32	0.375
2016-11-11 07:45:00	20161111	745	172800	0	11.11	0.335	0.323	0.321	0.375
2016-11-11 07:50:00	20161111	750	173100	0	11.2	0.335	0.323	0.319	0.376
2016-11-11 07:55:00	20161111	755	173400	0	11.29	0.334	0.323	0.319	0.376
2016-11-11 08:00:00	20161111	800	173700	0	11.39	0.335	0.322	0.32	0.376
2016-11-11 08:05:00	20161111	805	174000	0	11.52	0.335	0.322	0.32	0.376
2016-11-11 08:10:00	20161111	810	174300	0	11.58	0.334	0.321	0.319	0.376
2016-11-11 08:15:00	20161111	815	174600	0	11.61	0.334	0.321	0.319	0.376
2016-11-11 08:20:00	20161111	820	174900	0	11.67	0.335	0.32	0.321	0.375
2016-11-11 08:25:00	20161111	825	175200	0	11.69	0.334	0.32	0.319	0.375
2016-11-11 08:30:00	20161111	830	175500	0	11.84	0.334	0.321	0.319	0.376
2016-11-11 08:35:00	20161111	835	175800	0	11.91	0.334	0.32	0.319	0.375
2016-11-11 08:40:00	20161111	840	176100	0	12.08	0.334	0.321	0.318	0.377
2016-11-11 08:45:00	20161111	845	176400	0	12.19	0.334	0.319	0.318	0.375
2016-11-11 08:50:00	20161111	850	176700	0	12.29	0.334	0.319	0.317	0.376
2016-11-11 08:55:00	20161111	855	177000	0	12.46	0.334	0.319	0.318	0.375
2016-11-11 09:00:00	20161111	900	177300	0	12.61	0.333	0.319	0.316	0.376
2016-11-11 09:05:00	20161111	905	177600	0	12.72	0.333	0.319	0.315	0.376
2016-11-11 09:10:00	20161111	910	177900	0	12.92	0.334	0.318	0.315	0.375
2016-11-11 09:15:00	20161111	915	178200	0	13.03	0.334	0.318	0.315	0.376
2016-11-11 09:20:00	20161111	920	178500	0	13.15	0.333	0.319	0.313	0.377
2016-11-11 09:25:00	20161111	925	178800	0	13.29	0.334	0.317	0.314	0.376
2016-11-11 09:30:00	20161111	930	179100	0	13.54	0.333	0.318	0.313	0.376
2016-11-11 09:35:00	20161111	935	179400	0	13.61	0.333	0.318	0.314	0.376
2016-11-11 09:40:00	20161111	940	179700	0	13.71	0.332	0.317	0.312	0.377
2016-11-11 09:45:00	20161111	945	180000	0	13.85	0.333	0.317	0.313	0.376
2016-11-11 09:50:00	20161111	950	180300	0	14	0.333	0.317	0.312	0.376
2016-11-11 09:55:00	20161111	955	180600	0	14.16	0.333	0.317	0.309	0.376
2016-11-11 10:00:00	20161111	1000	180900	0	14.18	0.333	0.317	0.308	0.377
2016-11-11 10:05:00	20161111	1005	181200	0	14.3	0.333	0.317	0.308	0.376
2016-11-11 10:10:00	20161111	1010	181500	0	14.41	0.333	0.317	0.307	0.376
2016-11-11 10:15:00	20161111	1015	181800	0	14.54	0.333	0.318	0.303	0.376
2016-11-11 10:20:00	20161111	1020	182100	0	14.53	0.333	0.317	0.303	0.376
2016-11-11 10:25:00	20161111	1025	182400	0	14.58	0.333	0.317	0.302	0.376
2016-11-11 10:30:00	20161111	1030	182700	0	14.76	0.333	0.317	0.302	0.376
2016-11-11 10:35:00	20161111	1035	183000	0	14.66	0.333	0.317	0.3	0.377
2016-11-11 10:40:00	20161111	1040	183300	0	15.01	0.333	0.317	0.3	0.376
2016-11-11 10:45:00	20161111	1045	183600	0	15.39	0.333	0.317	0.301	0.376
2016-11-11 10:50:00	20161111	1050	183900	0	15.4	0.333	0.316	0.3	0.377
2016-11-11 10:55:00	20161111	1055	184200	0	15.32	0.333	0.316	0.299	0.376
2016-11-11 11:00:00	20161111	1100	184500	0	15.14	0.333	0.316	0.299	0.375
2016-11-11 11:05:00	20161111	1105	184800	0	15.4	0.332	0.316	0.298	0.376
2016-11-11 11:10:00	20161111	1110	185100	0	15.43	0.332	0.316	0.297	0.376
2016-11-11 11:15:00	20161111	1115	185400	0	15.66	0.332	0.317	0.297	0.376
2016-11-11 11:20:00	20161111	1120	185700	0	15.4	0.332	0.316	0.298	0.376
2016-11-11 11:25:00	20161111	1125	186000	0	15.19	0.332	0.316	0.298	0.376
2016-11-11 11:30:00	20161111	1130	186300	0	15.42	0.332	0.316	0.292	0.375
2016-11-11 11:35:00	20161111	1135	186600	0	15.52	0.331	0.316	0.291	0.376
2016-11-11 11:40:00	20161111	1140	186900	0	15.59	0.331	0.316	0.291	0.376
2016-11-11 11:45:00	20161111	1145	187200	0	15.72	0.331	0.316	0.29	0.376
2016-11-11 11:50:00	20161111	1150	187500	0	15.62	0.332	0.316	0.29	0.376
2016-11-11 11:55:00	20161111	1155	187800	0	15.44	0.331	0.317	0.289	0.378
2016-11-11 12:00:00	20161111	1200	188100	0	15.25	0.331	0.316	0.289	0.376
2016-11-11 12:05:00	20161111	1205	188400	0	15.71	0.331	0.315	0.289	0.376
2016-11-11 12:10:00	20161111	1210	188700	0	15.49	0.331	0.316	0.289	0.376
2016-11-11 12:15:00	20161111	1215	189000	0	15.48	0.331	0.316	0.289	0.375
2016-11-11 12:20:00	20161111	1220	189300	0	15.31	0.331	0.315	0.289	0.376
2016-11-11 12:25:00	20161111	1225	189600	0	15.47	0.331	0.315	0.288	0.376
2016-11-11 12:30:00	20161111	1230	189900	0	15.45	0.33	0.316	0.288	0.376
2016-11-11 12:35:00	20161111	1235	190200	0	15.91	0.331	0.316	0.288	0.376
2016-11-11 12:40:00	20161111	1240	190500	0	16.11	0.33	0.316	0.286	0.376
2016-11-11 12:45:00	20161111	1245	190800	0	15.79	0.331	0.315	0.286	0.376
2016-11-11 12:50:00	20161111	1250	191100	0	15.7	0.331	0.315	0.286	0.376
2016-11-11 12:55:00	20161111	1255	191400	0	15.46	0.331	0.315	0.285	0.376
2016-11-11 13:00:00	20161111	1300	191700	0	15.49	0.332	0.315	0.285	0.376
2016-11-11 13:05:00	20161111	1305	192000	0	15.96	0.331	0.315	0.283	0.376
2016-11-11 13:10:00	20161111	1310	192300	0	16.11	0.33	0.315	0.282	0.376
2016-11-11 13:15:00	20161111	1315	192600	0	16.28	0.331	0.315	0.282	0.376
2016-11-11 13:20:00	20161111	1320	192900	0	16.24	0.331	0.315	0.282	0.376
2016-11-11 13:25:00	20161111	1325	193200	0	16.1	0.33	0.316	0.281	0.376
2016-11-11 13:30:00	20161111	1330	193500	0	15.89	0.33	0.315	0.28	0.376
2016-11-11 13:35:00	20161111	1335	193800	0	15.91	0.33	0.315	0.28	0.376
2016-11-11 13:40:00	20161111	1340	194100	0	16.25	0.33	0.315	0.28	0.376
2016-11-11 13:45:00	20161111	1345	194400	0	16.31	0.33	0.315	0.28	0.375
2016-11-11 13:50:00	20161111	1350	194700	0	16.37	0.33	0.314	0.28	0.375
2016-11-11 13:55:00	20161111	1355	195000	0	16.25	0.329	0.314	0.28	0.376
2016-11-11 14:00:00	20161111	1400	195300	0	15.87	0.329	0.314	0.279	0.375
2016-11-11 14:05:00	20161111	1405	195600	0	15.32	0.329	0.314	0.278	0.376
2016-11-11 14:10:00	20161111	1410	195900	0	15.24	0.329	0.314	0.277	0.376
2016-11-11 14:15:00	20161111	1415	196200	0	15.46	0.329	0.313	0.277	0.376
2016-11-11 14:20:00	20161111	1420	196500	0	15.61	0.33	0.314	0.277	0.376
2016-11-11 14:25:00	20161111	1425	196800	0	15.76	0.329	0.313	0.277	0.375
2016-11-11 14:30:00	20161111	1430	197100	0	15.83	0.329	0.313	0.276	0.375
2016-11-11 14:35:00	20161111	1435	197400	0	15.81	0.329	0.313	0.277	0.376
2016-11-11 14:40:00	20161111	1440	197700	0	15.48	0.329	0.313	0.277	0.376
2016-11-11 14:45:00	20161111	1445	198000	0	15.38	0.33	0.313	0.277	0.375
2016-11-11 14:50:00	20161111	1450	198300	0	15.39	0.329	0.313	0.277	0.376
2016-11-11 14:55:00	20161111	1455	198600	0	15.1	0.33	0.313	0.276	0.375
2016-11-11 15:00:00	20161111	1500	198900	0	14.9	0.329	0.313	0.276	0.376
2016-11-11 15:05:00	20161111	1505	199200	0	14.6	0.33	0.313	0.275	0.376
2016-11-11 15:10:00	20161111	1510	199500	0	14.37	0.329	0.312	0.275	0.376
2016-11-11 15:15:00	20161111	1515	199800	0	14.2	0.329	0.312	0.274	0.376
2016-11-11 15:20:00	20161111	1520	200100	0	14.05	0.329	0.311	0.273	0.377
2016-11-11 15:25:00	20161111	1525	200400	0	13.96	0.33	0.312	0.273	0.376
2016-11-11 15:30:00	20161111	1530	200700	0	13.97	0.329	0.312	0.273	0.376
2016-11-11 15:35:00	20161111	1535	201000	0	13.93	0.329	0.312	0.273	0.376
2016-11-11 15:40:00	20161111	1540	201300	0	13.88	0.329	0.311	0.273	0.376
2016-11-11 15:45:00	20161111	1545	201600	0	13.86	0.328	0.311	0.273	0.376
2016-11-11 15:50:00	20161111	1550	201900	0	13.81	0.329	0.311	0.273	0.376
2016-11-11 15:55:00	20161111	1555	202200	0	13.39	0.329	0.311	0.273	0.376
2016-11-11 16:00:00	20161111	1600	202500	0	13.04	0.329	0.311	0.273	0.374
2016-11-11 16:05:00	20161111	1605	202800	0	12.82	0.328	0.311	0.273	0.376
2016-11-11 16:10:00	20161111	1610	203100	0	12.61	0.328	0.311	0.272	0.376
2016-11-11 16:15:00	20161111	1615	203400	0	12.37	0.329	0.31	0.272	0.375
2016-11-11 16:20:00	20161111	1620	203700	0	12.12	0.329	0.31	0.271	0.376
2016-11-11 16:25:00	20161111	1625	204000	0	12.04	0.329	0.311	0.271	0.376
2016-11-11 16:30:00	20161111	1630	204300	0	11.95	0.329	0.311	0.27	0.376
2016-11-11 16:35:00	20161111	1635	204600	0	11.85	0.328	0.311	0.271	0.377
2016-11-11 16:40:00	20161111	1640	204900	0	11.67	0.329	0.311	0.27	0.375
2016-11-11 16:45:00	20161111	1645	205200	0	11.55	0.328	0.311	0.271	0.375
2016-11-11 16:50:00	20161111	1650	205500	0	11.51	0.328	0.311	0.27	0.376
2016-11-11 16:55:00	20161111	1655	205800	0	11.35	0.328	0.312	0.271	0.375
2016-11-11 17:00:00	20161111	1700	206100	0	11.2	0.328	0.311	0.269	0.377
2016-11-11 17:05:00	20161111	1705	206400	0	11.08	0.328	0.311	0.269	0.376
2016-11-11 17:10:00	20161111	1710	206700	0	10.86	0.327	0.311	0.27	0.376
2016-11-11 17:15:00	20161111	1715	207000	0	10.81	0.328	0.311	0.269	0.376
2016-11-11 17:20:00	20161111	1720	207300	0	10.77	0.328	0.311	0.269	0.376
2016-11-11 17:25:00	20161111	1725	207600	0	10.67	0.327	0.311	0.269	0.376
2016-11-11 17:30:00	20161111	1730	207900	0	10.67	0.328	0.311	0.268	0.376
2016-11-11 17:35:00	20161111	1735	208200	0	10.39	0.327	0.311	0.269	0.375
2016-11-11 17:40:00	20161111	1740	208500	0	10.2	0.328	0.31	0.269	0.375
2016-11-11 17:45:00	20161111	1745	208800	0	10.09	0.328	0.31	0.268	0.376
2016-11-11 17:50:00	20161111	1750	209100	0	10.12	0.328	0.31	0.268	0.376
2016-11-11 17:55:00	20161111	1755	209400	0	10.19	0.328	0.31	0.267	0.376
2016-11-11 18:00:00	20161111	1800	209700	0	10.04	0.327	0.311	0.268	0.376
2016-11-11 18:05:00	20161111	1805	210000	0	9.97	0.327	0.311	0.267	0.377
2016-11-11 18:10:00	20161111	1810	210300	0	9.82	0.327	0.31	0.268	0.376
2016-11-11 18:15:00	20161111	1815	210600	0	9.62	0.327	0.31	0.268	0.375
2016-11-11 18:20:00	20161111	1820	210900	0	9.39	0.327	0.309	0.268	0.375
2016-11-11 18:25:00	20161111	1825	211200	0	9.31	0.327	0.309	0.267	0.376
2016-11-11 18:30:00	20161111	1830	211500	0	9.14	0.327	0.309	0.266	0.376
2016-11-11 18:35:00	20161111	1835	211800	0	8.94	0.327	0.309	0.267	0.375
2016-11-11 18:40:00	20161111	1840	212100	0	8.8	0.327	0.309	0.267	0.377
2016-11-11 18:45:00	20161111	1845	212400	0	8.67	0.327	0.309	0.266	0.376
2016-11-11 18:50:00	20161111	1850	212700	0	8.55	0.327	0.309	0.267	0.376
2016-11-11 18:55:00	20161111	1855	213000	0	8.41	0.327	0.308	0.266	0.377
2016-11-11 19:00:00	20161111	1900	213300	0	8.18	0.327	0.309	0.266	0.376
2016-11-11 19:05:00	20161111	1905	213600	0	8.09	0.327	0.308	0.267	0.376
2016-11-11 19:10:00	20161111	1910	213900	0	7.961	0.327	0.309	0.267	0.376
2016-11-11 19:15:00	20161111	1915	214200	0	7.849	0.327	0.309	0.267	0.376
2016-11-11 19:20:00	20161111	1920	214500	0	7.661	0.326	0.31	0.267	0.376
2016-11-11 19:25:00	20161111	1925	214800	0	7.519	0.326	0.309	0.267	0.376
2016-11-11 19:30:00	20161111	1930	215100	0	7.412	0.327	0.309	0.267	0.376
2016-11-11 19:35:00	20161111	1935	215400	0	7.22	0.326	0.309	0.267	0.375
2016-11-11 19:40:00	20161111	1940	215700	0	7.042	0.326	0.309	0.267	0.376
2016-11-11 19:45:00	20161111	1945	216000	0	6.957	0.326	0.309	0.266	0.376
2016-11-11 19:50:00	20161111	1950	216300	0	6.882	0.326	0.309	0.267	0.375
2016-11-11 19:55:00	20161111	1955	216600	0	6.807	0.326	0.309	0.266	0.376
2016-11-11 20:00:00	20161111	2000	216900	0	6.691	0.325	0.309	0.265	0.376
2016-11-11 20:05:00	20161111	2005	217200	0	6.566	0.326	0.309	0.266	0.376
2016-11-11 20:10:00	20161111	2010	217500	0	6.399	0.326	0.308	0.266	0.376
2016-11-11 20:15:00	20161111	2015	217800	0	6.31	0.325	0.309	0.266	0.376
2016-11-11 20:20:00	20161111	2020	218100	0	6.113	0.326	0.308	0.265	0.376
2016-11-11 20:25:00	20161111	2025	218400	0	6.012	0.325	0.308	0.266	0.375
2016-11-11 20:30:00	20161111	2030	218700	0	5.974	0.325	0.308	0.265	0.376
2016-11-11 20:35:00	20161111	2035	219000	0	5.904	0.325	0.308	0.266	0.376
2016-11-11 20:40:00	20161111	2040	219300	0	5.995	0.325	0.308	0.265	0.376
2016-11-11 20:45:00	20161111	2045	219600	0	5.973	0.325	0.307	0.266	0.374
2016-11-11 20:50:00	20161111	2050	219900	0	5.885	0.325	0.307	0.265	0.376
2016-11-11 20:55:00	20161111	2055	220200	0	5.764	0.325	0.307	0.265	0.375
2016-11-11 21:00:00	20161111	2100	220500	0	5.61	0.325	0.308	0.265	0.375
2016-11-11 21:05:00	20161111	2105	220800	0	5.425	0.325	0.307	0.265	0.376
2016-11-11 21:10:00	20161111	2110	221100	0	5.482	0.325	0.307	0.266	0.375
2016-11-11 21:15:00	20161111	2115	221400	0	5.458	0.325	0.308	0.264	0.376
2016-11-11 21:20:00	20161111	2120	221700	0	5.327	0.325	0.308	0.265	0.377
2016-11-11 21:25:00	20161111	2125	222000	0	5.296	0.324	0.307	0.266	0.376
2016-11-11 21:30:00	20161111	2130	222300	0	5.287	0.324	0.306	0.266	0.376
2016-11-11 21:35:00	20161111	2135	222600	0	5.204	0.324	0.306	0.265	0.376
2016-11-11 21:40:00	20161111	2140	222900	0	5.086	0.325	0.306	0.265	0.376
2016-11-11 21:45:00	20161111	2145	223200	0	5.009	0.325	0.307	0.265	0.376
2016-11-11 21:50:00	20161111	2150	223500	0	4.941	0.324	0.307	0.265	0.376
2016-11-11 21:55:00	20161111	2155	223800	0	4.911	0.324	0.307	0.265	0.376
2016-11-11 22:00:00	20161111	2200	224100	0	4.745	0.325	0.307	0.265	0.376
2016-11-11 22:05:00	20161111	2205	224400	0	4.707	0.324	0.307	0.264	0.376
2016-11-11 22:10:00	20161111	2210	224700	0	4.742	0.324	0.307	0.265	0.376
2016-11-11 22:15:00	20161111	2215	225000	0	4.68	0.324	0.306	0.265	0.375
2016-11-11 22:20:00	20161111	2220	225300	0	4.629	0.325	0.307	0.265	0.376
2016-11-11 22:25:00	20161111	2225	225600	0	4.537	0.325	0.307	0.264	0.376
2016-11-11 22:30:00	20161111	2230	225900	0	4.504	0.325	0.306	0.264	0.376
2016-11-11 22:35:00	20161111	2235	226200	0	4.365	0.324	0.306	0.264	0.375
2016-11-11 22:40:00	20161111	2240	226500	0	4.401	0.325	0.306	0.264	0.376
2016-11-11 22:45:00	20161111	2245	226800	0	4.366	0.324	0.306	0.264	0.376
2016-11-11 22:50:00	20161111	2250	227100	0	4.188	0.324	0.306	0.264	0.376
2016-11-11 22:55:00	20161111	2255	227400	0	4.071	0.324	0.306	0.264	0.375
2016-11-11 23:00:00	20161111	2300	227700	0	4.034	0.325	0.306	0.265	0.375
2016-11-11 23:05:00	20161111	2305	228000	0	3.968	0.325	0.306	0.264	0.376
2016-11-11 23:10:00	20161111	2310	228300	0	3.651	0.325	0.306	0.264	0.377
2016-11-11 23:15:00	20161111	2315	228600	0	3.68	0.324	0.306	0.264	0.375
2016-11-11 23:20:00	20161111	2320	228900	0	3.671	0.324	0.306	0.265	0.376
2016-11-11 23:25:00	20161111	2325	229200	0	3.66	0.324	0.305	0.265	0.376
2016-11-11 23:30:00	20161111	2330	229500	0	3.479	0.325	0.306	0.265	0.376
2016-11-11 23:35:00	20161111	2335	229800	0	3.317	0.325	0.306	0.265	0.376
2016-11-11 23:40:00	20161111	2340	230100	0	3.136	0.324	0.306	0.265	0.376
2016-11-11 23:45:00	20161111	2345	230400	0	3.127	0.324	0.306	0.264	0.376
2016-11-11 23:50:00	20161111	2350	230700	0	3.331	0.325	0.305	0.265	0.375
2016-11-11 23:55:00	20161111	2355	231000	0	3.443	0.324	0.306	0.265	0.375
2016-11-12 00:00:00	20161112	0	231300	0	3.626	0.324	0.306	0.265	0.376
2016-11-12 00:05:00	20161112	5	231600	0	3.731	0.324	0.305	0.265	0.376
2016-11-12 00:10:00	20161112	10	231900	0	3.832	0.324	0.306	0.264	0.375
2016-11-12 00:15:00	20161112	15	232200	0	3.697	0.324	0.306	0.265	0.376
2016-11-12 00:20:00	20161112	20	232500	0	3.785	0.324	0.306	0.265	0.376
2016-11-12 00:25:00	20161112	25	232800	0	3.573	0.323	0.306	0.264	0.375
2016-11-12 00:30:00	20161112	30	233100	0	3.455	0.323	0.306	0.264	0.376
2016-11-12 00:35:00	20161112	35	233400	0	3.53	0.323	0.305	0.265	0.375
2016-11-12 00:40:00	20161112	40	233700	0	3.444	0.323	0.306	0.265	0.375
2016-11-12 00:45:00	20161112	45	234000	0	3.29	0.323	0.305	0.264	0.375
2016-11-12 00:50:00	20161112	50	234300	0	3.272	0.323	0.306	0.264	0.376
2016-11-12 00:55:00	20161112	55	234600	0	3.2	0.323	0.306	0.264	0.376
2016-11-12 01:00:00	20161112	100	234900	0	3.116	0.323	0.305	0.264	0.376
2016-11-12 01:05:00	20161112	105	235200	0	2.946	0.323	0.306	0.264	0.375
2016-11-12 01:10:00	20161112	110	235500	0	2.804	0.323	0.306	0.264	0.376
2016-11-12 01:15:00	20161112	115	235800	0	2.79	0.322	0.306	0.264	0.375
2016-11-12 01:20:00	20161112	120	236100	0	2.721	0.323	0.306	0.264	0.375
2016-11-12 01:25:00	20161112	125	236400	0	2.712	0.323	0.306	0.263	0.376
2016-11-12 01:30:00	20161112	130	236700	0	2.685	0.323	0.305	0.263	0.376
2016-11-12 01:35:00	20161112	135	237000	0	2.501	0.324	0.305	0.263	0.375
2016-11-12 01:40:00	20161112	140	237300	0	2.417	0.323	0.306	0.264	0.375
2016-11-12 01:45:00	20161112	145	237600	0	2.415	0.322	0.306	0.263	0.376
2016-11-12 01:50:00	20161112	150	237900	0	2.474	0.323	0.305	0.263	0.375
2016-11-12 01:55:00	20161112	155	238200	0	2.426	0.322	0.305	0.264	0.375
2016-11-12 02:00:00	20161112	200	238500	0	2.421	0.323	0.305	0.263	0.376
2016-11-12 02:05:00	20161112	205	238800	0	2.483	0.323	0.305	0.263	0.375
2016-11-12 02:10:00	20161112	210	239100	0	2.389	0.323	0.305	0.263	0.375
2016-11-12 02:15:00	20161112	215	239400	0	2.229	0.322	0.305	0.263	0.376
2016-11-12 02:20:00	20161112	220	239700	0	2.077	0.323	0.305	0.263	0.376
2016-11-12 02:25:00	20161112	225	240000	0	2.17	0.323	0.305	0.263	0.375
2016-11-12 02:30:00	20161112	230	240300	0	2.211	0.323	0.305	0.263	0.376
2016-11-12 02:35:00	20161112	235	240600	0	2.193	0.323	0.305	0.263	0.376
2016-11-12 02:40:00	20161112	240	240900	0	2.192	0.322	0.305	0.262	0.376
2016-11-12 02:45:00	20161112	245	241200	0	2.144	0.322	0.305	0.263	0.377
2016-11-12 02:50:00	20161112	250	241500	0	2.001	0.322	0.305	0.262	0.375
2016-11-12 02:55:00	20161112	255	241800	0	1.948	0.322	0.305	0.262	0.375
2016-11-12 03:00:00	20161112	300	242100	0	1.982	0.322	0.305	0.262	0.376
2016-11-12 03:05:00	20161112	305	242400	0	1.936	0.322	0.305	0.261	0.376
2016-11-12 03:10:00	20161112	310	242700	0	1.892	0.321	0.305	0.261	0.376
2016-11-12 03:15:00	20161112	315	243000	0	1.983	0.322	0.305	0.261	0.376
2016-11-12 03:20:00	20161112	320	243300	0	2.127	0.322	0.305	0.261	0.375
2016-11-12 03:25:00	20161112	325	243600	0	2.281	0.322	0.304	0.261	0.376
2016-11-12 03:30:00	20161112	330	243900	0	2.466	0.322	0.304	0.261	0.375
2016-11-12 03:35:00	20161112	335	244200	0	2.323	0.322	0.304	0.261	0.376
2016-11-12 03:40:00	20161112	340	244500	0	2.153	0.323	0.304	0.261	0.375
2016-11-12 03:45:00	20161112	345	244800	0	2.047	0.322	0.304	0.261	0.376
2016-11-12 03:50:00	20161112	350	245100	0	2.015	0.322	0.304	0.261	0.376
2016-11-12 03:55:00	20161112	355	245400	0	1.931	0.322	0.304	0.262	0.376
2016-11-12 04:00:00	20161112	400	245700	0	1.845	0.321	0.304	0.261	0.375
2016-11-12 04:05:00	20161112	405	246000	0	1.705	0.322	0.304	0.261	0.376
2016-11-12 04:10:00	20161112	410	246300	0	1.433	0.322	0.304	0.261	0.376
2016-11-12 04:15:00	20161112	415	246600	0	1.144	0.321	0.303	0.261	0.376
2016-11-12 04:20:00	20161112	420	246900	0	1.307	0.321	0.304	0.261	0.376
2016-11-12 04:25:00	20161112	425	247200	0	1.597	0.321	0.304	0.261	0.375
2016-11-12 04:30:00	20161112	430	247500	0	1.665	0.321	0.304	0.261	0.375
2016-11-12 04:35:00	20161112	435	247800	0	1.693	0.321	0.304	0.261	0.376
2016-11-12 04:40:00	20161112	440	248100	0	1.621	0.321	0.304	0.261	0.375
2016-11-12 04:45:00	20161112	445	248400	0	1.574	0.321	0.304	0.261	0.376
2016-11-12 04:50:00	20161112	450	248700	0	1.468	0.321	0.304	0.261	0.375
2016-11-12 04:55:00	20161112	455	249000	0	1.398	0.321	0.304	0.261	0.376
2016-11-12 05:00:00	20161112	500	249300	0	1.332	0.321	0.304	0.261	0.375
2016-11-12 05:05:00	20161112	505	249600	0	1.398	0.321	0.304	0.261	0.375
2016-11-12 05:10:00	20161112	510	249900	0	1.452	0.322	0.304	0.261	0.376
2016-11-12 05:15:00	20161112	515	250200	0	1.528	0.321	0.303	0.261	0.375
2016-11-12 05:20:00	20161112	520	250500	0	1.467	0.322	0.303	0.261	0.375
2016-11-12 05:25:00	20161112	525	250800	0	1.509	0.321	0.303	0.26	0.376
2016-11-12 05:30:00	20161112	530	251100	0	1.502	0.321	0.303	0.26	0.376
2016-11-12 05:35:00	20161112	535	251400	0	1.546	0.321	0.303	0.26	0.376
2016-11-12 05:40:00	20161112	540	251700	0	1.452	0.321	0.303	0.261	0.375
2016-11-12 05:45:00	20161112	545	252000	0	1.47	0.32	0.303	0.261	0.376
2016-11-12 05:50:00	20161112	550	252300	0	1.564	0.321	0.303	0.26	0.376
2016-11-12 05:55:00	20161112	555	252600	0	1.56	0.321	0.303	0.26	0.376
2016-11-12 06:00:00	20161112	600	252900	0	1.404	0.322	0.303	0.261	0.375
2016-11-12 06:05:00	20161112	605	253200	0	1.335	0.321	0.302	0.261	0.375
2016-11-12 06:10:00	20161112	610	253500	0	1.38	0.321	0.302	0.261	0.376
2016-11-12 06:15:00	20161112	615	253800	0	1.25	0.321	0.302	0.26	0.375
2016-11-12 06:20:00	20161112	620	254100	0	1.171	0.321	0.303	0.261	0.376
2016-11-12 06:25:00	20161112	625	254400	0	1.078	0.321	0.303	0.26	0.375
2016-11-12 06:30:00	20161112	630	254700	0	1.124	0.321	0.303	0.261	0.375
2016-11-12 06:35:00	20161112	635	255000	0	1.057	0.321	0.303	0.261	0.375
2016-11-12 06:40:00	20161112	640	255300	0	1.055	0.321	0.304	0.261	0.375
2016-11-12 06:45:00	20161112	645	255600	0	1.058	0.321	0.303	0.261	0.375
2016-11-12 06:50:00	20161112	650	255900	0	0.984	0.32	0.303	0.261	0.375
2016-11-12 06:55:00	20161112	655	256200	0	1.05	0.321	0.303	0.261	0.375
2016-11-12 07:00:00	20161112	700	256500	0	1.005	0.32	0.303	0.261	0.375
2016-11-12 07:05:00	20161112	705	256800	0	1.021	0.321	0.303	0.261	0.375
2016-11-12 07:10:00	20161112	710	257100	0	1.041	0.32	0.303	0.261	0.375
2016-11-12 07:15:00	20161112	715	257400	0	1.025	0.321	0.303	0.26	0.375
2016-11-12 07:20:00	20161112	720	257700	0	1.179	0.321	0.303	0.261	0.375
2016-11-12 07:25:00	20161112	725	258000	0	1.524	0.32	0.303	0.261	0.375
2016-11-12 07:30:00	20161112	730	258300	0	1.918	0.32	0.302	0.261	0.375
2016-11-12 07:35:00	20161112	735	258600	0	2.233	0.32	0.303	0.26	0.376
2016-11-12 07:40:00	20161112	740	258900	0	2.414	0.32	0.303	0.261	0.375
2016-11-12 07:45:00	20161112	745	259200	0	2.594	0.32	0.302	0.26	0.374
2016-11-12 07:50:00	20161112	750	259500	0	2.729	0.32	0.302	0.26	0.375
2016-11-12 07:55:00	20161112	755	259800	0	2.866	0.319	0.303	0.26	0.375
2016-11-12 08:00:00	20161112	800	260100	0	3.055	0.32	0.302	0.26	0.375
2016-11-12 08:05:00	20161112	805	260400	0	3.143	0.32	0.302	0.26	0.375
2016-11-12 08:10:00	20161112	810	260700	0	3.199	0.32	0.302	0.26	0.376
2016-11-12 08:15:00	20161112	815	261000	0	3.202	0.32	0.302	0.26	0.375
2016-11-12 08:20:00	20161112	820	261300	0	3.359	0.32	0.303	0.26	0.374
2016-11-12 08:25:00	20161112	825	261600	0	3.325	0.319	0.302	0.259	0.375
2016-11-12 08:30:00	20161112	830	261900	0	3.316	0.319	0.302	0.26	0.375
2016-11-12 08:35:00	20161112	835	262200	0	3.362	0.32	0.302	0.26	0.376
2016-11-12 08:40:00	20161112	840	262500	0	3.419	0.32	0.302	0.26	0.376
2016-11-12 08:45:00	20161112	845	262800	0	3.588	0.319	0.302	0.26	0.374
2016-11-12 08:50:00	20161112	850	263100	0	3.584	0.319	0.303	0.26	0.375
2016-11-12 08:55:00	20161112	855	263400	0	3.684	0.319	0.302	0.26	0.375
2016-11-12 09:00:00	20161112	900	263700	0	3.715	0.319	0.302	0.26	0.374
2016-11-12 09:05:00	20161112	905	264000	0	3.926	0.319	0.302	0.259	0.376
2016-11-12 09:10:00	20161112	910	264300	0	3.974	0.319	0.303	0.26	0.376
2016-11-12 09:15:00	20161112	915	264600	0	4.146	0.319	0.302	0.259	0.375
2016-11-12 09:20:00	20161112	920	264900	0	4.051	0.319	0.302	0.259	0.375
2016-11-12 09:25:00	20161112	925	265200	0	4.246	0.319	0.302	0.26	0.375
2016-11-12 09:30:00	20161112	930	265500	0	4.195	0.319	0.302	0.259	0.375
2016-11-12 09:35:00	20161112	935	265800	0	4.19	0.319	0.302	0.259	0.375
2016-11-12 09:40:00	20161112	940	266100	0	4.225	0.319	0.302	0.259	0.374
2016-11-12 09:45:00	20161112	945	266400	0	4.366	0.319	0.303	0.259	0.375
2016-11-12 09:50:00	20161112	950	266700	0	4.672	0.319	0.302	0.259	0.375
2016-11-12 09:55:00	20161112	955	267000	0	5.003	0.319	0.302	0.259	0.375
2016-11-12 10:00:00	20161112	1000	267300	0	4.934	0.319	0.302	0.259	0.375
2016-11-12 10:05:00	20161112	1005	267600	0	5.04	0.319	0.302	0.259	0.375
2016-11-12 10:10:00	20161112	1010	267900	0	5.053	0.319	0.302	0.259	0.375
2016-11-12 10:15:00	20161112	1015	268200	0	5.146	0.319	0.301	0.259	0.375
2016-11-12 10:20:00	20161112	1020	268500	0	5.409	0.319	0.301	0.259	0.375
2016-11-12 10:25:00	20161112	1025	268800	0	5.399	0.319	0.301	0.259	0.375
2016-11-12 10:30:00	20161112	1030	269100	0	5.467	0.318	0.301	0.258	0.375
2016-11-12 10:35:00	20161112	1035	269400	0	5.71	0.319	0.301	0.26	0.374
2016-11-12 10:40:00	20161112	1040	269700	0	5.802	0.318	0.301	0.259	0.374
2016-11-12 10:45:00	20161112	1045	270000	0	6.05	0.319	0.301	0.259	0.374
2016-11-12 10:50:00	20161112	1050	270300	0	6.039	0.319	0.301	0.259	0.374
2016-11-12 10:55:00	20161112	1055	270600	0	6.241	0.318	0.301	0.259	0.375
2016-11-12 11:00:00	20161112	1100	270900	0	6.265	0.319	0.301	0.259	0.375
2016-11-12 11:05:00	20161112	1105	271200	0	6.431	0.319	0.301	0.259	0.375
2016-11-12 11:10:00	20161112	1110	271500	0	6.285	0.319	0.301	0.259	0.374
2016-11-12 11:15:00	20161112	1115	271800	0	6.649	0.319	0.301	0.259	0.374
2016-11-12 11:20:00	20161112	1120	272100	0	6.937	0.319	0.302	0.259	0.375
2016-11-12 11:25:00	20161112	1125	272400	0	6.975	0.319	0.302	0.259	0.375
2016-11-12 11:30:00	20161112	1130	272700	0	7.063	0.319	0.301	0.259	0.374
2016-11-12 11:35:00	20161112	1135	273000	0	7.196	0.32	0.301	0.259	0.374
2016-11-12 11:40:00	20161112	1140	273300	0	7.292	0.319	0.301	0.258	0.375
2016-11-12 11:45:00	20161112	1145	273600	0	7.573	0.319	0.301	0.259	0.375
2016-11-12 11:50:00	20161112	1150	273900	0	7.689	0.319	0.301	0.259	0.375
2016-11-12 11:55:00	20161112	1155	274200	0	7.58	0.319	0.301	0.259	0.374
2016-11-12 12:00:00	20161112	1200	274500	0	7.515	0.319	0.301	0.258	0.374
2016-11-12 12:05:00	20161112	1205	274800	0	7.999	0.32	0.301	0.259	0.374
2016-11-12 12:10:00	20161112	1210	275100	0	8.66	0.319	0.301	0.259	0.376
2016-11-12 12:15:00	20161112	1215	275400	0	8.61	0.319	0.301	0.259	0.375
2016-11-12 12:20:00	20161112	1220	275700	0	8.41	0.32	0.301	0.259	0.374
2016-11-12 12:25:00	20161112	1225	276000	0	8.69	0.32	0.301	0.258	0.374
2016-11-12 12:30:00	20161112	1230	276300	0	8.71	0.32	0.301	0.259	0.374
2016-11-12 12:35:00	20161112	1235	276600	0	8.74	0.32	0.301	0.259	0.375
2016-11-12 12:40:00	20161112	1240	276900	0	8.75	0.318	0.301	0.258	0.375
2016-11-12 12:45:00	20161112	1245	277200	0	8.94	0.319	0.301	0.259	0.375
2016-11-12 12:50:00	20161112	1250	277500	0	9.36	0.318	0.301	0.259	0.375
2016-11-12 12:55:00	20161112	1255	277800	0	9.57	0.319	0.3	0.259	0.374
2016-11-12 13:00:00	20161112	1300	278100	0	9.34	0.319	0.3	0.259	0.374
2016-11-12 13:05:00	20161112	1305	278400	0	9.64	0.318	0.301	0.258	0.375
2016-11-12 13:10:00	20161112	1310	278700	0	9.45	0.318	0.301	0.259	0.374
2016-11-12 13:15:00	20161112	1315	279000	0	9.43	0.319	0.3	0.259	0.374
2016-11-12 13:20:00	20161112	1320	279300	0	9.95	0.319	0.3	0.259	0.374
2016-11-12 13:25:00	20161112	1325	279600	0	9.67	0.318	0.3	0.259	0.373
2016-11-12 13:30:00	20161112	1330	279900	0	9.71	0.318	0.301	0.259	0.374
2016-11-12 13:35:00	20161112	1335	280200	0	10.27	0.318	0.301	0.26	0.374
2016-11-12 13:40:00	20161112	1340	280500	0	9.96	0.318	0.301	0.259	0.373
2016-11-12 13:45:00	20161112	1345	280800	0	10.09	0.319	0.301	0.259	0.375
2016-11-12 13:50:00	20161112	1350	281100	0	10.39	0.318	0.3	0.259	0.373
2016-11-12 13:55:00	20161112	1355	281400	0	10.34	0.318	0.3	0.259	0.374
2016-11-12 14:00:00	20161112	1400	281700	0	10.35	0.318	0.3	0.259	0.374
2016-11-12 14:05:00	20161112	1405	282000	0	10.19	0.318	0.301	0.259	0.374
2016-11-12 14:10:00	20161112	1410	282300	0	9.8	0.318	0.3	0.259	0.374
2016-11-12 14:15:00	20161112	1415	282600	0	9.88	0.318	0.3	0.259	0.374
2016-11-12 14:20:00	20161112	1420	282900	0	10.05	0.319	0.3	0.26	0.374
2016-11-12 14:25:00	20161112	1425	283200	0	10.4	0.318	0.3	0.259	0.374
2016-11-12 14:30:00	20161112	1430	283500	0	10.32	0.318	0.299	0.258	0.374
2016-11-12 14:35:00	20161112	1435	283800	0	10.15	0.318	0.3	0.259	0.374
2016-11-12 14:40:00	20161112	1440	284100	0	9.85	0.318	0.3	0.259	0.374
2016-11-12 14:45:00	20161112	1445	284400	0	9.83	0.318	0.299	0.259	0.374
2016-11-12 14:50:00	20161112	1450	284700	0	9.81	0.317	0.299	0.258	0.374
2016-11-12 14:55:00	20161112	1455	285000	0	9.13	0.318	0.3	0.259	0.374
2016-11-12 15:00:00	20161112	1500	285300	0	8.74	0.318	0.3	0.259	0.375
2016-11-12 15:05:00	20161112	1505	285600	0	8.62	0.318	0.299	0.259	0.373
2016-11-12 15:10:00	20161112	1510	285900	0	8.61	0.318	0.3	0.259	0.375
2016-11-12 15:15:00	20161112	1515	286200	0	8.61	0.317	0.3	0.259	0.373
2016-11-12 15:20:00	20161112	1520	286500	0	8.53	0.318	0.3	0.258	0.374
2016-11-12 15:25:00	20161112	1525	286800	0	8.44	0.319	0.3	0.259	0.374
2016-11-12 15:30:00	20161112	1530	287100	0	8.45	0.318	0.3	0.258	0.374
2016-11-12 15:35:00	20161112	1535	287400	0	8.3	0.317	0.3	0.258	0.374
2016-11-12 15:40:00	20161112	1540	287700	0	8.21	0.317	0.299	0.259	0.374
2016-11-12 15:45:00	20161112	1545	288000	0	8.25	0.318	0.299	0.258	0.374
2016-11-12 15:50:00	20161112	1550	288300	0	8.24	0.317	0.299	0.259	0.374
2016-11-12 15:55:00	20161112	1555	288600	0	8.05	0.317	0.3	0.258	0.374
2016-11-12 16:00:00	20161112	1600	288900	0	7.848	0.318	0.3	0.259	0.374
2016-11-12 16:05:00	20161112	1605	289200	0	7.691	0.318	0.299	0.259	0.374
2016-11-12 16:10:00	20161112	1610	289500	0	7.59	0.318	0.299	0.26	0.374
2016-11-12 16:15:00	20161112	1615	289800	0	7.363	0.318	0.3	0.259	0.373
2016-11-12 16:20:00	20161112	1620	290100	0	7.234	0.317	0.299	0.259	0.373
2016-11-12 16:25:00	20161112	1625	290400	0	7.11	0.318	0.299	0.259	0.374
2016-11-12 16:30:00	20161112	1630	290700	0	6.926	0.317	0.3	0.259	0.374
2016-11-12 16:35:00	20161112	1635	291000	0	6.742	0.317	0.299	0.259	0.373
2016-11-12 16:40:00	20161112	1640	291300	0	6.449	0.317	0.3	0.259	0.374
2016-11-12 16:45:00	20161112	1645	291600	0	6.327	0.317	0.3	0.259	0.373
2016-11-12 16:50:00	20161112	1650	291900	0	5.936	0.317	0.3	0.259	0.373
2016-11-12 16:55:00	20161112	1655	292200	0	5.592	0.318	0.3	0.258	0.374
2016-11-12 17:00:00	20161112	1700	292500	0	5.261	0.317	0.3	0.258	0.373
2016-11-12 17:05:00	20161112	1705	292800	0	4.897	0.317	0.3	0.258	0.375
2016-11-12 17:10:00	20161112	1710	293100	0	4.57	0.317	0.3	0.258	0.372
2016-11-12 17:15:00	20161112	1715	293400	0	4.47	0.317	0.3	0.258	0.375
2016-11-12 17:20:00	20161112	1720	293700	0	4.271	0.317	0.3	0.258	0.374
2016-11-12 17:25:00	20161112	1725	294000	0	3.942	0.317	0.3	0.258	0.374
2016-11-12 17:30:00	20161112	1730	294300	0	3.709	0.317	0.3	0.259	0.373
2016-11-12 17:35:00	20161112	1735	294600	0	3.597	0.317	0.3	0.259	0.374
2016-11-12 17:40:00	20161112	1740	294900	0	3.52	0.316	0.3	0.259	0.375
2016-11-12 17:45:00	20161112	1745	295200	0	3.517	0.317	0.3	0.259	0.374
2016-11-12 17:50:00	20161112	1750	295500	0	3.434	0.316	0.301	0.259	0.375
2016-11-12 17:55:00	20161112	1755	295800	0	3.344	0.316	0.299	0.259	0.374
2016-11-12 18:00:00	20161112	1800	296100	0	3.491	0.317	0.3	0.258	0.374
2016-11-12 18:05:00	20161112	1805	296400	0	3.428	0.316	0.299	0.259	0.374
2016-11-12 18:10:00	20161112	1810	296700	0	3.372	0.316	0.3	0.259	0.373
2016-11-12 18:15:00	20161112	1815	297000	0	3.255	0.316	0.3	0.259	0.375
2016-11-12 18:20:00	20161112	1820	297300	0	3.127	0.316	0.299	0.259	0.375
2016-11-12 18:25:00	20161112	1825	297600	0	2.998	0.316	0.299	0.259	0.374
2016-11-12 18:30:00	20161112	1830	297900	0	2.923	0.316	0.299	0.258	0.373
2016-11-12 18:35:00	20161112	1835	298200	0	2.997	0.316	0.3	0.259	0.374
2016-11-12 18:40:00	20161112	1840	298500	0	3.051	0.316	0.299	0.259	0.373
2016-11-12 18:45:00	20161112	1845	298800	0	3.064	0.316	0.3	0.259	0.374
2016-11-12 18:50:00	20161112	1850	299100	0	3.206	0.316	0.3	0.258	0.374
2016-11-12 18:55:00	20161112	1855	299400	0	3.31	0.316	0.3	0.258	0.374
2016-11-12 19:00:00	20161112	1900	299700	0	3.502	0.317	0.3	0.258	0.374
2016-11-12 19:05:00	20161112	1905	300000	0	3.616	0.317	0.3	0.258	0.373
2016-11-12 19:10:00	20161112	1910	300300	0	3.76	0.315	0.299	0.258	0.373
2016-11-12 19:15:00	20161112	1915	300600	0	3.717	0.315	0.299	0.257	0.373
2016-11-12 19:20:00	20161112	1920	300900	0	3.529	0.316	0.299	0.258	0.374
2016-11-12 19:25:00	20161112	1925	301200	0	3.125	0.316	0.299	0.258	0.374
2016-11-12 19:30:00	20161112	1930	301500	0	2.907	0.316	0.299	0.258	0.374
2016-11-12 19:35:00	20161112	1935	301800	0	3.031	0.316	0.299	0.258	0.373
2016-11-12 19:40:00	20161112	1940	302100	0	2.873	0.316	0.299	0.258	0.373
2016-11-12 19:45:00	20161112	1945	302400	0	2.776	0.315	0.299	0.258	0.373
2016-11-12 19:50:00	20161112	1950	302700	0	2.638	0.315	0.299	0.258	0.373
2016-11-12 19:55:00	20161112	1955	303000	0	2.604	0.316	0.299	0.259	0.374
2016-11-12 20:00:00	20161112	2000	303300	0	2.548	0.315	0.3	0.258	0.374
2016-11-12 20:05:00	20161112	2005	303600	0	2.252	0.315	0.299	0.258	0.374
2016-11-12 20:10:00	20161112	2010	303900	0	2.211	0.315	0.299	0.259	0.374
2016-11-12 20:15:00	20161112	2015	304200	0	2.09	0.315	0.298	0.259	0.374
2016-11-12 20:20:00	20161112	2020	304500	0	1.938	0.315	0.299	0.259	0.374
2016-11-12 20:25:00	20161112	2025	304800	0	2.004	0.316	0.299	0.258	0.374
2016-11-12 20:30:00	20161112	2030	305100	0	2.026	0.315	0.299	0.259	0.374
2016-11-12 20:35:00	20161112	2035	305400	0	1.991	0.315	0.299	0.259	0.375
2016-11-12 20:40:00	20161112	2040	305700	0	1.912	0.315	0.299	0.259	0.375
2016-11-12 20:45:00	20161112	2045	306000	0	1.808	0.315	0.299	0.259	0.374
2016-11-12 20:50:00	20161112	2050	306300	0	1.673	0.315	0.299	0.259	0.374
2016-11-12 20:55:00	20161112	2055	306600	0	1.512	0.315	0.299	0.259	0.374
2016-11-12 21:00:00	20161112	2100	306900	0	1.492	0.315	0.299	0.259	0.373
2016-11-12 21:05:00	20161112	2105	307200	0	1.687	0.316	0.299	0.259	0.374
2016-11-12 21:10:00	20161112	2110	307500	0	1.603	0.315	0.299	0.259	0.374
2016-11-12 21:15:00	20161112	2115	307800	0	1.494	0.315	0.298	0.258	0.374
2016-11-12 21:20:00	20161112	2120	308100	0	1.2	0.316	0.298	0.259	0.374
2016-11-12 21:25:00	20161112	2125	308400	0	1.122	0.315	0.299	0.258	0.375
2016-11-12 21:30:00	20161112	2130	308700	0	1.372	0.314	0.299	0.258	0.374
2016-11-12 21:35:00	20161112	2135	309000	0	1.242	0.314	0.299	0.258	0.374
2016-11-12 21:40:00	20161112	2140	309300	0	1.085	0.315	0.299	0.258	0.374
2016-11-12 21:45:00	20161112	2145	309600	0	0.851	0.314	0.299	0.257	0.374
2016-11-12 21:50:00	20161112	2150	309900	0	0.818	0.314	0.299	0.258	0.374
2016-11-12 21:55:00	20161112	2155	310200	0	0.742	0.315	0.299	0.258	0.373
2016-11-12 22:00:00	20161112	2200	310500	0	0.724	0.315	0.299	0.258	0.373
2016-11-12 22:05:00	20161112	2205	310800	0	0.756	0.315	0.298	0.258	0.373
2016-11-12 22:10:00	20161112	2210	311100	0	0.707	0.314	0.299	0.258	0.373
2016-11-12 22:15:00	20161112	2215	311400	0	0.716	0.315	0.299	0.258	0.373
2016-11-12 22:20:00	20161112	2220	311700	0	0.733	0.315	0.298	0.258	0.373
2016-11-12 22:25:00	20161112	2225	312000	0	0.722	0.315	0.299	0.258	0.373
2016-11-12 22:30:00	20161112	2230	312300	0	0.685	0.315	0.299	0.258	0.374
2016-11-12 22:35:00	20161112	2235	312600	0	0.7	0.314	0.298	0.258	0.374
2016-11-12 22:40:00	20161112	2240	312900	0	0.639	0.315	0.298	0.259	0.374
2016-11-12 22:45:00	20161112	2245	313200	0	0.639	0.315	0.298	0.259	0.374
2016-11-12 22:50:00	20161112	2250	313500	0	0.678	0.314	0.298	0.258	0.373
2016-11-12 22:55:00	20161112	2255	313800	0	0.721	0.314	0.298	0.258	0.374
2016-11-12 23:00:00	20161112	2300	314100	0	0.754	0.315	0.298	0.258	0.373
2016-11-12 23:05:00	20161112	2305	314400	0	0.997	0.315	0.298	0.258	0.374
2016-11-12 23:10:00	20161112	2310	314700	0	0.995	0.315	0.298	0.258	0.374
2016-11-12 23:15:00	20161112	2315	315000	0	0.999	0.314	0.298	0.259	0.374
2016-11-12 23:20:00	20161112	2320	315300	0	1.036	0.314	0.298	0.258	0.374
2016-11-12 23:25:00	20161112	2325	315600	0	0.964	0.314	0.298	0.258	0.374
2016-11-12 23:30:00	20161112	2330	315900	0	0.84	0.314	0.298	0.258	0.374
2016-11-12 23:35:00	20161112	2335	316200	0	0.936	0.314	0.298	0.258	0.373
2016-11-12 23:40:00	20161112	2340	316500	0	0.922	0.314	0.298	0.258	0.373
2016-11-12 23:45:00	20161112	2345	316800	0	0.898	0.315	0.298	0.259	0.374
2016-11-12 23:50:00	20161112	2350	317100	0	0.918	0.315	0.298	0.259	0.374
2016-11-12 23:55:00	20161112	2355	317400	0	0.797	0.315	0.298	0.258	0.374
2016-11-13 00:00:00	20161113	0	317700	0	0.707	0.314	0.298	0.258	0.374
2016-11-13 00:05:00	20161113	5	318000	0	0.862	0.315	0.298	0.258	0.374
2016-11-13 00:10:00	20161113	10	318300	0	0.858	0.314	0.298	0.258	0.374
2016-11-13 00:15:00	20161113	15	318600	0	0.853	0.314	0.298	0.259	0.374
2016-11-13 00:20:00	20161113	20	318900	0	0.932	0.315	0.298	0.258	0.374
2016-11-13 00:25:00	20161113	25	319200	0	0.988	0.315	0.297	0.259	0.374
2016-11-13 00:30:00	20161113	30	319500	0	1.118	0.314	0.297	0.258	0.374
2016-11-13 00:35:00	20161113	35	319800	0	1.143	0.315	0.297	0.259	0.374
2016-11-13 00:40:00	20161113	40	320100	0	1.41	0.314	0.297	0.258	0.374
2016-11-13 00:45:00	20161113	45	320400	0	1.755	0.315	0.297	0.258	0.373
2016-11-13 00:50:00	20161113	50	320700	0	1.832	0.314	0.297	0.258	0.375
2016-11-13 00:55:00	20161113	55	321000	0	1.643	0.314	0.297	0.258	0.374
2016-11-13 01:00:00	20161113	100	321300	0	1.481	0.313	0.297	0.258	0.374
2016-11-13 01:05:00	20161113	105	321600	0	1.209	0.314	0.297	0.258	0.374
2016-11-13 01:10:00	20161113	110	321900	0	1.126	0.315	0.297	0.258	0.374
2016-11-13 01:15:00	20161113	115	322200	0	0.965	0.314	0.297	0.258	0.374
2016-11-13 01:20:00	20161113	120	322500	0	0.815	0.314	0.297	0.259	0.374
2016-11-13 01:25:00	20161113	125	322800	0	0.608	0.314	0.297	0.258	0.374
2016-11-13 01:30:00	20161113	130	323100	0	0.529	0.314	0.297	0.259	0.374
2016-11-13 01:35:00	20161113	135	323400	0	0.278	0.314	0.297	0.258	0.375
2016-11-13 01:40:00	20161113	140	323700	0	0.189	0.313	0.297	0.258	0.374
2016-11-13 01:45:00	20161113	145	324000	0	0.151	0.314	0.297	0.258	0.374
2016-11-13 01:50:00	20161113	150	324300	0	-0.026	0.313	0.297	0.258	0.375
2016-11-13 01:55:00	20161113	155	324600	0	-0.132	0.314	0.297	0.258	0.374
2016-11-13 02:00:00	20161113	200	324900	0	-0.261	0.314	0.297	0.258	0.375
2016-11-13 02:05:00	20161113	205	325200	0	-0.44	0.313	0.297	0.258	0.374
2016-11-13 02:10:00	20161113	210	325500	0	-0.441	0.313	0.297	0.258	0.375
2016-11-13 02:15:00	20161113	215	325800	0	-0.348	0.313	0.297	0.258	0.375
2016-11-13 02:20:00	20161113	220	326100	0	-0.2	0.314	0.297	0.258	0.374
2016-11-13 02:25:00	20161113	225	326400	0	0.045	0.313	0.297	0.258	0.374
2016-11-13 02:30:00	20161113	230	326700	0	0.048	0.313	0.297	0.258	0.375
2016-11-13 02:35:00	20161113	235	327000	0	0.064	0.313	0.297	0.258	0.374
2016-11-13 02:40:00	20161113	240	327300	0	-0.082	0.314	0.297	0.258	0.375
2016-11-13 02:45:00	20161113	245	327600	0	-0.152	0.313	0.296	0.258	0.374
2016-11-13 02:50:00	20161113	250	327900	0	-0.2	0.313	0.297	0.258	0.375
2016-11-13 02:55:00	20161113	255	328200	0	-0.205	0.313	0.297	0.258	0.374
2016-11-13 03:00:00	20161113	300	328500	0	-0.044	0.313	0.297	0.258	0.375
2016-11-13 03:05:00	20161113	305	328800	0	-0.069	0.313	0.297	0.258	0.375
2016-11-13 03:10:00	20161113	310	329100	0	-0.064	0.313	0.297	0.258	0.374
2016-11-13 03:15:00	20161113	315	329400	0	0.021	0.313	0.297	0.258	0.374
2016-11-13 03:20:00	20161113	320	329700	0	0.027	0.312	0.297	0.257	0.375
2016-11-13 03:25:00	20161113	325	330000	0	-0.13	0.313	0.297	0.258	0.374
2016-11-13 03:30:00	20161113	330	330300	0	-0.236	0.313	0.297	0.258	0.374
2016-11-13 03:35:00	20161113	335	330600	0	-0.251	0.312	0.297	0.258	0.375
2016-11-13 03:40:00	20161113	340	330900	0	-0.351	0.313	0.297	0.258	0.375
2016-11-13 03:45:00	20161113	345	331200	0	-0.444	0.313	0.297	0.257	0.374
2016-11-13 03:50:00	20161113	350	331500	0	-0.488	0.313	0.297	0.258	0.374
2016-11-13 03:55:00	20161113	355	331800	0	-0.415	0.313	0.297	0.258	0.374
2016-11-13 04:00:00	20161113	400	332100	0	-0.248	0.313	0.297	0.258	0.375
2016-11-13 04:05:00	20161113	405	332400	0	-0.145	0.312	0.297	0.258	0.374
2016-11-13 04:10:00	20161113	410	332700	0	0.133	0.313	0.296	0.258	0.375
2016-11-13 04:15:00	20161113	415	333000	0	0.45	0.313	0.297	0.258	0.375
2016-11-13 04:20:00	20161113	420	333300	0	0.537	0.313	0.296	0.258	0.374
2016-11-13 04:25:00	20161113	425	333600	0	0.634	0.313	0.296	0.258	0.375
2016-11-13 04:30:00	20161113	430	333900	0	0.467	0.313	0.296	0.258	0.375
2016-11-13 04:35:00	20161113	435	334200	0	0.385	0.313	0.297	0.257	0.374
2016-11-13 04:40:00	20161113	440	334500	0	0.298	0.313	0.297	0.257	0.375
2016-11-13 04:45:00	20161113	445	334800	0	0.091	0.313	0.297	0.257	0.375
2016-11-13 04:50:00	20161113	450	335100	0	-0.036	0.313	0.297	0.257	0.375
2016-11-13 04:55:00	20161113	455	335400	0	-0.098	0.313	0.298	0.257	0.375
2016-11-13 05:00:00	20161113	500	335700	0	-0.268	0.313	0.297	0.258	0.375
2016-11-13 05:05:00	20161113	505	336000	0	-0.394	0.313	0.298	0.257	0.375
2016-11-13 05:10:00	20161113	510	336300	0	-0.463	0.313	0.297	0.257	0.375
2016-11-13 05:15:00	20161113	515	336600	0	-0.671	0.312	0.297	0.256	0.375
2016-11-13 05:20:00	20161113	520	336900	0	-0.839	0.313	0.297	0.257	0.375
2016-11-13 05:25:00	20161113	525	337200	0	-0.934	0.313	0.298	0.257	0.374
2016-11-13 05:30:00	20161113	530	337500	0	-1.014	0.312	0.298	0.257	0.374
2016-11-13 05:35:00	20161113	535	337800	0	-1.073	0.312	0.297	0.257	0.375
2016-11-13 05:40:00	20161113	540	338100	0	-1.131	0.313	0.297	0.257	0.375
2016-11-13 05:45:00	20161113	545	338400	0	-1.191	0.313	0.297	0.257	0.375
2016-11-13 05:50:00	20161113	550	338700	0	-1.255	0.312	0.297	0.257	0.375
2016-11-13 05:55:00	20161113	555	339000	0	-1.278	0.312	0.297	0.257	0.374
2016-11-13 06:00:00	20161113	600	339300	0	-1.041	0.312	0.297	0.257	0.374
2016-11-13 06:05:00	20161113	605	339600	0	-1.018	0.312	0.297	0.257	0.375
2016-11-13 06:10:00	20161113	610	339900	0	-1.163	0.312	0.297	0.257	0.374
2016-11-13 06:15:00	20161113	615	340200	0	-1.142	0.313	0.297	0.257	0.375
2016-11-13 06:20:00	20161113	620	340500	0	-0.993	0.312	0.297	0.257	0.375
2016-11-13 06:25:00	20161113	625	340800	0	-0.718	0.312	0.297	0.257	0.375
2016-11-13 06:30:00	20161113	630	341100	0	-0.629	0.313	0.296	0.257	0.375
2016-11-13 06:35:00	20161113	635	341400	0	-0.654	0.311	0.297	0.257	0.374
2016-11-13 06:40:00	20161113	640	341700	0	-0.702	0.313	0.296	0.256	0.375
2016-11-13 06:45:00	20161113	645	342000	0	-0.758	0.312	0.296	0.257	0.375
2016-11-13 06:50:00	20161113	650	342300	0	-0.8	0.312	0.298	0.257	0.374
2016-11-13 06:55:00	20161113	655	342600	0	-0.56	0.312	0.297	0.257	0.375
2016-11-13 07:00:00	20161113	700	342900	0	-0.249	0.312	0.297	0.257	0.375
2016-11-13 07:05:00	20161113	705	343200	0	0.132	0.311	0.297	0.256	0.374
2016-11-13 07:10:00	20161113	710	343500	0	0.387	0.312	0.297	0.257	0.374
2016-11-13 07:15:00	20161113	715	343800	0	0.707	0.312	0.297	0.256	0.375
2016-11-13 07:20:00	20161113	720	344100	0	1.132	0.312	0.297	0.257	0.375
2016-11-13 07:25:00	20161113	725	344400	0	1.758	0.312	0.297	0.257	0.375
2016-11-13 07:30:00	20161113	730	344700	0	2.531	0.312	0.297	0.257	0.375
2016-11-13 07:35:00	20161113	735	345000	0	3.183	0.312	0.297	0.257	0.375
2016-11-13 07:40:00	20161113	740	345300	0	3.739	0.311	0.296	0.257	0.375
2016-11-13 07:45:00	20161113	745	345600	0	4.439	0.312	0.297	0.257	0.374
2016-11-13 07:50:00	20161113	750	345900	0	5.015	0.312	0.296	0.257	0.373
2016-11-13 07:55:00	20161113	755	346200	0	5.007	0.312	0.296	0.257	0.375
2016-11-13 08:00:00	20161113	800	346500	0	5.144	0.311	0.296	0.257	0.374
2016-11-13 08:05:00	20161113	805	346800	0	5.383	0.312	0.297	0.256	0.374
2016-11-13 08:10:00	20161113	810	347100	0	5.572	0.313	0.296	0.256	0.374
2016-11-13 08:15:00	20161113	815	347400	0	5.762	0.311	0.296	0.256	0.375
2016-11-13 08:20:00	20161113	820	347700	0	5.924	0.312	0.296	0.257	0.374
2016-11-13 08:25:00	20161113	825	348000	0	6.017	0.312	0.296	0.256	0.375
2016-11-13 08:30:00	20161113	830	348300	0	6.215	0.312	0.296	0.257	0.374
2016-11-13 08:35:00	20161113	835	348600	0	6.32	0.311	0.297	0.256	0.374
2016-11-13 08:40:00	20161113	840	348900	0	6.513	0.312	0.296	0.257	0.375
2016-11-13 08:45:00	20161113	845	349200	0	6.692	0.312	0.297	0.257	0.374
2016-11-13 08:50:00	20161113	850	349500	0	6.842	0.311	0.296	0.257	0.374
2016-11-13 08:55:00	20161113	855	349800	0	7.059	0.311	0.296	0.257	0.374
2016-11-13 09:00:00	20161113	900	350100	0	7.364	0.31	0.296	0.257	0.374
2016-11-13 09:05:00	20161113	905	350400	0	7.588	0.312	0.296	0.257	0.374
2016-11-13 09:10:00	20161113	910	350700	0	7.664	0.312	0.297	0.256	0.375
2016-11-13 09:15:00	20161113	915	351000	0	7.713	0.311	0.296	0.256	0.374
2016-11-13 09:20:00	20161113	920	351300	0	7.915	0.311	0.296	0.256	0.374
2016-11-13 09:25:00	20161113	925	351600	0	8.06	0.312	0.296	0.257	0.374
2016-11-13 09:30:00	20161113	930	351900	0	8.24	0.311	0.296	0.257	0.374
2016-11-13 09:35:00	20161113	935	352200	0	8.43	0.311	0.296	0.256	0.375
2016-11-13 09:40:00	20161113	940	352500	0	8.58	0.311	0.296	0.257	0.375
2016-11-13 09:45:00	20161113	945	352800	0	8.6	0.31	0.296	0.256	0.374
2016-11-13 09:50:00	20161113	950	353100	0	8.68	0.311	0.296	0.257	0.374
2016-11-13 09:55:00	20161113	955	353400	0	9.03	0.31	0.296	0.256	0.374
2016-11-13 10:00:00	20161113	1000	353700	0	9.26	0.31	0.296	0.257	0.375
2016-11-13 10:05:00	20161113	1005	354000	0	9.51	0.311	0.296	0.256	0.375
2016-11-13 10:10:00	20161113	1010	354300	0	9.78	0.312	0.295	0.256	0.375
2016-11-13 10:15:00	20161113	1015	354600	0	9.63	0.311	0.296	0.256	0.374
2016-11-13 10:20:00	20161113	1020	354900	0	9.75	0.312	0.295	0.257	0.375
2016-11-13 10:25:00	20161113	1025	355200	0	10.26	0.311	0.296	0.256	0.375
2016-11-13 10:30:00	20161113	1030	355500	0	10.34	0.311	0.295	0.256	0.374
2016-11-13 10:35:00	20161113	1035	355800	0	10.61	0.312	0.296	0.256	0.374
2016-11-13 10:40:00	20161113	1040	356100	0	10.78	0.31	0.296	0.257	0.375
2016-11-13 10:45:00	20161113	1045	356400	0	10.69	0.311	0.296	0.257	0.374
2016-11-13 10:50:00	20161113	1050	356700	0	10.88	0.311	0.296	0.256	0.375
2016-11-13 10:55:00	20161113	1055	357000	0	11.17	0.311	0.296	0.257	0.374
2016-11-13 11:00:00	20161113	1100	357300	0	11.53	0.311	0.296	0.256	0.373
2016-11-13 11:05:00	20161113	1105	357600	0	11.84	0.311	0.296	0.256	0.374
2016-11-13 11:10:00	20161113	1110	357900	0	11.88	0.311	0.296	0.256	0.374
2016-11-13 11:15:00	20161113	1115	358200	0	12.04	0.311	0.296	0.256	0.374
2016-11-13 11:20:00	20161113	1120	358500	0	12.29	0.311	0.296	0.256	0.375
2016-11-13 11:25:00	20161113	1125	358800	0	12.42	0.311	0.295	0.256	0.374
2016-11-13 11:30:00	20161113	1130	359100	0	12.52	0.311	0.296	0.256	0.374
2016-11-13 11:35:00	20161113	1135	359400	0	12.57	0.31	0.296	0.256	0.373
2016-11-13 11:40:00	20161113	1140	359700	0	12.89	0.311	0.296	0.256	0.374
2016-11-13 11:45:00	20161113	1145	360000	0	13.07	0.31	0.295	0.257	0.374
2016-11-13 11:50:00	20161113	1150	360300	0	13.41	0.31	0.296	0.257	0.375
2016-11-13 11:55:00	20161113	1155	360600	0	13.61	0.31	0.296	0.256	0.375
2016-11-13 12:00:00	20161113	1200	360900	0	13.35	0.31	0.296	0.257	0.373
2016-11-13 12:05:00	20161113	1205	361200	0	13.44	0.31	0.295	0.256	0.375
2016-11-13 12:10:00	20161113	1210	361500	0	13.2	0.31	0.295	0.256	0.373
2016-11-13 12:15:00	20161113	1215	361800	0	13.56	0.311	0.295	0.257	0.374
2016-11-13 12:20:00	20161113	1220	362100	0	13.96	0.31	0.296	0.256	0.374
2016-11-13 12:25:00	20161113	1225	362400	0	14.21	0.31	0.296	0.256	0.375
2016-11-13 12:30:00	20161113	1230	362700	0	14.57	0.311	0.295	0.256	0.374
2016-11-13 12:35:00	20161113	1235	363000	0	14.45	0.31	0.295	0.256	0.374
2016-11-13 12:40:00	20161113	1240	363300	0	14.3	0.31	0.295	0.256	0.375
2016-11-13 12:45:00	20161113	1245	363600	0	14.42	0.31	0.295	0.256	0.374
2016-11-13 12:50:00	20161113	1250	363900	0	14.31	0.31	0.295	0.256	0.374
2016-11-13 12:55:00	20161113	1255	364200	0	14.2	0.31	0.295	0.256	0.374
2016-11-13 13:00:00	20161113	1300	364500	0	14.38	0.31	0.295	0.256	0.375
2016-11-13 13:05:00	20161113	1305	364800	0	14.32	0.31	0.295	0.256	0.374
2016-11-13 13:10:00	20161113	1310	365100	0	14.65	0.31	0.295	0.256	0.374
2016-11-13 13:15:00	20161113	1315	365400	0	15.09	0.311	0.295	0.257	0.374
2016-11-13 13:20:00	20161113	1320	365700	0	15.1	0.31	0.296	0.256	0.374
2016-11-13 13:25:00	20161113	1325	366000	0	14.83	0.31	0.295	0.257	0.374
2016-11-13 13:30:00	20161113	1330	366300	0	14.7	0.31	0.295	0.257	0.373
2016-11-13 13:35:00	20161113	1335	366600	0	14.96	0.31	0.295	0.257	0.374
2016-11-13 13:40:00	20161113	1340	366900	0	15.1	0.31	0.295	0.256	0.375
2016-11-13 13:45:00	20161113	1345	367200	0	15.1	0.311	0.295	0.256	0.374
2016-11-13 13:50:00	20161113	1350	367500	0	14.87	0.311	0.295	0.256	0.374
2016-11-13 13:55:00	20161113	1355	367800	0	14.61	0.31	0.295	0.256	0.374
2016-11-13 14:00:00	20161113	1400	368100	0	14.74	0.311	0.295	0.256	0.374
2016-11-13 14:05:00	20161113	1405	368400	0	14.82	0.31	0.295	0.255	0.374
2016-11-13 14:10:00	20161113	1410	368700	0	14.72	0.31	0.295	0.256	0.374
2016-11-13 14:15:00	20161113	1415	369000	0	15.32	0.31	0.295	0.256	0.374
2016-11-13 14:20:00	20161113	1420	369300	0	15.63	0.31	0.294	0.256	0.374
2016-11-13 14:25:00	20161113	1425	369600	0	15.04	0.311	0.295	0.257	0.374
2016-11-13 14:30:00	20161113	1430	369900	0	14.87	0.31	0.295	0.257	0.375
2016-11-13 14:35:00	20161113	1435	370200	0	15.11	0.31	0.295	0.256	0.374
2016-11-13 14:40:00	20161113	1440	370500	0	15.13	0.31	0.295	0.257	0.374
2016-11-13 14:45:00	20161113	1445	370800	0	15.28	0.31	0.294	0.256	0.374
2016-11-13 14:50:00	20161113	1450	371100	0	15.44	0.31	0.295	0.256	0.374
2016-11-13 14:55:00	20161113	1455	371400	0	14.77	0.31	0.294	0.256	0.374
2016-11-13 15:00:00	20161113	1500	371700	0	14.05	0.31	0.295	0.256	0.373
2016-11-13 15:05:00	20161113	1505	372000	0	13.68	0.309	0.295	0.256	0.374
2016-11-13 15:10:00	20161113	1510	372300	0	13.49	0.31	0.295	0.256	0.375
2016-11-13 15:15:00	20161113	1515	372600	0	13.33	0.31	0.295	0.257	0.374
2016-11-13 15:20:00	20161113	1520	372900	0	13.12	0.31	0.295	0.257	0.373
2016-11-13 15:25:00	20161113	1525	373200	0	12.91	0.31	0.294	0.256	0.374
2016-11-13 15:30:00	20161113	1530	373500	0	12.92	0.31	0.295	0.256	0.374
2016-11-13 15:35:00	20161113	1535	373800	0	12.81	0.31	0.295	0.256	0.373
2016-11-13 15:40:00	20161113	1540	374100	0	12.71	0.31	0.295	0.255	0.375
2016-11-13 15:45:00	20161113	1545	374400	0	12.58	0.31	0.294	0.256	0.374
2016-11-13 15:50:00	20161113	1550	374700	0	12.64	0.31	0.294	0.256	0.374
2016-11-13 15:55:00	20161113	1555	375000	0	12.43	0.31	0.294	0.256	0.374
2016-11-13 16:00:00	20161113	1600	375300	0	12.2	0.31	0.294	0.256	0.374
2016-11-13 16:05:00	20161113	1605	375600	0	12.05	0.31	0.294	0.256	0.374
2016-11-13 16:10:00	20161113	1610	375900	0	11.86	0.31	0.294	0.256	0.373
2016-11-13 16:15:00	20161113	1615	376200	0	11.69	0.31	0.295	0.257	0.374
2016-11-13 16:20:00	20161113	1620	376500	0	11.47	0.31	0.294	0.257	0.374
2016-11-13 16:25:00	20161113	1625	376800	0	11.5	0.31	0.295	0.256	0.374
2016-11-13 16:30:00	20161113	1630	377100	0	11.46	0.31	0.294	0.256	0.374
2016-11-13 16:35:00	20161113	1635	377400	0	11.26	0.31	0.294	0.256	0.374
2016-11-13 16:40:00	20161113	1640	377700	0	10.96	0.31	0.294	0.256	0.374
2016-11-13 16:45:00	20161113	1645	378000	0	10.49	0.309	0.294	0.256	0.373
2016-11-13 16:50:00	20161113	1650	378300	0	10.03	0.31	0.294	0.256	0.374
2016-11-13 16:55:00	20161113	1655	378600	0	9.63	0.309	0.294	0.256	0.374
2016-11-13 17:00:00	20161113	1700	378900	0	9.1	0.309	0.294	0.256	0.374
2016-11-13 17:05:00	20161113	1705	379200	0	8.81	0.309	0.294	0.256	0.375
2016-11-13 17:10:00	20161113	1710	379500	0	8.46	0.31	0.294	0.256	0.374
2016-11-13 17:15:00	20161113	1715	379800	0	8.24	0.309	0.294	0.256	0.374
2016-11-13 17:20:00	20161113	1720	380100	0	7.909	0.309	0.294	0.256	0.374
2016-11-13 17:25:00	20161113	1725	380400	0	7.553	0.308	0.294	0.256	0.374
2016-11-13 17:30:00	20161113	1730	380700	0	7.505	0.309	0.294	0.256	0.374
2016-11-13 17:35:00	20161113	1735	381000	0	7.417	0.309	0.294	0.256	0.374
2016-11-13 17:40:00	20161113	1740	381300	0	7.212	0.308	0.294	0.256	0.374
2016-11-13 17:45:00	20161113	1745	381600	0	7.157	0.309	0.294	0.256	0.375
2016-11-13 17:50:00	20161113	1750	381900	0	7.003	0.309	0.294	0.256	0.374
2016-11-13 17:55:00	20161113	1755	382200	0	6.881	0.309	0.294	0.256	0.374
2016-11-13 18:00:00	20161113	1800	382500	0	6.742	0.309	0.294	0.256	0.374
2016-11-13 18:05:00	20161113	1805	382800	0	6.688	0.308	0.294	0.256	0.374
2016-11-13 18:10:00	20161113	1810	383100	0	6.611	0.308	0.294	0.255	0.374
2016-11-13 18:15:00	20161113	1815	383400	0	6.456	0.308	0.294	0.256	0.373
2016-11-13 18:20:00	20161113	1820	383700	0	6.307	0.308	0.294	0.256	0.375
2016-11-13 18:25:00	20161113	1825	384000	0	6.216	0.309	0.294	0.256	0.374
2016-11-13 18:30:00	20161113	1830	384300	0	6.013	0.309	0.294	0.256	0.373
2016-11-13 18:35:00	20161113	1835	384600	0	5.842	0.309	0.294	0.256	0.374
2016-11-13 18:40:00	20161113	1840	384900	0	6.017	0.309	0.294	0.254	0.375
2016-11-13 18:45:00	20161113	1845	385200	0	6.119	0.309	0.294	0.255	0.374
2016-11-13 18:50:00	20161113	1850	385500	0	6.136	0.309	0.294	0.256	0.373
2016-11-13 18:55:00	20161113	1855	385800	0	5.927	0.309	0.294	0.256	0.373
2016-11-13 19:00:00	20161113	1900	386100	0	5.77	0.309	0.293	0.255	0.374
2016-11-13 19:05:00	20161113	1905	386400	0	5.943	0.308	0.293	0.256	0.374
2016-11-13 19:10:00	20161113	1910	386700	0	6.053	0.308	0.293	0.256	0.373
2016-11-13 19:15:00	20161113	1915	387000	0	5.85	0.309	0.294	0.255	0.374
2016-11-13 19:20:00	20161113	1920	387300	0	5.666	0.309	0.294	0.256	0.374
2016-11-13 19:25:00	20161113	1925	387600	0	5.523	0.308	0.293	0.256	0.374
2016-11-13 19:30:00	20161113	1930	387900	0	5.455	0.309	0.294	0.256	0.374
2016-11-13 19:35:00	20161113	1935	388200	0	5.361	0.309	0.294	0.256	0.374
2016-11-13 19:40:00	20161113	1940	388500	0	5.115	0.308	0.294	0.256	0.374
2016-11-13 19:45:00	20161113	1945	388800	0	5.036	0.309	0.293	0.256	0.374
2016-11-13 19:50:00	20161113	1950	389100	0	5.052	0.309	0.293	0.256	0.373
2016-11-13 19:55:00	20161113	1955	389400	0	5.086	0.309	0.294	0.256	0.373
2016-11-13 20:00:00	20161113	2000	389700	0	5.25	0.308	0.293	0.256	0.374
2016-11-13 20:05:00	20161113	2005	390000	0	5.155	0.309	0.293	0.255	0.374
2016-11-13 20:10:00	20161113	2010	390300	0	5.133	0.308	0.293	0.256	0.374
2016-11-13 20:15:00	20161113	2015	390600	0	5.052	0.309	0.294	0.255	0.374
2016-11-13 20:20:00	20161113	2020	390900	0	4.893	0.309	0.293	0.256	0.374
2016-11-13 20:25:00	20161113	2025	391200	0	4.739	0.308	0.294	0.255	0.374
2016-11-13 20:30:00	20161113	2030	391500	0	4.576	0.309	0.293	0.255	0.374
2016-11-13 20:35:00	20161113	2035	391800	0	4.447	0.308	0.293	0.255	0.374
2016-11-13 20:40:00	20161113	2040	392100	0	4.567	0.308	0.294	0.255	0.374
2016-11-13 20:45:00	20161113	2045	392400	0	4.542	0.308	0.293	0.255	0.374
2016-11-13 20:50:00	20161113	2050	392700	0	4.44	0.309	0.293	0.255	0.373
2016-11-13 20:55:00	20161113	2055	393000	0	4.474	0.308	0.293	0.256	0.373
2016-11-13 21:00:00	20161113	2100	393300	0	4.522	0.308	0.293	0.256	0.373
2016-11-13 21:05:00	20161113	2105	393600	0	4.505	0.308	0.293	0.255	0.373
2016-11-13 21:10:00	20161113	2110	393900	0	4.405	0.309	0.293	0.255	0.373
2016-11-13 21:15:00	20161113	2115	394200	0	4.314	0.308	0.294	0.256	0.373
2016-11-13 21:20:00	20161113	2120	394500	0	4.228	0.309	0.293	0.256	0.374
2016-11-13 21:25:00	20161113	2125	394800	0	4.134	0.309	0.293	0.255	0.373
2016-11-13 21:30:00	20161113	2130	395100	0	4.04	0.309	0.293	0.256	0.374
2016-11-13 21:35:00	20161113	2135	395400	0	3.81	0.309	0.294	0.256	0.374
2016-11-13 21:40:00	20161113	2140	395700	0	3.736	0.308	0.293	0.256	0.374
2016-11-13 21:45:00	20161113	2145	396000	0	3.638	0.309	0.293	0.255	0.374
2016-11-13 21:50:00	20161113	2150	396300	0	3.556	0.309	0.293	0.256	0.373
2016-11-13 21:55:00	20161113	2155	396600	0	3.736	0.308	0.294	0.255	0.373
2016-11-13 22:00:00	20161113	2200	396900	0	3.615	0.308	0.293	0.255	0.373
2016-11-13 22:05:00	20161113	2205	397200	0	3.412	0.308	0.294	0.256	0.374
2016-11-13 22:10:00	20161113	2210	397500	0	3.342	0.308	0.293	0.255	0.374
2016-11-13 22:15:00	20161113	2215	397800	0	3.476	0.309	0.293	0.256	0.373
2016-11-13 22:20:00	20161113	2220	398100	0	3.71	0.308	0.294	0.256	0.374
2016-11-13 22:25:00	20161113	2225	398400	0	3.671	0.308	0.294	0.255	0.374
2016-11-13 22:30:00	20161113	2230	398700	0	3.705	0.308	0.294	0.254	0.373
2016-11-13 22:35:00	20161113	2235	399000	0	4.002	0.309	0.294	0.255	0.374
2016-11-13 22:40:00	20161113	2240	399300	0	4.085	0.308	0.293	0.256	0.373
2016-11-13 22:45:00	20161113	2245	399600	0	4.101	0.308	0.293	0.255	0.373
2016-11-13 22:50:00	20161113	2250	399900	0	4.357	0.308	0.293	0.255	0.374
2016-11-13 22:55:00	20161113	2255	400200	0	4.468	0.308	0.293	0.255	0.374
2016-11-13 23:00:00	20161113	2300	400500	0	4.485	0.308	0.293	0.255	0.373
2016-11-13 23:05:00	20161113	2305	400800	0	4.416	0.308	0.294	0.255	0.374
2016-11-13 23:10:00	20161113	2310	401100	0	4.244	0.308	0.294	0.256	0.373
2016-11-13 23:15:00	20161113	2315	401400	0	4.1	0.308	0.293	0.255	0.373
2016-11-13 23:20:00	20161113	2320	401700	0	4.118	0.309	0.294	0.255	0.374
2016-11-13 23:25:00	20161113	2325	402000	0	4.318	0.308	0.293	0.256	0.373
2016-11-13 23:30:00	20161113	2330	402300	0	4.329	0.308	0.294	0.256	0.374
2016-11-13 23:35:00	20161113	2335	402600	0	4.536	0.308	0.293	0.255	0.374
2016-11-13 23:40:00	20161113	2340	402900	0	4.502	0.308	0.294	0.255	0.374
2016-11-13 23:45:00	20161113	2345	403200	0	4.405	0.308	0.293	0.255	0.374
2016-11-13 23:50:00	20161113	2350	403500	0	4.376	0.308	0.294	0.256	0.374
2016-11-13 23:55:00	20161113	2355	403800	0	4.36	0.308	0.293	0.256	0.374
2016-11-14 00:00:00	20161114	0	404100	0	4.276	0.308	0.293	0.255	0.373
2016-11-14 00:05:00	20161114	5	404400	0	4.294	0.308	0.294	0.256	0.374
2016-11-14 00:10:00	20161114	10	404700	0	4.276	0.308	0.293	0.256	0.374
2016-11-14 00:15:00	20161114	15	405000	0	4.314	0.308	0.293	0.255	0.374
2016-11-14 00:20:00	20161114	20	405300	0	4.274	0.308	0.293	0.255	0.373
2016-11-14 00:25:00	20161114	25	405600	0	4.257	0.308	0.293	0.255	0.374
2016-11-14 00:30:00	20161114	30	405900	0	4.498	0.309	0.293	0.257	0.373
2016-11-14 00:35:00	20161114	35	406200	0	4.805	0.308	0.293	0.256	0.373
2016-11-14 00:40:00	20161114	40	406500	0	4.87	0.309	0.293	0.255	0.374
2016-11-14 00:45:00	20161114	45	406800	0	4.838	0.308	0.293	0.255	0.374
2016-11-14 00:50:00	20161114	50	407100	0	4.832	0.308	0.293	0.256	0.373
2016-11-14 00:55:00	20161114	55	407400	0	5.073	0.308	0.293	0.256	0.374
2016-11-14 01:00:00	20161114	100	407700	0	5.12	0.308	0.293	0.256	0.374
2016-11-14 01:05:00	20161114	105	408000	0	5.03	0.308	0.293	0.255	0.374
2016-11-14 01:10:00	20161114	110	408300	0	4.888	0.308	0.293	0.255	0.373
2016-11-14 01:15:00	20161114	115	408600	0	4.516	0.307	0.294	0.255	0.374
2016-11-14 01:20:00	20161114	120	408900	0	4.201	0.308	0.294	0.255	0.375
2016-11-14 01:25:00	20161114	125	409200	0	4.036	0.308	0.293	0.255	0.374
2016-11-14 01:30:00	20161114	130	409500	0	3.883	0.307	0.293	0.255	0.374
2016-11-14 01:35:00	20161114	135	409800	0	3.718	0.307	0.294	0.255	0.374
2016-11-14 01:40:00	20161114	140	410100	0	3.571	0.308	0.293	0.254	0.373
2016-11-14 01:45:00	20161114	145	410400	0	3.471	0.307	0.294	0.255	0.374
2016-11-14 01:50:00	20161114	150	410700	0	3.514	0.307	0.293	0.255	0.373
2016-11-14 01:55:00	20161114	155	411000	0	3.63	0.308	0.294	0.255	0.373
2016-11-14 02:00:00	20161114	200	411300	0	3.761	0.307	0.293	0.255	0.374
2016-11-14 02:05:00	20161114	205	411600	0	3.857	0.307	0.293	0.255	0.373
2016-11-14 02:10:00	20161114	210	411900	0	3.85	0.307	0.294	0.255	0.373
2016-11-14 02:15:00	20161114	215	412200	0	3.841	0.307	0.293	0.255	0.373
2016-11-14 02:20:00	20161114	220	412500	0	3.954	0.307	0.294	0.255	0.373
2016-11-14 02:25:00	20161114	225	412800	0	4.71	0.307	0.294	0.255	0.373
2016-11-14 02:30:00	20161114	230	413100	0	4.645	0.307	0.294	0.256	0.374
2016-11-14 02:35:00	20161114	235	413400	0	4.102	0.307	0.293	0.255	0.374
2016-11-14 02:40:00	20161114	240	413700	0	3.745	0.306	0.293	0.255	0.373
2016-11-14 02:45:00	20161114	245	414000	0	3.441	0.307	0.294	0.256	0.374
2016-11-14 02:50:00	20161114	250	414300	0	3.994	0.307	0.294	0.256	0.373
2016-11-14 02:55:00	20161114	255	414600	0	5.585	0.307	0.293	0.256	0.374
2016-11-14 03:00:00	20161114	300	414900	0	5.651	0.306	0.294	0.255	0.373
2016-11-14 03:05:00	20161114	305	415200	0	5.566	0.307	0.293	0.255	0.373
2016-11-14 03:10:00	20161114	310	415500	0	5.506	0.307	0.294	0.256	0.373
2016-11-14 03:15:00	20161114	315	415800	0	5.342	0.307	0.294	0.255	0.373
2016-11-14 03:20:00	20161114	320	416100	0	4.968	0.307	0.293	0.255	0.374
2016-11-14 03:25:00	20161114	325	416400	0	4.831	0.307	0.293	0.255	0.373
2016-11-14 03:30:00	20161114	330	416700	0	4.56	0.307	0.293	0.256	0.373
2016-11-14 03:35:00	20161114	335	417000	0	3.957	0.307	0.293	0.255	0.374
2016-11-14 03:40:00	20161114	340	417300	0	3.449	0.307	0.293	0.256	0.373
2016-11-14 03:45:00	20161114	345	417600	0	2.953	0.307	0.292	0.256	0.374
2016-11-14 03:50:00	20161114	350	417900	0	2.554	0.307	0.293	0.255	0.374
2016-11-14 03:55:00	20161114	355	418200	0	2.388	0.307	0.293	0.255	0.374
2016-11-14 04:00:00	20161114	400	418500	0	2.284	0.306	0.293	0.255	0.373
2016-11-14 04:05:00	20161114	405	418800	0	2.691	0.306	0.293	0.255	0.373
2016-11-14 04:10:00	20161114	410	419100	0	3.304	0.307	0.292	0.256	0.373
2016-11-14 04:15:00	20161114	415	419400	0	3.501	0.307	0.293	0.255	0.373
2016-11-14 04:20:00	20161114	420	419700	0	4.064	0.306	0.293	0.255	0.374
2016-11-14 04:25:00	20161114	425	420000	0	4.006	0.306	0.292	0.256	0.373
2016-11-14 04:30:00	20161114	430	420300	0	4.319	0.306	0.293	0.255	0.374
2016-11-14 04:35:00	20161114	435	420600	0	4.433	0.306	0.293	0.255	0.374
2016-11-14 04:40:00	20161114	440	420900	0	4	0.306	0.294	0.255	0.374
2016-11-14 04:45:00	20161114	445	421200	0	3.845	0.306	0.293	0.255	0.374
2016-11-14 04:50:00	20161114	450	421500	0	3.917	0.306	0.293	0.255	0.373
2016-11-14 04:55:00	20161114	455	421800	0	3.589	0.306	0.293	0.255	0.374
2016-11-14 05:00:00	20161114	500	422100	0	3.265	0.306	0.293	0.255	0.374
2016-11-14 05:05:00	20161114	505	422400	0	2.769	0.306	0.293	0.256	0.374
2016-11-14 05:10:00	20161114	510	422700	0	3.028	0.306	0.293	0.256	0.374
2016-11-14 05:15:00	20161114	515	423000	0	3.555	0.306	0.293	0.256	0.374
2016-11-14 05:20:00	20161114	520	423300	0	3.963	0.306	0.293	0.255	0.374
2016-11-14 05:25:00	20161114	525	423600	0	4.613	0.306	0.293	0.256	0.373
2016-11-14 05:30:00	20161114	530	423900	0	4.397	0.306	0.293	0.256	0.374
2016-11-14 05:35:00	20161114	535	424200	0	4.164	0.306	0.293	0.256	0.373
2016-11-14 05:40:00	20161114	540	424500	0	4.335	0.306	0.292	0.255	0.374
2016-11-14 05:45:00	20161114	545	424800	0	3.983	0.306	0.293	0.256	0.374
2016-11-14 05:50:00	20161114	550	425100	0	3.36	0.306	0.293	0.255	0.374
2016-11-14 05:55:00	20161114	555	425400	0	2.6	0.306	0.292	0.256	0.373
2016-11-14 06:00:00	20161114	600	425700	0	2.1	0.306	0.293	0.255	0.373
2016-11-14 06:05:00	20161114	605	426000	0	1.597	0.306	0.293	0.256	0.373
2016-11-14 06:10:00	20161114	610	426300	0	1.27	0.306	0.293	0.255	0.374
2016-11-14 06:15:00	20161114	615	426600	0	1.106	0.306	0.292	0.255	0.374
2016-11-14 06:20:00	20161114	620	426900	0	0.903	0.306	0.293	0.255	0.374
2016-11-14 06:25:00	20161114	625	427200	0	1.239	0.305	0.293	0.256	0.374
2016-11-14 06:30:00	20161114	630	427500	0	1.116	0.306	0.293	0.255	0.372
2016-11-14 06:35:00	20161114	635	427800	0	0.813	0.305	0.293	0.256	0.374
2016-11-14 06:40:00	20161114	640	428100	0	0.657	0.306	0.292	0.256	0.374
2016-11-14 06:45:00	20161114	645	428400	0	0.881	0.306	0.292	0.255	0.374
2016-11-14 06:50:00	20161114	650	428700	0	1.327	0.306	0.292	0.254	0.375
2016-11-14 06:55:00	20161114	655	429000	0	1.596	0.306	0.292	0.256	0.372
2016-11-14 07:00:00	20161114	700	429300	0	1.498	0.306	0.293	0.255	0.374
2016-11-14 07:05:00	20161114	705	429600	0	1.518	0.306	0.292	0.256	0.373
2016-11-14 07:10:00	20161114	710	429900	0	1.817	0.305	0.293	0.255	0.374
2016-11-14 07:15:00	20161114	715	430200	0	1.996	0.306	0.292	0.256	0.373
2016-11-14 07:20:00	20161114	720	430500	0	1.984	0.305	0.292	0.255	0.373
2016-11-14 07:25:00	20161114	725	430800	0	2.27	0.305	0.292	0.256	0.373
2016-11-14 07:30:00	20161114	730	431100	0	2.868	0.306	0.292	0.257	0.373
2016-11-14 07:35:00	20161114	735	431400	0	3.674	0.306	0.292	0.256	0.374
2016-11-14 07:40:00	20161114	740	431700	0	4.074	0.305	0.292	0.256	0.372
2016-11-14 07:45:00	20161114	745	432000	0	4.454	0.306	0.292	0.257	0.373
2016-11-14 07:50:00	20161114	750	432300	0	5.007	0.305	0.292	0.256	0.374
2016-11-14 07:55:00	20161114	755	432600	0	5.693	0.305	0.293	0.256	0.374
2016-11-14 08:00:00	20161114	800	432900	0	6.192	0.305	0.293	0.256	0.374
2016-11-14 08:05:00	20161114	805	433200	0	6.613	0.305	0.292	0.256	0.373
2016-11-14 08:10:00	20161114	810	433500	0	6.927	0.305	0.292	0.255	0.375
2016-11-14 08:15:00	20161114	815	433800	0	7.432	0.305	0.292	0.256	0.373
2016-11-14 08:20:00	20161114	820	434100	0	7.872	0.304	0.292	0.256	0.373
2016-11-14 08:25:00	20161114	825	434400	0	8.25	0.305	0.291	0.256	0.374
2016-11-14 08:30:00	20161114	830	434700	0	8.79	0.305	0.292	0.256	0.375
2016-11-14 08:35:00	20161114	835	435000	0	8.75	0.304	0.292	0.256	0.374
2016-11-14 08:40:00	20161114	840	435300	0	9.3	0.305	0.292	0.257	0.373
2016-11-14 08:45:00	20161114	845	435600	0	9.64	0.305	0.292	0.255	0.374
2016-11-14 08:50:00	20161114	850	435900	0	9.4	0.305	0.292	0.256	0.374
2016-11-14 08:55:00	20161114	855	436200	0	9.43	0.305	0.291	0.255	0.374
2016-11-14 09:00:00	20161114	900	436500	0	9.61	0.305	0.292	0.256	0.373
2016-11-14 09:05:00	20161114	905	436800	0	9.62	0.305	0.292	0.256	0.373
2016-11-14 09:10:00	20161114	910	437100	0	9.56	0.305	0.292	0.257	0.372
2016-11-14 09:15:00	20161114	915	437400	0	9.71	0.305	0.292	0.256	0.373
2016-11-14 09:20:00	20161114	920	437700	0	9.87	0.305	0.292	0.256	0.373
2016-11-14 09:25:00	20161114	925	438000	0	10.11	0.306	0.292	0.255	0.372
2016-11-14 09:30:00	20161114	930	438300	0	10.88	0.305	0.292	0.256	0.373
2016-11-14 09:35:00	20161114	935	438600	0	11.11	0.306	0.292	0.255	0.374
2016-11-14 09:40:00	20161114	940	438900	0	11.57	0.304	0.293	0.255	0.375
2016-11-14 09:45:00	20161114	945	439200	0	12.05	0.305	0.292	0.255	0.374
2016-11-14 09:50:00	20161114	950	439500	0	12.15	0.306	0.292	0.256	0.372
2016-11-14 09:55:00	20161114	955	439800	0	12.51	0.306	0.292	0.255	0.373
2016-11-14 10:00:00	20161114	1000	440100	0	12.94	0.306	0.292	0.256	0.373
2016-11-14 10:05:00	20161114	1005	440400	0	12.94	0.304	0.292	0.255	0.373
2016-11-14 10:10:00	20161114	1010	440700	0	13.02	0.305	0.292	0.255	0.374
2016-11-14 10:15:00	20161114	1015	441000	0	13.17	0.305	0.292	0.256	0.374
2016-11-14 10:20:00	20161114	1020	441300	0	13.47	0.305	0.292	0.256	0.374
2016-11-14 10:25:00	20161114	1025	441600	0	13.83	0.305	0.292	0.256	0.373
2016-11-14 10:30:00	20161114	1030	441900	0	14.11	0.305	0.292	0.255	0.375
2016-11-14 10:35:00	20161114	1035	442200	0	14.36	0.306	0.292	0.255	0.374
2016-11-14 10:40:00	20161114	1040	442500	0	14.84	0.306	0.291	0.256	0.374
2016-11-14 10:45:00	20161114	1045	442800	0	15.12	0.305	0.291	0.256	0.373
2016-11-14 10:50:00	20161114	1050	443100	0	15.83	0.305	0.292	0.256	0.374
2016-11-14 10:55:00	20161114	1055	443400	0	16.09	0.305	0.291	0.256	0.373
2016-11-14 11:00:00	20161114	1100	443700	0	16.57	0.306	0.291	0.255	0.373
2016-11-14 11:05:00	20161114	1105	444000	0	16.8	0.306	0.291	0.255	0.373
2016-11-14 11:10:00	20161114	1110	444300	0	17.06	0.306	0.291	0.255	0.375
2016-11-14 11:15:00	20161114	1115	444600	0	17.15	0.305	0.291	0.255	0.374
2016-11-14 11:20:00	20161114	1120	444900	0	17.45	0.305	0.291	0.256	0.372
2016-11-14 11:25:00	20161114	1125	445200	0	17.55	0.305	0.291	0.255	0.374
2016-11-14 11:30:00	20161114	1130	445500	0	17.74	0.305	0.291	0.256	0.373
2016-11-14 11:35:00	20161114	1135	445800	0	17.98	0.306	0.291	0.254	0.375
2016-11-14 11:40:00	20161114	1140	446100	0	18.15	0.306	0.292	0.255	0.373
2016-11-14 11:45:00	20161114	1145	446400	0	18.22	0.306	0.291	0.255	0.373
2016-11-14 11:50:00	20161114	1150	446700	0	18.03	0.306	0.291	0.256	0.372
2016-11-14 11:55:00	20161114	1155	447000	0	17.93	0.305	0.291	0.255	0.372
2016-11-14 12:00:00	20161114	1200	447300	0	18.2	0.305	0.292	0.255	0.373
2016-11-14 12:05:00	20161114	1205	447600	0	17.88	0.306	0.291	0.255	0.374
2016-11-14 12:10:00	20161114	1210	447900	0	17.07	0.306	0.291	0.255	0.373
2016-11-14 12:15:00	20161114	1215	448200	0	16.9	0.305	0.291	0.255	0.374
2016-11-14 12:20:00	20161114	1220	448500	0	16.81	0.305	0.292	0.255	0.374
2016-11-14 12:25:00	20161114	1225	448800	0	16.8	0.305	0.29	0.256	0.373
2016-11-14 12:30:00	20161114	1230	449100	0	16.66	0.306	0.291	0.255	0.374
2016-11-14 12:35:00	20161114	1235	449400	0	16.81	0.305	0.291	0.256	0.374
2016-11-14 12:40:00	20161114	1240	449700	0	17.55	0.305	0.291	0.255	0.374
2016-11-14 12:45:00	20161114	1245	450000	0	18.12	0.305	0.291	0.256	0.373
2016-11-14 12:50:00	20161114	1250	450300	0	18.08	0.305	0.291	0.256	0.372
2016-11-14 12:55:00	20161114	1255	450600	0	17.91	0.305	0.291	0.255	0.373
2016-11-14 13:00:00	20161114	1300	450900	0	17.54	0.305	0.291	0.255	0.374
2016-11-14 13:05:00	20161114	1305	451200	0	17.13	0.305	0.291	0.255	0.374
2016-11-14 13:10:00	20161114	1310	451500	0	16.76	0.305	0.291	0.255	0.373
2016-11-14 13:15:00	20161114	1315	451800	0	16.54	0.305	0.292	0.255	0.373
2016-11-14 13:20:00	20161114	1320	452100	0	16.49	0.305	0.291	0.255	0.373
2016-11-14 13:25:00	20161114	1325	452400	0	16.48	0.306	0.291	0.255	0.374
2016-11-14 13:30:00	20161114	1330	452700	0	16.55	0.305	0.291	0.254	0.374
2016-11-14 13:35:00	20161114	1335	453000	0	16.45	0.305	0.291	0.254	0.373
2016-11-14 13:40:00	20161114	1340	453300	0	16.19	0.305	0.291	0.256	0.374
2016-11-14 13:45:00	20161114	1345	453600	0	15.78	0.306	0.29	0.255	0.374
2016-11-14 13:50:00	20161114	1350	453900	0	15.34	0.304	0.29	0.255	0.373
2016-11-14 13:55:00	20161114	1355	454200	0	15.04	0.305	0.29	0.256	0.373
2016-11-14 14:00:00	20161114	1400	454500	0	14.97	0.305	0.29	0.255	0.373
2016-11-14 14:05:00	20161114	1405	454800	0	14.83	0.305	0.291	0.255	0.373
2016-11-14 14:10:00	20161114	1410	455100	0	14.68	0.305	0.291	0.255	0.373
2016-11-14 14:15:00	20161114	1415	455400	0	14.64	0.306	0.291	0.255	0.374
2016-11-14 14:20:00	20161114	1420	455700	0	14.59	0.305	0.291	0.254	0.374
2016-11-14 14:25:00	20161114	1425	456000	0	14.57	0.306	0.291	0.255	0.374
2016-11-14 14:30:00	20161114	1430	456300	0	14.46	0.304	0.291	0.256	0.373
2016-11-14 14:35:00	20161114	1435	456600	0	14.34	0.305	0.291	0.255	0.373
2016-11-14 14:40:00	20161114	1440	456900	0	14.22	0.305	0.291	0.255	0.374
2016-11-14 14:45:00	20161114	1445	457200	0	14.08	0.305	0.291	0.255	0.373
2016-11-14 14:50:00	20161114	1450	457500	0	13.96	0.305	0.291	0.255	0.373
2016-11-14 14:55:00	20161114	1455	457800	0	13.85	0.306	0.29	0.255	0.372
2016-11-14 15:00:00	20161114	1500	458100	0	13.81	0.305	0.291	0.255	0.373
2016-11-14 15:05:00	20161114	1505	458400	0	13.74	0.305	0.291	0.255	0.373
2016-11-14 15:10:00	20161114	1510	458700	0	13.66	0.305	0.291	0.255	0.373
2016-11-14 15:15:00	20161114	1515	459000	0	13.51	0.306	0.291	0.255	0.374
2016-11-14 15:20:00	20161114	1520	459300	0	13.33	0.305	0.291	0.255	0.374
2016-11-14 15:25:00	20161114	1525	459600	0	13.11	0.306	0.291	0.255	0.373
2016-11-14 15:30:00	20161114	1530	459900	0	12.9	0.306	0.29	0.254	0.374
2016-11-14 15:35:00	20161114	1535	460200	0	12.72	0.305	0.291	0.255	0.374
2016-11-14 15:40:00	20161114	1540	460500	0	12.56	0.305	0.291	0.254	0.374
2016-11-14 15:45:00	20161114	1545	460800	0	12.39	0.306	0.29	0.255	0.373
2016-11-14 15:50:00	20161114	1550	461100	0	12.2	0.304	0.291	0.255	0.373
2016-11-14 15:55:00	20161114	1555	461400	0	11.98	0.303	0.291	0.255	0.373
2016-11-14 16:00:00	20161114	1600	461700	0	11.78	0.306	0.29	0.254	0.373
2016-11-14 16:05:00	20161114	1605	462000	0	11.61	0.305	0.291	0.255	0.373
2016-11-14 16:10:00	20161114	1610	462300	0	11.44	0.305	0.291	0.255	0.374
2016-11-14 16:15:00	20161114	1615	462600	0	11.36	0.305	0.291	0.255	0.373
2016-11-14 16:20:00	20161114	1620	462900	0	11.21	0.305	0.291	0.255	0.373
2016-11-14 16:25:00	20161114	1625	463200	0	11.09	0.305	0.291	0.256	0.373
2016-11-14 16:30:00	20161114	1630	463500	0	10.98	0.305	0.29	0.256	0.373
2016-11-14 16:35:00	20161114	1635	463800	0	10.87	0.305	0.291	0.254	0.374
2016-11-14 16:40:00	20161114	1640	464100	0	10.83	0.305	0.291	0.255	0.373
2016-11-14 16:45:00	20161114	1645	464400	0	10.68	0.305	0.291	0.255	0.373
2016-11-14 16:50:00	20161114	1650	464700	0	10.58	0.304	0.291	0.255	0.373
2016-11-14 16:55:00	20161114	1655	465000	0	10.53	0.306	0.291	0.255	0.373
2016-11-14 17:00:00	20161114	1700	465300	0	10.41	0.305	0.291	0.255	0.374
2016-11-14 17:05:00	20161114	1705	465600	0	10.3	0.306	0.29	0.254	0.374
2016-11-14 17:10:00	20161114	1710	465900	0	10.17	0.305	0.291	0.254	0.372
2016-11-14 17:15:00	20161114	1715	466200	0	10.15	0.305	0.29	0.255	0.372
2016-11-14 17:20:00	20161114	1720	466500	0	10.24	0.306	0.29	0.255	0.373
2016-11-14 17:25:00	20161114	1725	466800	0	10.23	0.305	0.29	0.255	0.373
2016-11-14 17:30:00	20161114	1730	467100	0	10.17	0.305	0.29	0.255	0.373
2016-11-14 17:35:00	20161114	1735	467400	0	10.11	0.305	0.29	0.255	0.373
2016-11-14 17:40:00	20161114	1740	467700	0	9.98	0.305	0.291	0.255	0.372
2016-11-14 17:45:00	20161114	1745	468000	0	9.93	0.304	0.29	0.255	0.373
2016-11-14 17:50:00	20161114	1750	468300	0	9.92	0.304	0.29	0.254	0.374
2016-11-14 17:55:00	20161114	1755	468600	0	9.83	0.304	0.29	0.255	0.373
2016-11-14 18:00:00	20161114	1800	468900	0	9.78	0.305	0.291	0.254	0.373
2016-11-14 18:05:00	20161114	1805	469200	0	9.67	0.304	0.291	0.255	0.374
2016-11-14 18:10:00	20161114	1810	469500	0	9.6	0.305	0.29	0.256	0.373
2016-11-14 18:15:00	20161114	1815	469800	0	9.65	0.305	0.29	0.256	0.373
2016-11-14 18:20:00	20161114	1820	470100	0	9.61	0.304	0.291	0.255	0.373
2016-11-14 18:25:00	20161114	1825	470400	0	9.45	0.305	0.29	0.254	0.373
2016-11-14 18:30:00	20161114	1830	470700	0	9.41	0.305	0.291	0.255	0.373
2016-11-14 18:35:00	20161114	1835	471000	0	9.31	0.305	0.291	0.255	0.374
2016-11-14 18:40:00	20161114	1840	471300	0	9.35	0.304	0.291	0.255	0.374
2016-11-14 18:45:00	20161114	1845	471600	0	9.62	0.305	0.291	0.254	0.373
2016-11-14 18:50:00	20161114	1850	471900	0	9.5	0.305	0.29	0.255	0.374
2016-11-14 18:55:00	20161114	1855	472200	0	9.29	0.305	0.291	0.255	0.373
2016-11-14 19:00:00	20161114	1900	472500	0	9.19	0.304	0.291	0.255	0.373
2016-11-14 19:05:00	20161114	1905	472800	0	9.27	0.305	0.291	0.254	0.373
2016-11-14 19:10:00	20161114	1910	473100	0	9.22	0.304	0.291	0.255	0.373
2016-11-14 19:15:00	20161114	1915	473400	0	9.35	0.304	0.29	0.254	0.374
2016-11-14 19:20:00	20161114	1920	473700	0	9.54	0.304	0.291	0.255	0.373
2016-11-14 19:25:00	20161114	1925	474000	0	9.85	0.305	0.29	0.255	0.374
2016-11-14 19:30:00	20161114	1930	474300	0	9.94	0.304	0.291	0.255	0.373
2016-11-14 19:35:00	20161114	1935	474600	0	10	0.305	0.29	0.255	0.372
2016-11-14 19:40:00	20161114	1940	474900	0	10.03	0.304	0.29	0.254	0.374
2016-11-14 19:45:00	20161114	1945	475200	0	9.96	0.304	0.29	0.254	0.374
2016-11-14 19:50:00	20161114	1950	475500	0	9.89	0.305	0.29	0.254	0.373
2016-11-14 19:55:00	20161114	1955	475800	0	9.82	0.304	0.29	0.255	0.374
2016-11-14 20:00:00	20161114	2000	476100	0	9.84	0.304	0.29	0.254	0.373
2016-11-14 20:05:00	20161114	2005	476400	0	9.9	0.304	0.29	0.255	0.373
2016-11-14 20:10:00	20161114	2010	476700	0	9.89	0.304	0.29	0.254	0.373
2016-11-14 20:15:00	20161114	2015	477000	0	9.81	0.304	0.29	0.255	0.373
2016-11-14 20:20:00	20161114	2020	477300	0	9.78	0.304	0.29	0.254	0.374
2016-11-14 20:25:00	20161114	2025	477600	0	9.78	0.304	0.291	0.254	0.374
2016-11-14 20:30:00	20161114	2030	477900	0	9.63	0.304	0.29	0.254	0.373
2016-11-14 20:35:00	20161114	2035	478200	0	9.56	0.304	0.29	0.255	0.374
2016-11-14 20:40:00	20161114	2040	478500	0	9.55	0.304	0.29	0.255	0.373
2016-11-14 20:45:00	20161114	2045	478800	0	9.54	0.304	0.29	0.255	0.373
2016-11-14 20:50:00	20161114	2050	479100	0	9.48	0.304	0.29	0.255	0.373
2016-11-14 20:55:00	20161114	2055	479400	0	9.51	0.304	0.29	0.254	0.373
2016-11-14 21:00:00	20161114	2100	479700	0	9.39	0.304	0.29	0.255	0.373
2016-11-14 21:05:00	20161114	2105	480000	0	9.21	0.304	0.291	0.255	0.372
2016-11-14 21:10:00	20161114	2110	480300	0	9.1	0.304	0.29	0.255	0.373
2016-11-14 21:15:00	20161114	2115	480600	0	9.18	0.304	0.291	0.255	0.372
2016-11-14 21:20:00	20161114	2120	480900	0	9.32	0.304	0.291	0.255	0.373
2016-11-14 21:25:00	20161114	2125	481200	0	9.29	0.304	0.291	0.255	0.374
2016-11-14 21:30:00	20161114	2130	481500	0	9.29	0.304	0.291	0.254	0.374
2016-11-14 21:35:00	20161114	2135	481800	0	9.29	0.304	0.291	0.255	0.373
2016-11-14 21:40:00	20161114	2140	482100	0	9.23	0.304	0.291	0.255	0.373
2016-11-14 21:45:00	20161114	2145	482400	0	9.12	0.304	0.291	0.255	0.374
2016-11-14 21:50:00	20161114	2150	482700	0	8.88	0.304	0.291	0.254	0.372
2016-11-14 21:55:00	20161114	2155	483000	0	8.64	0.304	0.291	0.255	0.373
2016-11-14 22:00:00	20161114	2200	483300	0	8.42	0.304	0.291	0.255	0.373
2016-11-14 22:05:00	20161114	2205	483600	0	8.55	0.304	0.291	0.254	0.373
2016-11-14 22:10:00	20161114	2210	483900	0	9	0.303	0.291	0.255	0.373
2016-11-14 22:15:00	20161114	2215	484200	0	8.81	0.303	0.29	0.255	0.373
2016-11-14 22:20:00	20161114	2220	484500	0	8.78	0.304	0.291	0.255	0.373
2016-11-14 22:25:00	20161114	2225	484800	0	8.66	0.303	0.291	0.254	0.373
2016-11-14 22:30:00	20161114	2230	485100	0	8.57	0.303	0.29	0.255	0.373
2016-11-14 22:35:00	20161114	2235	485400	0	8.48	0.303	0.291	0.255	0.373
2016-11-14 22:40:00	20161114	2240	485700	0	8.4	0.303	0.291	0.254	0.373
2016-11-14 22:45:00	20161114	2245	486000	0	8.35	0.304	0.291	0.255	0.374
2016-11-14 22:50:00	20161114	2250	486300	0	8.49	0.303	0.291	0.254	0.373
2016-11-14 22:55:00	20161114	2255	486600	0	8.66	0.303	0.291	0.255	0.374
2016-11-14 23:00:00	20161114	2300	486900	0	8.62	0.303	0.291	0.254	0.374
2016-11-14 23:05:00	20161114	2305	487200	0	8.92	0.304	0.29	0.255	0.373
2016-11-14 23:10:00	20161114	2310	487500	0	9.13	0.304	0.291	0.255	0.373
2016-11-14 23:15:00	20161114	2315	487800	0	9.05	0.304	0.29	0.254	0.373
2016-11-14 23:20:00	20161114	2320	488100	0	8.93	0.304	0.29	0.255	0.373
2016-11-14 23:25:00	20161114	2325	488400	0	9	0.304	0.29	0.254	0.373
2016-11-14 23:30:00	20161114	2330	488700	0	9.08	0.303	0.29	0.255	0.373
2016-11-14 23:35:00	20161114	2335	489000	0	9.11	0.303	0.29	0.254	0.373
2016-11-14 23:40:00	20161114	2340	489300	0	9.11	0.304	0.29	0.255	0.373
2016-11-14 23:45:00	20161114	2345	489600	0	9.08	0.303	0.29	0.255	0.373
2016-11-14 23:50:00	20161114	2350	489900	0	8.98	0.303	0.29	0.255	0.373
2016-11-14 23:55:00	20161114	2355	490200	0	8.83	0.303	0.29	0.254	0.373
2016-11-15 00:00:00	20161115	0	490500	0	8.7	0.303	0.29	0.254	0.373
2016-11-15 00:05:00	20161115	5	490800	0	8.62	0.303	0.29	0.254	0.373
2016-11-15 00:10:00	20161115	10	491100	0	8.63	0.303	0.29	0.254	0.373
2016-11-15 00:15:00	20161115	15	491400	0	8.65	0.304	0.29	0.254	0.373
2016-11-15 00:20:00	20161115	20	491700	0	8.55	0.303	0.291	0.255	0.373
2016-11-15 00:25:00	20161115	25	492000	0	8.48	0.303	0.29	0.254	0.373
2016-11-15 00:30:00	20161115	30	492300	0	8.62	0.303	0.29	0.254	0.373
2016-11-15 00:35:00	20161115	35	492600	0	8.83	0.304	0.29	0.254	0.374
2016-11-15 00:40:00	20161115	40	492900	0	8.84	0.303	0.29	0.254	0.373
2016-11-15 00:45:00	20161115	45	493200	0	8.71	0.303	0.29	0.254	0.373
2016-11-15 00:50:00	20161115	50	493500	0	8.3	0.303	0.291	0.254	0.373
2016-11-15 00:55:00	20161115	55	493800	0	7.821	0.304	0.29	0.254	0.374
2016-11-15 01:00:00	20161115	100	494100	0	7.513	0.303	0.29	0.255	0.373
2016-11-15 01:05:00	20161115	105	494400	0	7.349	0.303	0.29	0.254	0.373
2016-11-15 01:10:00	20161115	110	494700	0	7.186	0.303	0.29	0.255	0.373
2016-11-15 01:15:00	20161115	115	495000	0	7.022	0.303	0.29	0.255	0.372
2016-11-15 01:20:00	20161115	120	495300	0	6.994	0.304	0.291	0.254	0.373
2016-11-15 01:25:00	20161115	125	495600	0	7.046	0.303	0.291	0.254	0.373
2016-11-15 01:30:00	20161115	130	495900	0	7.086	0.303	0.29	0.255	0.373
2016-11-15 01:35:00	20161115	135	496200	0	7.133	0.303	0.29	0.254	0.373
2016-11-15 01:40:00	20161115	140	496500	0	7.13	0.303	0.29	0.255	0.374
2016-11-15 01:45:00	20161115	145	496800	0	6.967	0.303	0.29	0.254	0.373
2016-11-15 01:50:00	20161115	150	497100	0	6.848	0.304	0.29	0.255	0.372
2016-11-15 01:55:00	20161115	155	497400	0	6.86	0.303	0.29	0.254	0.372
2016-11-15 02:00:00	20161115	200	497700	0	6.652	0.304	0.29	0.254	0.372
2016-11-15 02:05:00	20161115	205	498000	0	6.407	0.303	0.291	0.254	0.374
2016-11-15 02:10:00	20161115	210	498300	0	6.31	0.304	0.29	0.254	0.373
2016-11-15 02:15:00	20161115	215	498600	0	6.359	0.304	0.29	0.254	0.372
2016-11-15 02:20:00	20161115	220	498900	0	6.366	0.303	0.29	0.255	0.372
2016-11-15 02:25:00	20161115	225	499200	0	6.391	0.303	0.29	0.254	0.374
2016-11-15 02:30:00	20161115	230	499500	0	6.457	0.303	0.29	0.254	0.373
2016-11-15 02:35:00	20161115	235	499800	0	6.61	0.303	0.29	0.254	0.373
2016-11-15 02:40:00	20161115	240	500100	0	6.83	0.302	0.29	0.254	0.373
2016-11-15 02:45:00	20161115	245	500400	0	6.909	0.303	0.289	0.254	0.373
2016-11-15 02:50:00	20161115	250	500700	0	6.896	0.302	0.289	0.254	0.373
2016-11-15 02:55:00	20161115	255	501000	0	7.088	0.302	0.29	0.254	0.373
2016-11-15 03:00:00	20161115	300	501300	0	7.254	0.303	0.289	0.254	0.372
2016-11-15 03:05:00	20161115	305	501600	0	7.287	0.303	0.29	0.254	0.372
2016-11-15 03:10:00	20161115	310	501900	0	7.195	0.303	0.29	0.254	0.373
2016-11-15 03:15:00	20161115	315	502200	0	7.087	0.303	0.289	0.255	0.372
2016-11-15 03:20:00	20161115	320	502500	0	7.127	0.303	0.289	0.254	0.372
2016-11-15 03:25:00	20161115	325	502800	0	7.206	0.302	0.289	0.254	0.373
2016-11-15 03:30:00	20161115	330	503100	0	7.103	0.303	0.289	0.254	0.373
2016-11-15 03:35:00	20161115	335	503400	0	6.978	0.303	0.289	0.254	0.373
2016-11-15 03:40:00	20161115	340	503700	0	6.799	0.302	0.289	0.254	0.373
2016-11-15 03:45:00	20161115	345	504000	0	6.775	0.303	0.289	0.254	0.373
2016-11-15 03:50:00	20161115	350	504300	0	6.775	0.303	0.289	0.254	0.372
2016-11-15 03:55:00	20161115	355	504600	0	6.891	0.303	0.289	0.254	0.372
2016-11-15 04:00:00	20161115	400	504900	0	7.189	0.303	0.289	0.254	0.372
2016-11-15 04:05:00	20161115	405	505200	0	7.491	0.302	0.289	0.254	0.373
2016-11-15 04:10:00	20161115	410	505500	0	7.532	0.302	0.289	0.254	0.373
2016-11-15 04:15:00	20161115	415	505800	0	7.579	0.302	0.289	0.254	0.373
2016-11-15 04:20:00	20161115	420	506100	0	7.655	0.302	0.289	0.254	0.372
2016-11-15 04:25:00	20161115	425	506400	0	7.656	0.302	0.289	0.254	0.373
2016-11-15 04:30:00	20161115	430	506700	0	7.679	0.302	0.289	0.254	0.373
2016-11-15 04:35:00	20161115	435	507000	0	7.68	0.302	0.289	0.254	0.373
2016-11-15 04:40:00	20161115	440	507300	0	7.647	0.302	0.289	0.254	0.373
2016-11-15 04:45:00	20161115	445	507600	0	7.571	0.302	0.289	0.254	0.373
2016-11-15 04:50:00	20161115	450	507900	0	7.631	0.302	0.289	0.254	0.373
2016-11-15 04:55:00	20161115	455	508200	0	7.683	0.303	0.288	0.254	0.372
2016-11-15 05:00:00	20161115	500	508500	0	7.551	0.303	0.289	0.254	0.374
2016-11-15 05:05:00	20161115	505	508800	0	7.388	0.302	0.288	0.254	0.372
2016-11-15 05:10:00	20161115	510	509100	0	7.339	0.303	0.288	0.254	0.372
2016-11-15 05:15:00	20161115	515	509400	0	7.327	0.302	0.289	0.254	0.373
2016-11-15 05:20:00	20161115	520	509700	0	7.456	0.302	0.289	0.254	0.373
2016-11-15 05:25:00	20161115	525	510000	0	7.584	0.303	0.289	0.254	0.372
2016-11-15 05:30:00	20161115	530	510300	0	7.745	0.302	0.289	0.254	0.373
2016-11-15 05:35:00	20161115	535	510600	0	7.876	0.302	0.289	0.254	0.374
2016-11-15 05:40:00	20161115	540	510900	0	7.883	0.303	0.288	0.254	0.373
2016-11-15 05:45:00	20161115	545	511200	0	7.892	0.302	0.289	0.254	0.372
2016-11-15 05:50:00	20161115	550	511500	0	7.896	0.303	0.288	0.254	0.372
2016-11-15 05:55:00	20161115	555	511800	0	7.846	0.301	0.289	0.254	0.374
2016-11-15 06:00:00	20161115	600	512100	0	7.926	0.303	0.288	0.254	0.372
2016-11-15 06:05:00	20161115	605	512400	0	8.07	0.302	0.288	0.255	0.372
2016-11-15 06:10:00	20161115	610	512700	0	8.13	0.302	0.289	0.255	0.372
2016-11-15 06:15:00	20161115	615	513000	0	8.13	0.303	0.288	0.254	0.373
2016-11-15 06:20:00	20161115	620	513300	0	8.11	0.302	0.289	0.255	0.372
2016-11-15 06:25:00	20161115	625	513600	0	8.09	0.302	0.289	0.254	0.373
2016-11-15 06:30:00	20161115	630	513900	0	8.12	0.302	0.289	0.255	0.372
2016-11-15 06:35:00	20161115	635	514200	0	8.13	0.302	0.288	0.255	0.373
2016-11-15 06:40:00	20161115	640	514500	0	8.17	0.302	0.288	0.254	0.373
2016-11-15 06:45:00	20161115	645	514800	0	8.22	0.302	0.288	0.254	0.373
2016-11-15 06:50:00	20161115	650	515100	0	8.2	0.301	0.289	0.254	0.374
2016-11-15 06:55:00	20161115	655	515400	0	8.24	0.301	0.288	0.255	0.373
2016-11-15 07:00:00	20161115	700	515700	0	8.38	0.302	0.288	0.254	0.373
2016-11-15 07:05:00	20161115	705	516000	0	8.49	0.303	0.288	0.254	0.373
2016-11-15 07:10:00	20161115	710	516300	0	8.55	0.302	0.289	0.255	0.373
2016-11-15 07:15:00	20161115	715	516600	0	8.53	0.302	0.288	0.255	0.372
2016-11-15 07:20:00	20161115	720	516900	0	8.54	0.302	0.288	0.255	0.371
2016-11-15 07:25:00	20161115	725	517200	0	8.56	0.302	0.288	0.254	0.372
2016-11-15 07:30:00	20161115	730	517500	0	8.61	0.302	0.289	0.254	0.373
2016-11-15 07:35:00	20161115	735	517800	0	8.71	0.303	0.288	0.254	0.372
2016-11-15 07:40:00	20161115	740	518100	0	8.86	0.303	0.289	0.255	0.372
2016-11-15 07:45:00	20161115	745	518400	0	9.01	0.302	0.288	0.254	0.373
2016-11-15 07:50:00	20161115	750	518700	0	9.18	0.302	0.289	0.254	0.372
2016-11-15 07:55:00	20161115	755	519000	0	9.38	0.302	0.288	0.254	0.373
2016-11-15 08:00:00	20161115	800	519300	0	9.52	0.302	0.288	0.254	0.373
2016-11-15 08:05:00	20161115	805	519600	0	9.55	0.302	0.288	0.255	0.372
2016-11-15 08:10:00	20161115	810	519900	0	9.55	0.302	0.289	0.254	0.372
2016-11-15 08:15:00	20161115	815	520200	0	9.58	0.302	0.288	0.254	0.372
2016-11-15 08:20:00	20161115	820	520500	0	9.7	0.302	0.289	0.255	0.371
2016-11-15 08:25:00	20161115	825	520800	0	9.85	0.302	0.288	0.254	0.374
2016-11-15 08:30:00	20161115	830	521100	0	9.84	0.302	0.289	0.254	0.372
2016-11-15 08:35:00	20161115	835	521400	0	9.71	0.302	0.288	0.254	0.371
2016-11-15 08:40:00	20161115	840	521700	0	9.68	0.302	0.287	0.253	0.374
2016-11-15 08:45:00	20161115	845	522000	0	9.77	0.302	0.289	0.254	0.373
2016-11-15 08:50:00	20161115	850	522300	0	9.77	0.302	0.288	0.254	0.372
2016-11-15 08:55:00	20161115	855	522600	0	9.81	0.301	0.289	0.254	0.372
2016-11-15 09:00:00	20161115	900	522900	0	9.87	0.302	0.289	0.254	0.374
2016-11-15 09:05:00	20161115	905	523200	0	9.95	0.302	0.289	0.254	0.373
2016-11-15 09:10:00	20161115	910	523500	0	10.08	0.301	0.288	0.254	0.374
2016-11-15 09:15:00	20161115	915	523800	0	10.11	0.303	0.288	0.254	0.373
2016-11-15 09:20:00	20161115	920	524100	0	10.16	0.302	0.289	0.254	0.373
2016-11-15 09:25:00	20161115	925	524400	0	10.34	0.301	0.289	0.254	0.373
2016-11-15 09:30:00	20161115	930	524700	0	10.67	0.302	0.289	0.254	0.374
2016-11-15 09:35:00	20161115	935	525000	0	11.04	0.302	0.288	0.253	0.372
2016-11-15 09:40:00	20161115	940	525300	0	11.38	0.302	0.288	0.254	0.373
2016-11-15 09:45:00	20161115	945	525600	0	11.51	0.301	0.288	0.254	0.372
2016-11-15 09:50:00	20161115	950	525900	0	11.68	0.302	0.288	0.255	0.371
2016-11-15 09:55:00	20161115	955	526200	0	11.79	0.301	0.289	0.254	0.373
2016-11-15 10:00:00	20161115	1000	526500	0	12	0.302	0.288	0.254	0.373
2016-11-15 10:05:00	20161115	1005	526800	0	12.11	0.302	0.289	0.254	0.372
2016-11-15 10:10:00	20161115	1010	527100	0	11.97	0.301	0.289	0.254	0.374
2016-11-15 10:15:00	20161115	1015	527400	0	11.93	0.302	0.288	0.254	0.372
2016-11-15 10:20:00	20161115	1020	527700	0	12.01	0.301	0.289	0.254	0.372
2016-11-15 10:25:00	20161115	1025	528000	0	11.99	0.301	0.288	0.253	0.373
2016-11-15 10:30:00	20161115	1030	528300	0	12.44	0.301	0.287	0.254	0.372
2016-11-15 10:35:00	20161115	1035	528600	0	12.74	0.302	0.288	0.253	0.374
2016-11-15 10:40:00	20161115	1040	528900	0	13.22	0.301	0.288	0.254	0.373
2016-11-15 10:45:00	20161115	1045	529200	0	13.44	0.301	0.287	0.254	0.373
2016-11-15 10:50:00	20161115	1050	529500	0	13.32	0.301	0.287	0.253	0.372
2016-11-15 10:55:00	20161115	1055	529800	0	13.67	0.301	0.288	0.253	0.373
2016-11-15 11:00:00	20161115	1100	530100	0	13.94	0.302	0.288	0.253	0.373
2016-11-15 11:05:00	20161115	1105	530400	0	14.03	0.301	0.288	0.254	0.373
2016-11-15 11:10:00	20161115	1110	530700	0	14.28	0.302	0.287	0.253	0.374
2016-11-15 11:15:00	20161115	1115	531000	0	14.1	0.302	0.287	0.253	0.373
2016-11-15 11:20:00	20161115	1120	531300	0	14.41	0.302	0.287	0.253	0.372
2016-11-15 11:25:00	20161115	1125	531600	0	14.7	0.303	0.288	0.253	0.372
2016-11-15 11:30:00	20161115	1130	531900	0	14.72	0.301	0.288	0.254	0.372
2016-11-15 11:35:00	20161115	1135	532200	0	14.42	0.302	0.287	0.254	0.372
2016-11-15 11:40:00	20161115	1140	532500	0	14.28	0.302	0.288	0.253	0.373
2016-11-15 11:45:00	20161115	1145	532800	0	14.67	0.302	0.287	0.253	0.373
2016-11-15 11:50:00	20161115	1150	533100	0	14.67	0.302	0.287	0.253	0.372
2016-11-15 11:55:00	20161115	1155	533400	0	14.76	0.302	0.287	0.253	0.372
2016-11-15 12:00:00	20161115	1200	533700	0	14.97	0.301	0.288	0.253	0.374
2016-11-15 12:05:00	20161115	1205	534000	0	15.24	0.302	0.287	0.254	0.372
2016-11-15 12:10:00	20161115	1210	534300	0	14.94	0.302	0.287	0.253	0.374
2016-11-15 12:15:00	20161115	1215	534600	0	15.36	0.302	0.287	0.253	0.371
2016-11-15 12:20:00	20161115	1220	534900	0	15.64	0.301	0.287	0.253	0.373
2016-11-15 12:25:00	20161115	1225	535200	0	15.64	0.302	0.287	0.253	0.373
2016-11-15 12:30:00	20161115	1230	535500	0	15.5	0.302	0.288	0.253	0.373
2016-11-15 12:35:00	20161115	1235	535800	0	15.42	0.302	0.287	0.253	0.373
2016-11-15 12:40:00	20161115	1240	536100	0	15.75	0.301	0.288	0.253	0.371
2016-11-15 12:45:00	20161115	1245	536400	0	16.01	0.302	0.287	0.253	0.372
2016-11-15 12:50:00	20161115	1250	536700	0	16.21	0.302	0.287	0.253	0.374
2016-11-15 12:55:00	20161115	1255	537000	0	15.71	0.301	0.287	0.253	0.373
2016-11-15 13:00:00	20161115	1300	537300	0	15.74	0.301	0.287	0.253	0.372
2016-11-15 13:05:00	20161115	1305	537600	0	15.76	0.302	0.287	0.253	0.373
2016-11-15 13:10:00	20161115	1310	537900	0	15.88	0.301	0.287	0.253	0.373
2016-11-15 13:15:00	20161115	1315	538200	0	15.84	0.301	0.288	0.253	0.372
2016-11-15 13:20:00	20161115	1320	538500	0	15.99	0.301	0.287	0.253	0.373
2016-11-15 13:25:00	20161115	1325	538800	0	16.19	0.301	0.288	0.254	0.371
2016-11-15 13:30:00	20161115	1330	539100	0	16.03	0.302	0.287	0.253	0.374
2016-11-15 13:35:00	20161115	1335	539400	0	15.92	0.301	0.288	0.254	0.372
2016-11-15 13:40:00	20161115	1340	539700	0	15.62	0.301	0.288	0.254	0.371
2016-11-15 13:45:00	20161115	1345	540000	0	15.66	0.302	0.286	0.253	0.372
2016-11-15 13:50:00	20161115	1350	540300	0	15.64	0.301	0.287	0.252	0.373
2016-11-15 13:55:00	20161115	1355	540600	0	15.68	0.301	0.287	0.253	0.371
2016-11-15 14:00:00	20161115	1400	540900	0	15.6	0.301	0.287	0.253	0.373
2016-11-15 14:05:00	20161115	1405	541200	0	15.5	0.301	0.287	0.254	0.372
2016-11-15 14:10:00	20161115	1410	541500	0	15.17	0.301	0.287	0.253	0.372
2016-11-15 14:15:00	20161115	1415	541800	0	14.86	0.301	0.287	0.253	0.373
2016-11-15 14:20:00	20161115	1420	542100	0	15.11	0.301	0.287	0.253	0.373
2016-11-15 14:25:00	20161115	1425	542400	0	14.99	0.302	0.286	0.253	0.371
2016-11-15 14:30:00	20161115	1430	542700	0	14.9	0.3	0.287	0.253	0.373
2016-11-15 14:35:00	20161115	1435	543000	0	14.86	0.301	0.286	0.253	0.371
2016-11-15 14:40:00	20161115	1440	543300	0	14.67	0.301	0.286	0.254	0.373
2016-11-15 14:45:00	20161115	1445	543600	0	14.62	0.302	0.287	0.253	0.372
2016-11-15 14:50:00	20161115	1450	543900	0	14.65	0.301	0.287	0.252	0.374
2016-11-15 14:55:00	20161115	1455	544200	0	14.54	0.301	0.287	0.253	0.372
2016-11-15 15:00:00	20161115	1500	544500	0	14.46	0.301	0.287	0.253	0.372
2016-11-15 15:05:00	20161115	1505	544800	0	14.41	0.301	0.287	0.253	0.373
2016-11-15 15:10:00	20161115	1510	545100	0	14.43	0.301	0.287	0.253	0.373
2016-11-15 15:15:00	20161115	1515	545400	0	14.4	0.301	0.287	0.253	0.373
2016-11-15 15:20:00	20161115	1520	545700	0	14.33	0.301	0.287	0.254	0.372
2016-11-15 15:25:00	20161115	1525	546000	0	14.34	0.302	0.286	0.252	0.373
2016-11-15 15:30:00	20161115	1530	546300	0	14.32	0.302	0.286	0.253	0.372
2016-11-15 15:35:00	20161115	1535	546600	0	14.19	0.302	0.287	0.252	0.373
2016-11-15 15:40:00	20161115	1540	546900	0	13.95	0.301	0.287	0.253	0.372
2016-11-15 15:45:00	20161115	1545	547200	0	13.98	0.301	0.287	0.253	0.371
2016-11-15 15:50:00	20161115	1550	547500	0	13.92	0.301	0.287	0.254	0.372
2016-11-15 15:55:00	20161115	1555	547800	0	13.85	0.301	0.287	0.253	0.373
2016-11-15 16:00:00	20161115	1600	548100	0	13.66	0.301	0.287	0.253	0.373
2016-11-15 16:05:00	20161115	1605	548400	0	13.37	0.301	0.286	0.253	0.372
2016-11-15 16:10:00	20161115	1610	548700	0	13.09	0.301	0.286	0.253	0.374
2016-11-15 16:15:00	20161115	1615	549000	0	12.82	0.3	0.286	0.253	0.372
2016-11-15 16:20:00	20161115	1620	549300	0	12.46	0.301	0.286	0.252	0.372
2016-11-15 16:25:00	20161115	1625	549600	0	12.03	0.301	0.286	0.254	0.371
2016-11-15 16:30:00	20161115	1630	549900	0	11.69	0.301	0.286	0.254	0.371
2016-11-15 16:35:00	20161115	1635	550200	0	11.36	0.301	0.287	0.253	0.373
2016-11-15 16:40:00	20161115	1640	550500	0	10.96	0.301	0.286	0.253	0.372
2016-11-15 16:45:00	20161115	1645	550800	0	10.47	0.3	0.287	0.254	0.371
2016-11-15 16:50:00	20161115	1650	551100	0	10.11	0.3	0.286	0.253	0.373
2016-11-15 16:55:00	20161115	1655	551400	0	9.94	0.301	0.286	0.254	0.371
2016-11-15 17:00:00	20161115	1700	551700	0	9.61	0.301	0.286	0.253	0.373
2016-11-15 17:05:00	20161115	1705	552000	0	9.17	0.301	0.286	0.253	0.372
2016-11-15 17:10:00	20161115	1710	552300	0	8.83	0.301	0.285	0.254	0.37
2016-11-15 17:15:00	20161115	1715	552600	0	8.53	0.301	0.286	0.253	0.372
2016-11-15 17:20:00	20161115	1720	552900	0	8.44	0.301	0.286	0.253	0.373
2016-11-15 17:25:00	20161115	1725	553200	0	8.19	0.3	0.286	0.253	0.372
2016-11-15 17:30:00	20161115	1730	553500	0	8.04	0.301	0.286	0.252	0.374
2016-11-15 17:35:00	20161115	1735	553800	0	7.743	0.301	0.286	0.254	0.372
2016-11-15 17:40:00	20161115	1740	554100	0	7.441	0.3	0.285	0.253	0.373
2016-11-15 17:45:00	20161115	1745	554400	0	7.355	0.3	0.286	0.253	0.373
2016-11-15 17:50:00	20161115	1750	554700	0	7.448	0.299	0.287	0.253	0.374
2016-11-15 17:55:00	20161115	1755	555000	0	7.307	0.3	0.287	0.253	0.372
2016-11-15 18:00:00	20161115	1800	555300	0	7.388	0.3	0.287	0.253	0.372
2016-11-15 18:05:00	20161115	1805	555600	0	7.351	0.3	0.286	0.253	0.372
2016-11-15 18:10:00	20161115	1810	555900	0	7.219	0.301	0.287	0.253	0.372
2016-11-15 18:15:00	20161115	1815	556200	0	7.145	0.301	0.287	0.253	0.372
2016-11-15 18:20:00	20161115	1820	556500	0	7.412	0.301	0.286	0.253	0.372
2016-11-15 18:25:00	20161115	1825	556800	0	7.26	0.301	0.287	0.253	0.373
2016-11-15 18:30:00	20161115	1830	557100	0	7.106	0.301	0.287	0.253	0.371
2016-11-15 18:35:00	20161115	1835	557400	0	7.092	0.3	0.287	0.253	0.372
2016-11-15 18:40:00	20161115	1840	557700	0	6.946	0.3	0.287	0.253	0.371
2016-11-15 18:45:00	20161115	1845	558000	0	6.965	0.3	0.288	0.253	0.373
2016-11-15 18:50:00	20161115	1850	558300	0	6.74	0.301	0.287	0.253	0.373
2016-11-15 18:55:00	20161115	1855	558600	0	6.498	0.301	0.287	0.253	0.372
2016-11-15 19:00:00	20161115	1900	558900	0	6.334	0.3	0.287	0.253	0.372
2016-11-15 19:05:00	20161115	1905	559200	0	6.135	0.3	0.287	0.253	0.373
2016-11-15 19:10:00	20161115	1910	559500	0	5.913	0.3	0.287	0.254	0.373
2016-11-15 19:15:00	20161115	1915	559800	0	5.789	0.3	0.287	0.253	0.372
2016-11-15 19:20:00	20161115	1920	560100	0	5.707	0.301	0.287	0.253	0.372
2016-11-15 19:25:00	20161115	1925	560400	0	5.458	0.301	0.287	0.253	0.372
2016-11-15 19:30:00	20161115	1930	560700	0	5.596	0.3	0.287	0.253	0.373
2016-11-15 19:35:00	20161115	1935	561000	0	5.645	0.3	0.287	0.253	0.372
2016-11-15 19:40:00	20161115	1940	561300	0	5.532	0.301	0.287	0.253	0.373
2016-11-15 19:45:00	20161115	1945	561600	0	5.407	0.3	0.287	0.253	0.373
2016-11-15 19:50:00	20161115	1950	561900	0	5.374	0.301	0.286	0.253	0.372
2016-11-15 19:55:00	20161115	1955	562200	0	5.24	0.3	0.287	0.252	0.373
2016-11-15 20:00:00	20161115	2000	562500	0	5.376	0.3	0.288	0.253	0.372
2016-11-15 20:05:00	20161115	2005	562800	0	5.564	0.299	0.287	0.253	0.372
2016-11-15 20:10:00	20161115	2010	563100	0	5.36	0.3	0.287	0.253	0.372
2016-11-15 20:15:00	20161115	2015	563400	0	5.055	0.3	0.287	0.253	0.372
2016-11-15 20:20:00	20161115	2020	563700	0	4.77	0.3	0.287	0.252	0.372
2016-11-15 20:25:00	20161115	2025	564000	0	4.447	0.3	0.287	0.253	0.372
2016-11-15 20:30:00	20161115	2030	564300	0	4.531	0.3	0.287	0.253	0.372
2016-11-15 20:35:00	20161115	2035	564600	0	4.439	0.3	0.287	0.252	0.373
2016-11-15 20:40:00	20161115	2040	564900	0	4.395	0.3	0.287	0.253	0.374
2016-11-15 20:45:00	20161115	2045	565200	0	4.417	0.3	0.287	0.253	0.372
2016-11-15 20:50:00	20161115	2050	565500	0	4.75	0.3	0.287	0.253	0.372
2016-11-15 20:55:00	20161115	2055	565800	0	4.618	0.299	0.287	0.253	0.372
2016-11-15 21:00:00	20161115	2100	566100	0	4.616	0.3	0.287	0.253	0.372
2016-11-15 21:05:00	20161115	2105	566400	0	4.681	0.3	0.287	0.253	0.372
2016-11-15 21:10:00	20161115	2110	566700	0	4.779	0.299	0.287	0.253	0.373
2016-11-15 21:15:00	20161115	2115	567000	0	4.59	0.299	0.287	0.252	0.372
2016-11-15 21:20:00	20161115	2120	567300	0	4.33	0.299	0.287	0.252	0.372
2016-11-15 21:25:00	20161115	2125	567600	0	4.241	0.3	0.286	0.254	0.372
2016-11-15 21:30:00	20161115	2130	567900	0	4.096	0.299	0.286	0.253	0.373
2016-11-15 21:35:00	20161115	2135	568200	0	4.024	0.299	0.287	0.252	0.372
2016-11-15 21:40:00	20161115	2140	568500	0	4.055	0.299	0.287	0.253	0.372
2016-11-15 21:45:00	20161115	2145	568800	0	4.281	0.299	0.286	0.253	0.372
2016-11-15 21:50:00	20161115	2150	569100	0	4.438	0.299	0.286	0.253	0.373
2016-11-15 21:55:00	20161115	2155	569400	0	4.932	0.299	0.286	0.253	0.372
2016-11-15 22:00:00	20161115	2200	569700	0	5.818	0.298	0.287	0.253	0.371
2016-11-15 22:05:00	20161115	2205	570000	0	6.414	0.299	0.287	0.253	0.372
2016-11-15 22:10:00	20161115	2210	570300	0	6.56	0.299	0.286	0.253	0.373
2016-11-15 22:15:00	20161115	2215	570600	0	6.624	0.299	0.287	0.252	0.372
2016-11-15 22:20:00	20161115	2220	570900	0	6.844	0.299	0.286	0.253	0.372
2016-11-15 22:25:00	20161115	2225	571200	0	6.755	0.299	0.286	0.253	0.372
2016-11-15 22:30:00	20161115	2230	571500	0	6.755	0.299	0.286	0.253	0.372
2016-11-15 22:35:00	20161115	2235	571800	0	6.681	0.299	0.286	0.253	0.372
2016-11-15 22:40:00	20161115	2240	572100	0	6.999	0.299	0.286	0.253	0.372
2016-11-15 22:45:00	20161115	2245	572400	0	7.078	0.299	0.287	0.253	0.372
2016-11-15 22:50:00	20161115	2250	572700	0	7.246	0.299	0.286	0.253	0.372
2016-11-15 22:55:00	20161115	2255	573000	0	7.328	0.299	0.287	0.253	0.371
2016-11-15 23:00:00	20161115	2300	573300	0	7.553	0.299	0.286	0.254	0.373
2016-11-15 23:05:00	20161115	2305	573600	0	7.706	0.298	0.287	0.253	0.373
2016-11-15 23:10:00	20161115	2310	573900	0	7.657	0.299	0.287	0.252	0.372
2016-11-15 23:15:00	20161115	2315	574200	0	7.578	0.298	0.286	0.253	0.372
2016-11-15 23:20:00	20161115	2320	574500	0	7.599	0.299	0.287	0.252	0.373
2016-11-15 23:25:00	20161115	2325	574800	0	7.426	0.299	0.286	0.253	0.372
2016-11-15 23:30:00	20161115	2330	575100	0	7.282	0.299	0.287	0.253	0.372
2016-11-15 23:35:00	20161115	2335	575400	0	7.155	0.299	0.286	0.254	0.372
2016-11-15 23:40:00	20161115	2340	575700	0	6.945	0.299	0.286	0.253	0.372
2016-11-15 23:45:00	20161115	2345	576000	0	6.829	0.299	0.286	0.253	0.372
2016-11-15 23:50:00	20161115	2350	576300	0	6.838	0.3	0.286	0.253	0.372
2016-11-15 23:55:00	20161115	2355	576600	0	6.761	0.299	0.286	0.253	0.372
2016-11-16 00:00:00	20161116	0	576900	0	6.402	0.299	0.286	0.253	0.371
2016-11-16 00:05:00	20161116	5	577200	0	6.244	0.299	0.286	0.253	0.372
2016-11-16 00:10:00	20161116	10	577500	0	6.123	0.299	0.286	0.253	0.372
2016-11-16 00:15:00	20161116	15	577800	0	5.899	0.299	0.286	0.253	0.372
2016-11-16 00:20:00	20161116	20	578100	0	5.529	0.299	0.286	0.252	0.372
2016-11-16 00:25:00	20161116	25	578400	0	5.178	0.299	0.286	0.253	0.371
2016-11-16 00:30:00	20161116	30	578700	0	4.696	0.298	0.286	0.253	0.372
2016-11-16 00:35:00	20161116	35	579000	0	4.341	0.299	0.286	0.253	0.372
2016-11-16 00:40:00	20161116	40	579300	0	4.174	0.299	0.286	0.253	0.372
2016-11-16 00:45:00	20161116	45	579600	0	4.278	0.3	0.286	0.252	0.372
2016-11-16 00:50:00	20161116	50	579900	0	4.172	0.299	0.286	0.253	0.372
2016-11-16 00:55:00	20161116	55	580200	0	4.123	0.299	0.286	0.253	0.372
2016-11-16 01:00:00	20161116	100	580500	0	4.284	0.3	0.286	0.252	0.371
2016-11-16 01:05:00	20161116	105	580800	0	4.273	0.299	0.286	0.253	0.372
2016-11-16 01:10:00	20161116	110	581100	0	4.111	0.299	0.286	0.253	0.372
2016-11-16 01:15:00	20161116	115	581400	0	3.887	0.299	0.286	0.253	0.372
2016-11-16 01:20:00	20161116	120	581700	0	3.532	0.299	0.286	0.252	0.372
2016-11-16 01:25:00	20161116	125	582000	0	3.27	0.299	0.286	0.252	0.372
2016-11-16 01:30:00	20161116	130	582300	0	3.312	0.299	0.286	0.253	0.372
2016-11-16 01:35:00	20161116	135	582600	0	3.175	0.299	0.287	0.253	0.372
2016-11-16 01:40:00	20161116	140	582900	0	3.105	0.298	0.286	0.252	0.372
2016-11-16 01:45:00	20161116	145	583200	0	2.805	0.299	0.286	0.252	0.372
2016-11-16 01:50:00	20161116	150	583500	0	2.541	0.299	0.286	0.252	0.372
2016-11-16 01:55:00	20161116	155	583800	0	2.256	0.299	0.286	0.253	0.372
2016-11-16 02:00:00	20161116	200	584100	0	2.224	0.299	0.286	0.253	0.372
2016-11-16 02:05:00	20161116	205	584400	0	2.286	0.299	0.286	0.253	0.372
2016-11-16 02:10:00	20161116	210	584700	0	2.18	0.298	0.287	0.252	0.372
2016-11-16 02:15:00	20161116	215	585000	0	2.066	0.299	0.286	0.252	0.372
2016-11-16 02:20:00	20161116	220	585300	0	2.295	0.299	0.286	0.252	0.372
2016-11-16 02:25:00	20161116	225	585600	0	2.568	0.299	0.286	0.252	0.372
2016-11-16 02:30:00	20161116	230	585900	0	2.749	0.299	0.286	0.253	0.372
2016-11-16 02:35:00	20161116	235	586200	0	2.567	0.299	0.286	0.252	0.372
2016-11-16 02:40:00	20161116	240	586500	0	2.332	0.299	0.286	0.252	0.372
2016-11-16 02:45:00	20161116	245	586800	0	2.219	0.299	0.286	0.252	0.372
2016-11-16 02:50:00	20161116	250	587100	0	2.202	0.3	0.286	0.252	0.372
2016-11-16 02:55:00	20161116	255	587400	0	2.254	0.298	0.286	0.252	0.372
2016-11-16 03:00:00	20161116	300	587700	0	2.064	0.299	0.286	0.252	0.372
2016-11-16 03:05:00	20161116	305	588000	0	1.956	0.3	0.286	0.252	0.372
2016-11-16 03:10:00	20161116	310	588300	0	1.781	0.299	0.286	0.252	0.372
2016-11-16 03:15:00	20161116	315	588600	0	1.853	0.299	0.286	0.252	0.372
2016-11-16 03:20:00	20161116	320	588900	0	2.19	0.299	0.286	0.252	0.372
2016-11-16 03:25:00	20161116	325	589200	0	2.182	0.299	0.286	0.253	0.372
2016-11-16 03:30:00	20161116	330	589500	0	2.029	0.299	0.285	0.252	0.371
2016-11-16 03:35:00	20161116	335	589800	0	1.852	0.299	0.286	0.252	0.372
2016-11-16 03:40:00	20161116	340	590100	0	1.805	0.298	0.286	0.252	0.373
2016-11-16 03:45:00	20161116	345	590400	0	2.47	0.299	0.285	0.252	0.372
2016-11-16 03:50:00	20161116	350	590700	0	2.643	0.299	0.286	0.253	0.372
2016-11-16 03:55:00	20161116	355	591000	0	2.654	0.298	0.286	0.252	0.372
2016-11-16 04:00:00	20161116	400	591300	0	2.536	0.298	0.286	0.252	0.372
2016-11-16 04:05:00	20161116	405	591600	0	2.495	0.298	0.285	0.252	0.372
2016-11-16 04:10:00	20161116	410	591900	0	2.816	0.299	0.285	0.252	0.372
2016-11-16 04:15:00	20161116	415	592200	0	3.322	0.298	0.285	0.252	0.373
2016-11-16 04:20:00	20161116	420	592500	0	3.666	0.299	0.285	0.252	0.372
2016-11-16 04:25:00	20161116	425	592800	0	3.68	0.298	0.286	0.252	0.372
2016-11-16 04:30:00	20161116	430	593100	0	3.188	0.299	0.286	0.252	0.372
2016-11-16 04:35:00	20161116	435	593400	0	2.552	0.299	0.286	0.252	0.372
2016-11-16 04:40:00	20161116	440	593700	0	2.166	0.299	0.286	0.252	0.372
2016-11-16 04:45:00	20161116	445	594000	0	1.976	0.298	0.286	0.252	0.372
2016-11-16 04:50:00	20161116	450	594300	0	1.814	0.298	0.285	0.252	0.372
2016-11-16 04:55:00	20161116	455	594600	0	1.69	0.298	0.286	0.252	0.373
2016-11-16 05:00:00	20161116	500	594900	0	2.086	0.298	0.285	0.252	0.372
2016-11-16 05:05:00	20161116	505	595200	0	2.66	0.298	0.285	0.252	0.371
2016-11-16 05:10:00	20161116	510	595500	0	3.056	0.298	0.285	0.252	0.372
2016-11-16 05:15:00	20161116	515	595800	0	3.05	0.299	0.285	0.252	0.373
2016-11-16 05:20:00	20161116	520	596100	0	3.373	0.298	0.285	0.252	0.372
2016-11-16 05:25:00	20161116	525	596400	0	3.521	0.298	0.285	0.252	0.372
2016-11-16 05:30:00	20161116	530	596700	0	3.692	0.299	0.285	0.252	0.371
2016-11-16 05:35:00	20161116	535	597000	0	4.057	0.297	0.286	0.252	0.372
2016-11-16 05:40:00	20161116	540	597300	0	4.024	0.298	0.285	0.252	0.373
2016-11-16 05:45:00	20161116	545	597600	0	3.58	0.3	0.285	0.253	0.372
2016-11-16 05:50:00	20161116	550	597900	0	3.79	0.299	0.286	0.253	0.372
2016-11-16 05:55:00	20161116	555	598200	0	4.038	0.299	0.285	0.252	0.372
2016-11-16 06:00:00	20161116	600	598500	0	3.872	0.299	0.285	0.252	0.372
2016-11-16 06:05:00	20161116	605	598800	0	3.569	0.299	0.284	0.252	0.372
2016-11-16 06:10:00	20161116	610	599100	0	3.263	0.298	0.285	0.252	0.372
2016-11-16 06:15:00	20161116	615	599400	0	2.968	0.298	0.286	0.252	0.372
[truncated: 212 more rows]

## Sheet: Hydrus
sec	9.4cm	10cm	18.8cm	28.2cm	35cm	37.6cm	47cm	56.4cm	65cm	65.8cm	75.2cm	84.6cm	91cm	94cm
86.4	0.2848	0.28443	0.279	0.2738	0.269604	0.268	0.2625	0.2571	0.251611	0.2511	0.246	0.2404	0.328638	0.37
172.8	0.2848	0.28443	0.279	0.2738	0.269604	0.268	0.2625	0.2571	0.251611	0.2511	0.246	0.2404	0.32857	0.3699
300	0.2849	0.284523	0.279	0.2738	0.269604	0.268	0.2625	0.2571	0.251611	0.2511	0.246	0.2404	0.328502	0.3698
400	0.2849	0.284523	0.279	0.2738	0.269604	0.268	0.2625	0.2571	0.251611	0.2511	0.246	0.2405	0.328466	0.3697
500	0.2849	0.284523	0.279	0.2738	0.269604	0.268	0.2625	0.2571	0.251611	0.2511	0.246	0.2405	0.328398	0.3696
600	0.285	0.284617	0.279	0.2738	0.269604	0.268	0.2625	0.2571	0.251611	0.2511	0.246	0.2405	0.32833	0.3695
700	0.285	0.284617	0.279	0.2738	0.269677	0.2681	0.2625	0.2571	0.251611	0.2511	0.246	0.2405	0.328262	0.3694
900	0.2851	0.284711	0.279	0.2738	0.269677	0.2681	0.2625	0.2571	0.251611	0.2511	0.246	0.2406	0.328157	0.3692
1050	0.2851	0.284711	0.279	0.2738	0.269677	0.2681	0.2625	0.2571	0.251611	0.2511	0.246	0.2406	0.328021	0.369
1200	0.2852	0.284804	0.279	0.2738	0.269677	0.2681	0.2625	0.2571	0.251702	0.2512	0.246	0.2407	0.327985	0.3689
1500	0.2853	0.284904	0.2791	0.2738	0.269677	0.2681	0.2625	0.2571	0.251702	0.2512	0.246	0.2407	0.327781	0.3686
1800	0.2854	0.284998	0.2791	0.2738	0.269677	0.2681	0.2625	0.2571	0.251702	0.2512	0.246	0.2408	0.327609	0.3683
2100	0.2855	0.285091	0.2791	0.2738	0.269677	0.2681	0.2625	0.2571	0.251702	0.2512	0.246	0.2409	0.327436	0.368
2400	0.2856	0.285185	0.2791	0.2738	0.269677	0.2681	0.2625	0.2571	0.251702	0.2512	0.246	0.241	0.327264	0.3677
2700	0.2857	0.285279	0.2791	0.2738	0.269677	0.2681	0.2625	0.2571	0.251702	0.2512	0.246	0.241	0.32706	0.3674
2786.4	0.2857	0.285279	0.2791	0.2738	0.269677	0.2681	0.2625	0.2571	0.251702	0.2512	0.246	0.241	0.326991	0.3673
2893.2	0.286	0.28556	0.2791	0.2738	0.269677	0.2681	0.2626	0.2571	0.251702	0.2512	0.246	0.2411	0.326955	0.3672
3000	0.2875	0.286964	0.2791	0.2738	0.269677	0.2681	0.2626	0.2571	0.251702	0.2512	0.246	0.2411	0.326887	0.3671
3100	0.289	0.288368	0.2791	0.2738	0.269677	0.2681	0.2626	0.2571	0.251702	0.2512	0.246	0.2411	0.326819	0.367
3300	0.2903	0.289585	0.2791	0.2738	0.269677	0.2681	0.2626	0.2571	0.251702	0.2512	0.246	0.2412	0.326715	0.3668
3386.4	0.2915	0.290709	0.2791	0.2738	0.269677	0.2681	0.2626	0.2571	0.251702	0.2512	0.246	0.2412	0.326715	0.3668
3493.2	0.293	0.292113	0.2791	0.2738	0.269677	0.2681	0.2626	0.2572	0.251711	0.2512	0.246	0.2412	0.326647	0.3667
3600	0.2946	0.293611	0.2791	0.2738	0.269677	0.2681	0.2626	0.2572	0.251711	0.2512	0.246	0.2412	0.326579	0.3666
3700	0.296	0.294921	0.2791	0.2738	0.269677	0.2681	0.2626	0.2572	0.251711	0.2512	0.246	0.2412	0.326511	0.3665
3900	0.2987	0.297449	0.2791	0.2738	0.269677	0.2681	0.2626	0.2572	0.251711	0.2512	0.246	0.2413	0.326406	0.3663
3986.4	0.2999	0.298572	0.2791	0.2738	0.269677	0.2681	0.2626	0.2572	0.251711	0.2512	0.246	0.2413	0.326338	0.3662
4093.2	0.3014	0.299977	0.2791	0.2738	0.269677	0.2681	0.2626	0.2572	0.251711	0.2512	0.246	0.2413	0.32627	0.3661
4200	0.3029	0.301381	0.2791	0.2738	0.269677	0.2681	0.2626	0.2572	0.251711	0.2512	0.246	0.2414	0.326234	0.366
4350	0.3049	0.303253	0.2791	0.2738	0.269677	0.2681	0.2626	0.2572	0.251711	0.2512	0.246	0.2414	0.326166	0.3659
4500	0.3069	0.305126	0.2791	0.2738	0.269677	0.2681	0.2626	0.2572	0.251711	0.2512	0.246	0.2414	0.32603	0.3657
4586.4	0.308	0.306155	0.2791	0.2738	0.269677	0.2681	0.2626	0.2572	0.251711	0.2512	0.246	0.2414	0.32603	0.3657
4693.2	0.3095	0.30756	0.2791	0.2738	0.269677	0.2681	0.2626	0.2572	0.251711	0.2512	0.246	0.2415	0.325994	0.3656
4800	0.3109	0.30887	0.2791	0.2738	0.269677	0.2681	0.2626	0.2572	0.251711	0.2512	0.246	0.2415	0.325926	0.3655
4950	0.3128	0.310649	0.2791	0.2738	0.269677	0.2681	0.2626	0.2572	0.251711	0.2512	0.246	0.2415	0.325789	0.3653
5100	0.3148	0.312521	0.2791	0.2738	0.269677	0.2681	0.2626	0.2572	0.251711	0.2512	0.246	0.2415	0.325721	0.3652
5186.4	0.3159	0.313551	0.2791	0.2738	0.269677	0.2681	0.2626	0.2572	0.251711	0.2512	0.246	0.2416	0.325685	0.3651
5293.2	0.3173	0.314862	0.2791	0.2738	0.269677	0.2681	0.2626	0.2572	0.251711	0.2512	0.246	0.2416	0.325617	0.365
5400	0.3186	0.316085	0.2792	0.2738	0.269677	0.2681	0.2626	0.2572	0.251711	0.2512	0.246	0.2416	0.325549	0.3649
5550	0.3206	0.317957	0.2792	0.2738	0.269677	0.2681	0.2626	0.2572	0.251711	0.2512	0.246	0.2416	0.325481	0.3648
5700	0.3225	0.319736	0.2792	0.2738	0.269677	0.2681	0.2626	0.2572	0.251711	0.2512	0.246	0.2417	0.325445	0.3647
5850	0.3244	0.321515	0.2792	0.2738	0.269677	0.2681	0.2626	0.2572	0.251711	0.2512	0.246	0.2417	0.325377	0.3646
6000	0.3263	0.323294	0.2792	0.2738	0.269677	0.2681	0.2626	0.2572	0.251711	0.2512	0.246	0.2417	0.32524	0.3644
6086.4	0.3274	0.324323	0.2792	0.2738	0.269677	0.2681	0.2626	0.2572	0.251711	0.2512	0.246	0.2417	0.32524	0.3644
6193.2	0.3287	0.32554	0.2792	0.2738	0.269677	0.2681	0.2626	0.2572	0.251711	0.2512	0.246	0.2418	0.325204	0.3643
6300	0.33	0.326764	0.2793	0.2738	0.269677	0.2681	0.2626	0.2572	0.251711	0.2512	0.246	0.2418	0.325136	0.3642
6450	0.3319	0.328543	0.2793	0.2738	0.269677	0.2681	0.2626	0.2572	0.251711	0.2512	0.246	0.2418	0.325	0.364
6600	0.3338	0.330321	0.2793	0.2738	0.269677	0.2681	0.2626	0.2572	0.251711	0.2512	0.246	0.2418	0.324932	0.3639
6686.4	0.3348	0.331257	0.2793	0.2738	0.269677	0.2681	0.2626	0.2572	0.251711	0.2512	0.246	0.2419	0.324896	0.3638
6793.2	0.3361	0.332474	0.2793	0.2738	0.269677	0.2681	0.2626	0.2572	0.251711	0.2512	0.246	0.2419	0.324896	0.3638
6900	0.3374	0.333698	0.2794	0.2738	0.269677	0.2681	0.2626	0.2572	0.251711	0.2512	0.246	0.2419	0.324828	0.3637
7050	0.3393	0.335477	0.2794	0.2738	0.269677	0.2681	0.2626	0.2572	0.251711	0.2512	0.246	0.2419	0.324691	0.3635
7200	0.3411	0.337162	0.2794	0.2738	0.269677	0.2681	0.2626	0.2572	0.251711	0.2512	0.246	0.242	0.324655	0.3634
7350	0.3429	0.338847	0.2794	0.2738	0.269677	0.2681	0.2626	0.2572	0.251711	0.2512	0.246	0.242	0.324587	0.3633
7500	0.3447	0.340538	0.2795	0.2738	0.269677	0.2681	0.2626	0.2572	0.251711	0.2512	0.246	0.242	0.324519	0.3632
7800	0.3482	0.343821	0.2796	0.2738	0.269677	0.2681	0.2626	0.2572	0.251711	0.2512	0.246	0.2421	0.324347	0.3629
7886.4	0.3492	0.344757	0.2796	0.2738	0.269677	0.2681	0.2626	0.2572	0.251711	0.2512	0.246	0.2421	0.324279	0.3628
7993.2	0.3504	0.345881	0.2796	0.2738	0.269677	0.2681	0.2626	0.2572	0.251711	0.2512	0.246	0.2421	0.324279	0.3628
8100	0.3517	0.347104	0.2797	0.2738	0.269677	0.2681	0.2626	0.2572	0.251711	0.2512	0.246	0.2421	0.324211	0.3627
8250	0.3534	0.348696	0.2797	0.2738	0.269677	0.2681	0.2626	0.2572	0.251711	0.2512	0.246	0.2421	0.324143	0.3626
8400	0.3551	0.350294	0.2798	0.2738	0.269677	0.2681	0.2626	0.2572	0.251711	0.2512	0.246	0.2422	0.324038	0.3624
8550	0.3568	0.351885	0.2798	0.2738	0.269677	0.2681	0.2626	0.2572	0.251711	0.2512	0.246	0.2422	0.32397	0.3623
8700	0.3585	0.353483	0.2799	0.2738	0.269677	0.2681	0.2626	0.2572	0.251711	0.2512	0.246	0.2422	0.323902	0.3622
9000	0.3619	0.356672	0.28	0.2738	0.269677	0.2681	0.2626	0.2572	0.251711	0.2512	0.246	0.2423	0.323798	0.362
9300	0.3651	0.359681	0.2802	0.2739	0.269704	0.2681	0.2626	0.2572	0.251711	0.2512	0.246	0.2423	0.323594	0.3617
9386.4	0.3661	0.360623	0.2803	0.2739	0.269704	0.2681	0.2626	0.2572	0.251711	0.2512	0.246	0.2423	0.323526	0.3616
9493.2	0.3673	0.361747	0.2803	0.2739	0.269704	0.2681	0.2626	0.2572	0.251711	0.2512	0.246	0.2424	0.323557	0.3616
9600	0.3684	0.362783	0.2804	0.2739	0.269704	0.2681	0.2626	0.2572	0.251711	0.2512	0.246	0.2424	0.323489	0.3615
9750	0.3701	0.364381	0.2805	0.2739	0.269704	0.2681	0.2626	0.2572	0.251711	0.2512	0.246	0.2424	0.323421	0.3614
9900	0.3717	0.365885	0.2806	0.2739	0.269704	0.2681	0.2626	0.2572	0.251711	0.2512	0.246	0.2424	0.323285	0.3612
10050	0.3733	0.367389	0.2807	0.2739	0.269704	0.2681	0.2626	0.2572	0.251711	0.2512	0.246	0.2425	0.323249	0.3611
10200	0.3749	0.368894	0.2808	0.2739	0.269704	0.2681	0.2626	0.2572	0.251711	0.2512	0.246	0.2425	0.323181	0.361
10500	0.378	0.371815	0.2811	0.2739	0.269704	0.2681	0.2626	0.2572	0.251711	0.2512	0.246	0.2425	0.323045	0.3608
10800	0.3811	0.374743	0.2815	0.2739	0.269704	0.2681	0.2626	0.2572	0.251711	0.2512	0.246	0.2426	0.32294	0.3606
11100	0.3841	0.37757	0.2818	0.2739	0.269704	0.2681	0.2626	0.2572	0.251711	0.2512	0.246	0.2426	0.322736	0.3603
11400	0.3871	0.380404	0.2822	0.2739	0.269704	0.2681	0.2626	0.2572	0.251711	0.2512	0.246	0.2427	0.322632	0.3601
11700	0.39	0.383151	0.2827	0.2739	0.269704	0.2681	0.2626	0.2572	0.251711	0.2512	0.246	0.2427	0.322496	0.3599
12000	0.3928	0.385811	0.2833	0.2739	0.269704	0.2681	0.2626	0.2572	0.251711	0.2512	0.246	0.2428	0.322391	0.3597
12300	0.3955	0.388377	0.2839	0.2739	0.269704	0.2681	0.2626	0.2572	0.251711	0.2512	0.246	0.2428	0.322187	0.3594
12600	0.3982	0.390955	0.2847	0.2739	0.269704	0.2681	0.2626	0.2572	0.251711	0.2512	0.246	0.2429	0.322083	0.3592
12900	0.4008	0.393447	0.2856	0.2739	0.269704	0.2681	0.2626	0.2572	0.251711	0.2512	0.246	0.2429	0.321947	0.359
13200	0.4032	0.395757	0.2866	0.2739	0.269704	0.2681	0.2626	0.2572	0.251711	0.2512	0.246	0.2429	0.321811	0.3588
13500	0.4056	0.398087	0.2879	0.2739	0.269704	0.2681	0.2626	0.2572	0.251711	0.2512	0.246	0.243	0.321706	0.3586
13800	0.4078	0.400255	0.2896	0.2739	0.269704	0.2681	0.2626	0.2572	0.251711	0.2512	0.246	0.243	0.321502	0.3583
14100	0.4096	0.402094	0.292	0.2739	0.269704	0.2681	0.2626	0.2572	0.251711	0.2512	0.246	0.2431	0.321398	0.3581
14400	0.41	0.402755	0.2965	0.2739	0.269704	0.2681	0.2626	0.2572	0.251711	0.2512	0.246	0.2431	0.321262	0.3579
14700	0.41	0.403036	0.3009	0.2739	0.269704	0.2681	0.2626	0.2572	0.251711	0.2512	0.246	0.2432	0.321157	0.3577
15000	0.41	0.403317	0.3053	0.2739	0.269704	0.2681	0.2626	0.2572	0.251711	0.2512	0.246	0.2432	0.321021	0.3575
15086.4	0.41	0.4034	0.3066	0.2739	0.269704	0.2681	0.2626	0.2572	0.251711	0.2512	0.246	0.2432	0.320953	0.3574
15193.2	0.41	0.403502	0.3082	0.2739	0.269704	0.2681	0.2626	0.2572	0.251711	0.2512	0.246	0.2432	0.320953	0.3574
15300	0.41	0.403598	0.3097	0.274	0.269732	0.2681	0.2626	0.2572	0.251711	0.2512	0.246	0.2432	0.320885	0.3573
15450	0.41	0.403738	0.3119	0.274	0.269732	0.2681	0.2626	0.2572	0.251711	0.2512	0.246	0.2433	0.320849	0.3572
15600	0.41	0.403872	0.314	0.274	0.269732	0.2681	0.2626	0.2572	0.251711	0.2512	0.246	0.2433	0.320781	0.3571
15750	0.41	0.404013	0.3162	0.274	0.269732	0.2681	0.2626	0.2572	0.251711	0.2512	0.246	0.2433	0.320713	0.357
15900	0.41	0.404147	0.3183	0.274	0.269732	0.2681	0.2626	0.2572	0.251711	0.2512	0.246	0.2433	0.320645	0.3569
16200	0.41	0.404415	0.3225	0.274	0.269732	0.2681	0.2626	0.2572	0.251711	0.2512	0.246	0.2434	0.32054	0.3567
16500	0.41	0.404677	0.3266	0.2741	0.26976	0.2681	0.2626	0.2572	0.251711	0.2512	0.246	0.2434	0.320404	0.3565
16800	0.41	0.404932	0.3306	0.2741	0.26976	0.2681	0.2626	0.2572	0.251711	0.2512	0.246	0.2434	0.320268	0.3563
17100	0.41	0.405187	0.3346	0.2742	0.269787	0.2681	0.2626	0.2572	0.251711	0.2512	0.246	0.2435	0.320164	0.3561
17400	0.41	0.405436	0.3385	0.2742	0.269787	0.2681	0.2626	0.2572	0.251711	0.2512	0.246	0.2435	0.320028	0.3559
17700	0.41	0.405685	0.3424	0.2743	0.269815	0.2681	0.2626	0.2572	0.251711	0.2512	0.246	0.2435	0.319891	0.3557
18000	0.41	0.405934	0.3463	0.2744	0.269843	0.2681	0.2626	0.2572	0.251711	0.2512	0.246	0.2436	0.319787	0.3555
18300	0.41	0.40617	0.35	0.2745	0.26987	0.2681	0.2626	0.2572	0.251711	0.2512	0.246	0.2436	0.319651	0.3553
18600	0.41	0.406413	0.3538	0.2746	0.269898	0.2681	0.2626	0.2572	0.251711	0.2512	0.246	0.2437	0.319547	0.3551
18900	0.41	0.406649	0.3575	0.2747	0.269926	0.2681	0.2626	0.2572	0.251711	0.2512	0.246	0.2437	0.319411	0.3549
18986.4	0.41	0.406713	0.3585	0.2748	0.269953	0.2681	0.2626	0.2572	0.251711	0.2512	0.246	0.2437	0.319343	0.3548
19093.2	0.41	0.406796	0.3598	0.2748	0.269953	0.2681	0.2626	0.2572	0.251711	0.2512	0.246	0.2437	0.319343	0.3548
19200	0.41	0.406879	0.3611	0.2749	0.269981	0.2681	0.2626	0.2572	0.251711	0.2512	0.246	0.2437	0.319274	0.3547
19350	0.41	0.407	0.363	0.2749	0.269981	0.2681	0.2626	0.2572	0.251711	0.2512	0.246	0.2437	0.319206	0.3546
19500	0.41	0.407115	0.3648	0.275	0.270009	0.2681	0.2626	0.2572	0.251711	0.2512	0.246	0.2438	0.31917	0.3545
19650	0.41	0.40723	0.3666	0.2751	0.270036	0.2681	0.2626	0.2572	0.251711	0.2512	0.246	0.2438	0.319102	0.3544
19800	0.41	0.407345	0.3684	0.2752	0.270064	0.2681	0.2626	0.2572	0.251711	0.2512	0.246	0.2438	0.319034	0.3543
20100	0.41	0.407574	0.372	0.2755	0.270147	0.2681	0.2626	0.2572	0.251711	0.2512	0.246	0.2438	0.318898	0.3541
20400	0.41	0.407791	0.3754	0.2757	0.270202	0.2681	0.2626	0.2572	0.251711	0.2512	0.246	0.2439	0.318794	0.3539
20700	0.41	0.408015	0.3789	0.276	0.270285	0.2681	0.2626	0.2572	0.251711	0.2512	0.246	0.2439	0.318726	0.3538
21000	0.41	0.408232	0.3823	0.2764	0.270396	0.2681	0.2626	0.2572	0.251711	0.2512	0.246	0.2439	0.318589	0.3536
21300	0.41	0.408443	0.3856	0.2768	0.270506	0.2681	0.2626	0.2572	0.251711	0.2512	0.246	0.244	0.318485	0.3534
21600	0.41	0.408647	0.3888	0.2773	0.270717	0.2682	0.2626	0.2572	0.251711	0.2512	0.246	0.244	0.318349	0.3532
21900	0.41	0.408851	0.392	0.2779	0.270883	0.2682	0.2626	0.2572	0.251711	0.2512	0.246	0.244	0.318213	0.353
21986.4	0.41	0.408909	0.3929	0.278	0.270911	0.2682	0.2626	0.2572	0.251711	0.2512	0.246	0.244	0.318213	0.353
22093.2	0.41	0.408979	0.394	0.2782	0.270966	0.2682	0.2626	0.2572	0.251711	0.2512	0.246	0.244	0.318145	0.3529
22200	0.41	0.409049	0.3951	0.2785	0.271049	0.2682	0.2626	0.2572	0.251711	0.2512	0.246	0.2441	0.318109	0.3528
22350	0.41	0.409151	0.3967	0.2788	0.271132	0.2682	0.2626	0.2572	0.251711	0.2512	0.246	0.2441	0.31804	0.3527
22500	0.41	0.409247	0.3982	0.2792	0.271243	0.2682	0.2626	0.2572	0.251711	0.2512	0.246	0.2441	0.31804	0.3527
22650	0.41	0.409343	0.3997	0.2797	0.271381	0.2682	0.2626	0.2572	0.251711	0.2512	0.246	0.2441	0.317972	0.3526
22800	0.41	0.409438	0.4012	0.2801	0.271491	0.2682	0.2626	0.2572	0.251711	0.2512	0.246	0.2441	0.317904	0.3525
23100	0.41	0.409611	0.4039	0.2813	0.271823	0.2682	0.2626	0.2572	0.251711	0.2512	0.246	0.2441	0.317768	0.3523
23186.4	0.41	0.409662	0.4047	0.2817	0.271934	0.2682	0.2626	0.2572	0.251711	0.2512	0.246	0.2442	0.3178	0.3523
23293.2	0.41	0.409726	0.4057	0.2822	0.272072	0.2682	0.2626	0.2572	0.251711	0.2512	0.246	0.2442	0.317732	0.3522
23400	0.41	0.409783	0.4066	0.2827	0.272211	0.2682	0.2626	0.2572	0.251711	0.2512	0.246	0.2442	0.317664	0.3521
23550	0.41	0.40986	0.4078	0.2835	0.272432	0.2682	0.2626	0.2572	0.251711	0.2512	0.246	0.2442	0.317596	0.352
23700	0.41	0.40993	0.4089	0.2846	0.272736	0.2682	0.2626	0.2572	0.251711	0.2512	0.246	0.2442	0.317596	0.352
23850	0.41	0.409987	0.4098	0.286	0.273123	0.2682	0.2626	0.2572	0.251711	0.2512	0.246	0.2442	0.317528	0.3519
24000	0.41	0.41	0.41	0.2882	0.273732	0.2682	0.2626	0.2572	0.251711	0.2512	0.246	0.2442	0.31746	0.3518
24086.4	0.41	0.41	0.41	0.2896	0.274119	0.2682	0.2626	0.2572	0.251711	0.2512	0.246	0.2442	0.317391	0.3517
24193.2	0.41	0.41	0.41	0.2913	0.274589	0.2682	0.2626	0.2572	0.251711	0.2512	0.246	0.2443	0.317423	0.3517
24300	0.41	0.41	0.41	0.2929	0.275032	0.2682	0.2626	0.2572	0.251711	0.2512	0.246	0.2443	0.317355	0.3516
24450	0.41	0.41	0.41	0.2953	0.275696	0.2682	0.2626	0.2572	0.251711	0.2512	0.246	0.2443	0.317287	0.3515
24600	0.41	0.41	0.41	0.2976	0.276332	0.2682	0.2626	0.2572	0.251711	0.2512	0.246	0.2443	0.317219	0.3514
24686.4	0.41	0.41	0.41	0.2989	0.276691	0.2682	0.2626	0.2572	0.251711	0.2512	0.246	0.2443	0.317219	0.3514
24793.2	0.41	0.41	0.41	0.3005	0.277134	0.2682	0.2626	0.2572	0.251711	0.2512	0.2461	0.2443	0.317151	0.3513
24900	0.41	0.41	0.41	0.3021	0.277577	0.2682	0.2626	0.2572	0.251711	0.2512	0.2461	0.2443	0.317151	0.3513
25050	0.41	0.41	0.41	0.3044	0.278213	0.2682	0.2626	0.2572	0.251711	0.2512	0.2461	0.2443	0.317083	0.3512
25200	0.41	0.41	0.41	0.3067	0.278849	0.2682	0.2626	0.2572	0.251711	0.2512	0.2461	0.2444	0.317047	0.3511
25350	0.41	0.41	0.41	0.309	0.279485	0.2682	0.2626	0.2572	0.251711	0.2512	0.2461	0.2444	0.316979	0.351
25500	0.41	0.41	0.41	0.3112	0.280094	0.2682	0.2626	0.2572	0.251711	0.2512	0.2461	0.2444	0.316911	0.3509
25586.4	0.41	0.41	0.41	0.3125	0.280453	0.2682	0.2626	0.2572	0.251711	0.2512	0.2461	0.2444	0.316911	0.3509
25693.2	0.41	0.41	0.41	0.3141	0.280968	0.2683	0.2626	0.2572	0.251711	0.2512	0.2461	0.2444	0.316843	0.3508
25800	0.41	0.41	0.41	0.3157	0.281411	0.2683	0.2626	0.2572	0.251711	0.2512	0.2461	0.2444	0.316843	0.3508
25950	0.41	0.41	0.41	0.3179	0.282019	0.2683	0.2626	0.2572	0.251711	0.2512	0.2461	0.2444	0.316774	0.3507
26100	0.41	0.41	0.41	0.3202	0.282655	0.2683	0.2626	0.2572	0.251711	0.2512	0.2461	0.2444	0.316706	0.3506
26250	0.41	0.41	0.41	0.3224	0.283264	0.2683	0.2626	0.2572	0.251711	0.2512	0.2461	0.2445	0.31667	0.3505
26400	0.41	0.41	0.41	0.3246	0.283872	0.2683	0.2626	0.2572	0.251711	0.2512	0.2461	0.2445	0.316602	0.3504
26700	0.41	0.41	0.41	0.329	0.285162	0.2684	0.2626	0.2572	0.251711	0.2512	0.2461	0.2445	0.316534	0.3503
27000	0.41	0.41	0.41	0.3335	0.286406	0.2684	0.2626	0.2572	0.251711	0.2512	0.2461	0.2445	0.316398	0.3501
27300	0.41	0.41	0.41	0.3378	0.287668	0.2685	0.2626	0.2572	0.251711	0.2512	0.2461	0.2445	0.316262	0.3499
27386.4	0.41	0.41	0.41	0.3391	0.288028	0.2685	0.2626	0.2572	0.251711	0.2512	0.2461	0.2446	0.316294	0.3499
27493.2	0.41	0.41	0.41	0.3406	0.288443	0.2685	0.2626	0.2572	0.251711	0.2512	0.2461	0.2446	0.316226	0.3498
27600	0.41	0.41	0.41	0.3422	0.288957	0.2686	0.2626	0.2572	0.251711	0.2512	0.2461	0.2446	0.316226	0.3498
27750	0.41	0.41	0.41	0.3444	0.289566	0.2686	0.2626	0.2572	0.251711	0.2512	0.2461	0.2446	0.316157	0.3497
27900	0.41	0.41	0.41	0.3465	0.290219	0.2687	0.2626	0.2572	0.251711	0.2512	0.2461	0.2446	0.316089	0.3496
27986.4	0.41	0.41	0.41	0.3478	0.290579	0.2687	0.2626	0.2572	0.251711	0.2512	0.2461	0.2446	0.316089	0.3496
28093.2	0.41	0.41	0.41	0.3493	0.290994	0.2687	0.2626	0.2572	0.251711	0.2512	0.2461	0.2446	0.316021	0.3495
28200	0.41	0.41	0.41	0.3508	0.291481	0.2688	0.2626	0.2572	0.251711	0.2512	0.2461	0.2446	0.315953	0.3494
28350	0.41	0.41	0.41	0.353	0.292089	0.2688	0.2626	0.2572	0.251711	0.2512	0.2461	0.2446	0.315953	0.3494
28500	0.41	0.41	0.41	0.3551	0.292743	0.2689	0.2626	0.2572	0.251711	0.2512	0.2461	0.2447	0.315917	0.3493
28586.4	0.41	0.41	0.41	0.3564	0.293102	0.2689	0.2626	0.2572	0.251711	0.2512	0.2461	0.2447	0.315849	0.3492
28693.2	0.41	0.41	0.41	0.3579	0.293589	0.269	0.2626	0.2572	0.251711	0.2512	0.2461	0.2447	0.315849	0.3492
28800	0.41	0.41	0.41	0.3595	0.294032	0.269	0.2626	0.2572	0.251711	0.2512	0.2461	0.2447	0.315781	0.3491
28886.4	0.41	0.41	0.41	0.3607	0.294436	0.2691	0.2626	0.2572	0.251711	0.2512	0.2461	0.2447	0.315781	0.3491
28993.2	0.41	0.41	0.41	0.3622	0.294851	0.2691	0.2626	0.2572	0.251711	0.2512	0.2461	0.2447	0.315713	0.349
29100	0.41	0.41	0.41	0.3638	0.295366	0.2692	0.2626	0.2572	0.251711	0.2512	0.2461	0.2447	0.315713	0.349
29250	0.41	0.41	0.41	0.3659	0.296019	0.2693	0.2626	0.2572	0.251711	0.2512	0.2461	0.2447	0.315645	0.3489
29400	0.41	0.41	0.41	0.3681	0.2967	0.2694	0.2626	0.2572	0.251711	0.2512	0.2461	0.2447	0.315577	0.3488
29550	0.41	0.41	0.41	0.3702	0.297353	0.2695	0.2626	0.2572	0.251711	0.2512	0.2461	0.2447	0.315509	0.3487
29700	0.41	0.41	0.41	0.3724	0.298034	0.2696	0.2626	0.2572	0.251711	0.2512	0.2461	0.2448	0.315472	0.3486
30000	0.41	0.41	0.41	0.3767	0.29944	0.2699	0.2626	0.2572	0.251711	0.2512	0.2461	0.2448	0.315404	0.3485
30300	0.41	0.41	0.41	0.3809	0.300891	0.2703	0.2626	0.2572	0.251711	0.2512	0.2461	0.2448	0.315268	0.3483
30600	0.41	0.41	0.41	0.3851	0.302343	0.2707	0.2626	0.2572	0.251711	0.2512	0.2461	0.2448	0.3152	0.3482
30686.4	0.41	0.41	0.41	0.3863	0.302747	0.2708	0.2626	0.2572	0.251711	0.2512	0.2461	0.2448	0.315132	0.3481
30793.2	0.41	0.41	0.41	0.3878	0.303306	0.271	0.2626	0.2572	0.251711	0.2512	0.2461	0.2448	0.315132	0.3481
30900	0.41	0.41	0.41	0.3892	0.303838	0.2712	0.2626	0.2572	0.251711	0.2512	0.2461	0.2449	0.315096	0.348
31050	0.41	0.41	0.41	0.3913	0.304636	0.2715	0.2626	0.2572	0.251711	0.2512	0.2461	0.2449	0.315028	0.3479
31200	0.41	0.41	0.41	0.3933	0.305406	0.2718	0.2627	0.2572	0.251711	0.2512	0.2461	0.2449	0.315028	0.3479
31350	0.41	0.41	0.41	0.3953	0.306177	0.2721	0.2627	0.2572	0.251711	0.2512	0.2461	0.2449	0.31496	0.3478
31500	0.41	0.41	0.41	0.3973	0.307019	0.2725	0.2627	0.2572	0.251711	0.2512	0.2461	0.2449	0.314891	0.3477
31800	0.41	0.41	0.41	0.4012	0.308894	0.2736	0.2627	0.2572	0.251711	0.2512	0.2461	0.2449	0.314823	0.3476
32100	0.41	0.41	0.41	0.4048	0.31083	0.2749	0.2627	0.2572	0.251711	0.2512	0.2461	0.2449	0.314687	0.3474
32186.4	0.41	0.41	0.41	0.4058	0.311396	0.2753	0.2627	0.2572	0.251711	0.2512	0.2461	0.245	0.314719	0.3474
32293.2	0.41	0.41	0.41	0.407	0.312162	0.2759	0.2627	0.2572	0.251711	0.2512	0.2461	0.245	0.314651	0.3473
32400	0.41	0.41	0.41	0.4081	0.312972	0.2766	0.2627	0.2572	0.251711	0.2512	0.2461	0.245	0.314651	0.3473
32550	0.41	0.41	0.41	0.4095	0.3143	0.2779	0.2627	0.2572	0.251711	0.2512	0.2461	0.245	0.314583	0.3472
32700	0.41	0.41	0.41	0.41	0.316102	0.2802	0.2627	0.2572	0.251711	0.2512	0.2461	0.245	0.314515	0.3471
32850	0.41	0.41	0.41	0.41	0.318055	0.2829	0.2627	0.2572	0.251711	0.2512	0.2461	0.245	0.314447	0.347
33000	0.41	0.41	0.41	0.41	0.319936	0.2855	0.2627	0.2572	0.251711	0.2512	0.2461	0.245	0.314447	0.347
33086.4	0.41	0.41	0.41	0.41	0.321094	0.2871	0.2627	0.2572	0.251711	0.2512	0.2461	0.245	0.314379	0.3469
33193.2	0.41	0.41	0.41	0.41	0.322396	0.2889	0.2627	0.2572	0.251711	0.2512	0.2461	0.245	0.314379	0.3469
33300	0.41	0.41	0.41	0.41	0.32377	0.2908	0.2627	0.2572	0.251711	0.2512	0.2461	0.245	0.314311	0.3468
33450	0.41	0.41	0.41	0.41	0.325651	0.2934	0.2627	0.2572	0.251711	0.2512	0.2461	0.245	0.314243	0.3467
33600	0.41	0.41	0.41	0.41	0.327532	0.296	0.2627	0.2572	0.251711	0.2512	0.2461	0.2451	0.314274	0.3467
33750	0.41	0.41	0.41	0.41	0.329413	0.2986	0.2627	0.2572	0.251711	0.2512	0.2461	0.2451	0.314206	0.3466
33900	0.41	0.41	0.41	0.41	0.331221	0.3011	0.2627	0.2572	0.251711	0.2512	0.2461	0.2451	0.314138	0.3465
34200	0.41	0.41	0.41	0.41	0.334911	0.3062	0.2627	0.2572	0.251711	0.2512	0.2461	0.2451	0.31407	0.3464
34500	0.41	0.41	0.41	0.41	0.338528	0.3112	0.2627	0.2572	0.251711	0.2512	0.2461	0.2451	0.313934	0.3462
34800	0.41	0.41	0.41	0.41	0.342072	0.3161	0.2628	0.2572	0.251711	0.2512	0.2461	0.2451	0.313866	0.3461
34886.4	0.41	0.41	0.41	0.41	0.343085	0.3175	0.2628	0.2572	0.251711	0.2512	0.2461	0.2452	0.31383	0.346
34993.2	0.41	0.41	0.41	0.41	0.344387	0.3193	0.2628	0.2572	0.251711	0.2512	0.2461	0.2452	0.31383	0.346
35100	0.41	0.41	0.41	0.41	0.345689	0.3211	0.2628	0.2572	0.251711	0.2512	0.2461	0.2452	0.313762	0.3459
35250	0.41	0.41	0.41	0.41	0.347426	0.3235	0.2628	0.2572	0.251711	0.2512	0.2461	0.2452	0.313762	0.3459
35400	0.41	0.41	0.41	0.41	0.349162	0.3259	0.2628	0.2572	0.251711	0.2512	0.2461	0.2452	0.313694	0.3458
35486.4	0.41	0.41	0.41	0.41	0.350247	0.3274	0.2629	0.2572	0.251711	0.2512	0.2461	0.2452	0.313626	0.3457
35593.2	0.41	0.41	0.41	0.41	0.351477	0.3291	0.2629	0.2572	0.251711	0.2512	0.2461	0.2452	0.313626	0.3457
35700	0.41	0.41	0.41	0.41	0.352706	0.3308	0.2629	0.2572	0.251711	0.2512	0.2461	0.2452	0.313557	0.3456
35850	0.41	0.41	0.41	0.41	0.354443	0.3332	0.2629	0.2572	0.251711	0.2512	0.2461	0.2452	0.313557	0.3456
36000	0.41	0.41	0.41	0.41	0.356251	0.3357	0.2629	0.2572	0.251711	0.2512	0.2461	0.2452	0.313489	0.3455
36086.4	0.41	0.41	0.41	0.41	0.357191	0.337	0.263	0.2572	0.251711	0.2512	0.2461	0.2452	0.313489	0.3455
36193.2	0.41	0.41	0.41	0.41	0.358494	0.3388	0.263	0.2572	0.251711	0.2512	0.2461	0.2452	0.313421	0.3454
36300	0.41	0.41	0.41	0.41	0.359723	0.3405	0.263	0.2572	0.251711	0.2512	0.2461	0.2453	0.313453	0.3454
36450	0.41	0.41	0.41	0.41	0.36146	0.3429	0.2631	0.2572	0.251711	0.2512	0.2461	0.2453	0.313385	0.3453
36600	0.41	0.41	0.41	0.41	0.363123	0.3452	0.2631	0.2572	0.251711	0.2512	0.2461	0.2453	0.313317	0.3452
36686.4	0.41	0.41	0.41	0.41	0.364136	0.3466	0.2631	0.2572	0.251711	0.2512	0.2461	0.2453	0.313317	0.3452
36793.2	0.41	0.41	0.41	0.41	0.365366	0.3483	0.2632	0.2573	0.251719	0.2512	0.2461	0.2453	0.313249	0.3451
36900	0.41	0.41	0.41	0.41	0.366596	0.35	0.2632	0.2573	0.251719	0.2512	0.2461	0.2453	0.313249	0.3451
37050	0.41	0.41	0.41	0.41	0.368332	0.3524	0.2633	0.2573	0.251719	0.2512	0.2461	0.2453	0.313181	0.345
37200	0.41	0.41	0.41	0.41	0.369996	0.3547	0.2633	0.2573	0.251719	0.2512	0.2461	0.2453	0.313113	0.3449
37350	0.41	0.41	0.41	0.41	0.371732	0.3571	0.2634	0.2573	0.251719	0.2512	0.2461	0.2453	0.313113	0.3449
37500	0.41	0.41	0.41	0.41	0.373468	0.3595	0.2635	0.2573	0.251719	0.2512	0.2461	0.2453	0.313045	0.3448
37800	0.41	0.41	0.41	0.41	0.376796	0.3641	0.2637	0.2573	0.251719	0.2512	0.2461	0.2454	0.313009	0.3447
38100	0.41	0.41	0.41	0.41	0.380196	0.3688	0.2639	0.2573	0.251719	0.2512	0.2461	0.2454	0.312872	0.3445
38186.4	0.41	0.41	0.41	0.41	0.381136	0.3701	0.264	0.2573	0.251719	0.2512	0.2461	0.2454	0.312872	0.3445
38293.2	0.41	0.41	0.41	0.41	0.382294	0.3717	0.2641	0.2573	0.251719	0.2512	0.2461	0.2454	0.312804	0.3444
38400	0.41	0.41	0.41	0.41	0.383523	0.3734	0.2642	0.2573	0.251719	0.2512	0.2461	0.2454	0.312804	0.3444
38550	0.41	0.41	0.41	0.41	0.385187	0.3757	0.2643	0.2573	0.251719	0.2512	0.2461	0.2454	0.312736	0.3443
38700	0.41	0.41	0.41	0.41	0.386779	0.3779	0.2645	0.2573	0.251719	0.2512	0.2461	0.2454	0.312736	0.3443
38850	0.41	0.41	0.41	0.41	0.388443	0.3802	0.2647	0.2573	0.251719	0.2512	0.2461	0.2454	0.312668	0.3442
39000	0.41	0.41	0.41	0.41	0.390034	0.3824	0.2649	0.2573	0.251719	0.2512	0.2461	0.2454	0.3126	0.3441
39086.4	0.41	0.41	0.41	0.41	0.390974	0.3837	0.265	0.2573	0.251719	0.2512	0.2461	0.2454	0.3126	0.3441
39193.2	0.41	0.41	0.41	0.41	0.392132	0.3853	0.2651	0.2573	0.251719	0.2512	0.2461	0.2455	0.312564	0.344
39300	0.41	0.41	0.41	0.41	0.393217	0.3868	0.2653	0.2573	0.251719	0.2512	0.2461	0.2455	0.312564	0.344
39450	0.41	0.41	0.41	0.41	0.394809	0.389	0.2656	0.2573	0.251719	0.2512	0.2461	0.2455	0.312496	0.3439
39600	0.41	0.41	0.41	0.41	0.3964	0.3912	0.2659	0.2573	0.251719	0.2512	0.2461	0.2455	0.312428	0.3438
39750	0.41	0.41	0.41	0.41	0.397919	0.3933	0.2662	0.2573	0.251719	0.2512	0.2461	0.2455	0.312428	0.3438
39900	0.41	0.41	0.41	0.41	0.399438	0.3954	0.2666	0.2573	0.251719	0.2512	0.2461	0.2455	0.31236	0.3437
40200	0.41	0.41	0.41	0.41	0.402332	0.3994	0.2675	0.2573	0.251719	0.2512	0.2461	0.2455	0.312291	0.3436
40500	0.41	0.41	0.41	0.41	0.405081	0.4032	0.2687	0.2573	0.251719	0.2512	0.2461	0.2455	0.312223	0.3435
40800	0.41	0.41	0.41	0.41	0.40754	0.4066	0.2704	0.2573	0.251719	0.2512	0.2461	0.2456	0.312119	0.3433
41100	0.41	0.41	0.41	0.41	0.409566	0.4094	0.273	0.2573	0.251719	0.2512	0.2461	0.2456	0.312051	0.3432
41186.4	0.41	0.41	0.41	0.41	0.409928	0.4099	0.2741	0.2573	0.251719	0.2512	0.2461	0.2456	0.312051	0.3432
41293.2	0.41	0.41	0.41	0.41	0.41	0.41	0.2759	0.2573	0.251719	0.2512	0.2461	0.2456	0.311983	0.3431
41400	0.41	0.41	0.41	0.41	0.41	0.41	0.2779	0.2573	0.251719	0.2512	0.2461	0.2456	0.311983	0.3431
41550	0.41	0.41	0.41	0.41	0.41	0.41	0.2805	0.2573	0.251719	0.2512	0.2461	0.2456	0.311915	0.343
41700	0.41	0.41	0.41	0.41	0.41	0.41	0.2832	0.2573	0.251719	0.2512	0.2461	0.2456	0.311847	0.3429
41850	0.41	0.41	0.41	0.41	0.41	0.41	0.2859	0.2573	0.251719	0.2512	0.2461	0.2456	0.311847	0.3429
42000	0.41	0.41	0.41	0.41	0.41	0.41	0.2885	0.2573	0.251719	0.2512	0.2461	0.2456	0.311779	0.3428
42300	0.41	0.41	0.41	0.41	0.41	0.41	0.2937	0.2573	0.251719	0.2512	0.2461	0.2456	0.311711	0.3427
42386.4	0.41	0.41	0.41	0.41	0.41	0.41	0.2952	0.2573	0.251719	0.2512	0.2461	0.2457	0.311674	0.3426
42493.2	0.41	0.41	0.41	0.41	0.41	0.41	0.2971	0.2573	0.251719	0.2512	0.2461	0.2457	0.311674	0.3426
42600	0.41	0.41	0.41	0.41	0.41	0.41	0.299	0.2573	0.251719	0.2512	0.2461	0.2457	0.311606	0.3425
42750	0.41	0.41	0.41	0.41	0.41	0.41	0.3015	0.2573	0.251811	0.2513	0.2461	0.2457	0.311606	0.3425
42900	0.41	0.41	0.41	0.41	0.41	0.41	0.3041	0.2573	0.251811	0.2513	0.2461	0.2457	0.311538	0.3424
43050	0.41	0.41	0.41	0.41	0.41	0.41	0.3067	0.2573	0.251811	0.2513	0.2461	0.2457	0.311538	0.3424
43200	0.41	0.41	0.41	0.41	0.41	0.41	0.3092	0.2574	0.251819	0.2513	0.2461	0.2457	0.31147	0.3423
43500	0.41	0.41	0.41	0.41	0.41	0.41	0.3143	0.2574	0.251819	0.2513	0.2461	0.2457	0.311402	0.3422
43800	0.41	0.41	0.41	0.41	0.41	0.41	0.3193	0.2574	0.251819	0.2513	0.2461	0.2457	0.311266	0.342
44100	0.41	0.41	0.41	0.41	0.41	0.41	0.3243	0.2575	0.251828	0.2513	0.2461	0.2458	0.31123	0.3419
44400	0.41	0.41	0.41	0.41	0.41	0.41	0.3292	0.2575	0.251828	0.2513	0.2461	0.2458	0.311162	0.3418
44700	0.41	0.41	0.41	0.41	0.41	0.41	0.3341	0.2576	0.251836	0.2513	0.2461	0.2458	0.311094	0.3417
44786.4	0.41	0.41	0.41	0.41	0.41	0.41	0.3355	0.2576	0.251836	0.2513	0.2461	0.2458	0.311026	0.3416
44893.2	0.41	0.41	0.41	0.41	0.41	0.41	0.3372	0.2576	0.251836	0.2513	0.2461	0.2458	0.311026	0.3416
45000	0.41	0.41	0.41	0.41	0.41	0.41	0.3389	0.2576	0.251836	0.2513	0.2461	0.2458	0.310957	0.3415
45150	0.41	0.41	0.41	0.41	0.41	0.41	0.3414	0.2577	0.251845	0.2513	0.2461	0.2458	0.310957	0.3415
45300	0.41	0.41	0.41	0.41	0.41	0.41	0.3438	0.2577	0.251845	0.2513	0.2461	0.2458	0.310889	0.3414
45450	0.41	0.41	0.41	0.41	0.41	0.41	0.3462	0.2578	0.251853	0.2513	0.2461	0.2458	0.310889	0.3414
45600	0.41	0.41	0.41	0.41	0.41	0.41	0.3486	0.2578	0.251853	0.2513	0.2461	0.2458	0.310821	0.3413
45900	0.41	0.41	0.41	0.41	0.41	0.41	0.3533	0.258	0.25187	0.2513	0.2461	0.2459	0.310785	0.3412
46200	0.41	0.41	0.41	0.41	0.41	0.41	0.358	0.2581	0.251879	0.2513	0.2461	0.2459	0.310649	0.341
46500	0.41	0.41	0.41	0.41	0.41	0.41	0.3627	0.2583	0.251896	0.2513	0.2461	0.2459	0.310581	0.3409
46800	0.41	0.41	0.41	0.41	0.41	0.41	0.3673	0.2585	0.251913	0.2513	0.2461	0.2459	0.310513	0.3408
47100	0.41	0.41	0.41	0.41	0.41	0.41	0.3719	0.2588	0.251938	0.2513	0.2461	0.2459	0.310445	0.3407
47400	0.41	0.41	0.41	0.41	0.41	0.41	0.3764	0.2591	0.251964	0.2513	0.2461	0.2459	0.310377	0.3406
47700	0.41	0.41	0.41	0.41	0.41	0.41	0.3808	0.2595	0.251998	0.2513	0.2461	0.2459	0.31024	0.3404
48000	0.41	0.41	0.41	0.41	0.41	0.41	0.3851	0.26	0.25204	0.2513	0.2461	0.246	0.310204	0.3403
48300	0.41	0.41	0.41	0.41	0.41	0.41	0.3894	0.2606	0.252091	0.2513	0.2461	0.246	0.310136	0.3402
48600	0.41	0.41	0.41	0.41	0.41	0.41	0.3935	0.2613	0.252151	0.2513	0.2461	0.246	0.310068	0.3401
48900	0.41	0.41	0.41	0.41	0.41	0.41	0.3975	0.2622	0.252228	0.2513	0.2461	0.246	0.31	0.34
49200	0.41	0.41	0.41	0.41	0.41	0.41	0.4013	0.2633	0.252321	0.2513	0.2461	0.246	0.309932	0.3399
49500	0.41	0.41	0.41	0.41	0.41	0.41	0.4048	0.2647	0.25244	0.2513	0.2461	0.246	0.309796	0.3397
49800	0.41	0.41	0.41	0.41	0.41	0.41	0.4078	0.2667	0.252611	0.2513	0.2461	0.2461	0.30976	0.3396
49900	0.41	0.41	0.41	0.41	0.41	0.41	0.4087	0.2675	0.252679	0.2513	0.2461	0.2461	0.30976	0.3396
50000	0.41	0.41	0.41	0.41	0.41	0.41	0.4095	0.2684	0.252755	0.2513	0.2461	0.2461	0.309691	0.3395
50100	0.41	0.41	0.41	0.41	0.41	0.41	0.41	0.2697	0.252866	0.2513	0.2461	0.2461	0.309691	0.3395
50250	0.41	0.41	0.41	0.41	0.41	0.41	0.41	0.2724	0.253096	0.2513	0.2461	0.2461	0.309691	0.3395
50400	0.41	0.41	0.41	0.41	0.41	0.41	0.41	0.275	0.253317	0.2513	0.2461	0.2461	0.309623	0.3394
50700	0.41	0.41	0.41	0.41	0.41	0.41	0.41	0.2802	0.25376	0.2513	0.2461	0.2461	0.309555	0.3393
51000	0.41	0.41	0.41	0.41	0.41	0.41	0.41	0.2854	0.254202	0.2513	0.2461	0.2461	0.309487	0.3392
51300	0.41	0.41	0.41	0.41	0.41	0.41	0.41	0.2905	0.254636	0.2513	0.2461	0.2461	0.309419	0.3391
51600	0.41	0.41	0.41	0.41	0.41	0.41	0.41	0.2956	0.25507	0.2513	0.2461	0.2461	0.309283	0.3389
51900	0.41	0.41	0.41	0.41	0.41	0.41	0.41	0.3006	0.255496	0.2513	0.2461	0.2462	0.309247	0.3388
52200	0.41	0.41	0.41	0.41	0.41	0.41	0.41	0.3056	0.256013	0.2514	0.2461	0.2462	0.309179	0.3387
52500	0.41	0.41	0.41	0.41	0.41	0.41	0.41	0.3105	0.25643	0.2514	0.2461	0.2462	0.309111	0.3386
52800	0.41	0.41	0.41	0.41	0.41	0.41	0.41	0.3154	0.256847	0.2514	0.2461	0.2462	0.309043	0.3385
53100	0.41	0.41	0.41	0.41	0.41	0.41	0.41	0.3203	0.257355	0.2515	0.2461	0.2462	0.308974	0.3384
53400	0.41	0.41	0.41	0.41	0.41	0.41	0.41	0.3251	0.257764	0.2515	0.2461	0.2462	0.308906	0.3383
53700	0.41	0.41	0.41	0.41	0.41	0.41	0.41	0.3299	0.258264	0.2516	0.2461	0.2462	0.308838	0.3382
54000	0.41	0.41	0.41	0.41	0.41	0.41	0.41	0.3347	0.258672	0.2516	0.2461	0.2463	0.308802	0.3381
54300	0.41	0.41	0.41	0.41	0.41	0.41	0.41	0.3394	0.259164	0.2517	0.2461	0.2463	0.308666	0.3379
54600	0.41	0.41	0.41	0.41	0.41	0.41	0.41	0.3441	0.259655	0.2518	0.2461	0.2463	0.308598	0.3378
54900	0.41	0.41	0.41	0.41	0.41	0.41	0.41	0.3488	0.260147	0.2519	0.2461	0.2463	0.30853	0.3377
55200	0.41	0.41	0.41	0.41	0.41	0.41	0.41	0.3534	0.260721	0.2521	0.2461	0.2463	0.308462	0.3376
55500	0.41	0.41	0.41	0.41	0.41	0.41	0.41	0.3579	0.261196	0.2522	0.2461	0.2463	0.308394	0.3375
55800	0.41	0.41	0.41	0.41	0.41	0.41	0.41	0.3625	0.26177	0.2524	0.2461	0.2463	0.308326	0.3374
56100	0.41	0.41	0.41	0.41	0.41	0.41	0.41	0.3669	0.262419	0.2527	0.2461	0.2463	0.308257	0.3373
56400	0.41	0.41	0.41	0.41	0.41	0.41	0.41	0.3714	0.262985	0.2529	0.2461	0.2464	0.308221	0.3372
56700	0.41	0.41	0.41	0.41	0.41	0.41	0.41	0.3757	0.263717	0.2533	0.2461	0.2464	0.308153	0.3371
57000	0.41	0.41	0.41	0.41	0.41	0.41	0.41	0.38	0.264449	0.2537	0.2461	0.2464	0.308085	0.337
57300	0.41	0.41	0.41	0.41	0.41	0.41	0.41	0.3842	0.265264	0.2542	0.2461	0.2464	0.308017	0.3369
57600	0.41	0.41	0.41	0.41	0.41	0.41	0.41	0.3883	0.26607	0.2547	0.2461	0.2464	0.307949	0.3368
57900	0.41	0.41	0.41	0.41	0.41	0.41	0.41	0.3923	0.267143	0.2555	0.2461	0.2464	0.307881	0.3367
58200	0.41	0.41	0.41	0.41	0.41	0.41	0.41	0.3962	0.268206	0.2563	0.2461	0.2464	0.307813	0.3366
58500	0.41	0.41	0.41	0.41	0.41	0.41	0.41	0.3999	0.269528	0.2574	0.2461	0.2464	0.307745	0.3365
58800	0.41	0.41	0.41	0.41	0.41	0.41	0.41	0.4033	0.271006	0.2587	0.2461	0.2465	0.30764	0.3363
59100	0.41	0.41	0.41	0.41	0.41	0.41	0.41	0.4063	0.272909	0.2605	0.2461	0.2465	0.307572	0.3362
59400	0.41	0.41	0.41	0.41	0.41	0.41	0.41	0.4088	0.275317	0.2629	0.2461	0.2465	0.307504	0.3361
59500	0.41	0.41	0.41	0.41	0.41	0.41	0.41	0.4095	0.276291	0.2639	0.2461	0.2465	0.307504	0.3361
59533.3	0.41	0.41	0.41	0.41	0.41	0.41	0.41	0.4097	0.276674	0.2643	0.2461	0.2465	0.307504	0.3361
59575	0.41	0.41	0.41	0.41	0.41	0.41	0.41	0.4099	0.277149	0.2648	0.2461	0.2465	0.307504	0.3361
59595.8	0.41	0.41	0.41	0.41	0.41	0.41	0.41	0.41	0.277432	0.2651	0.2461	0.2465	0.307504	0.3361
59604.5	0.41	0.41	0.41	0.41	0.41	0.41	0.41	0.41	0.277523	0.2652	0.2461	0.2465	0.307504	0.3361
59608.5	0.41	0.41	0.41	0.41	0.41	0.41	0.41	0.41	0.277523	0.2652	0.2461	0.2465	0.307504	0.3361
59610.2	0.41	0.41	0.41	0.41	0.41	0.41	0.41	0.41	0.277615	0.2653	0.2461	0.2465	0.307504	0.3361
59611.1	0.41	0.41	0.41	0.41	0.41	0.41	0.41	0.41	0.277615	0.2653	0.2461	0.2465	0.307504	0.3361
59612.2	0.41	0.41	0.41	0.41	0.41	0.41	0.41	0.41	0.277615	0.2653	0.2461	0.2465	0.307504	0.3361
59613.3	0.41	0.41	0.41	0.41	0.41	0.41	0.41	0.41	0.277615	0.2653	0.2461	0.2465	0.307504	0.3361
59614.2	0.41	0.41	0.41	0.41	0.41	0.41	0.41	0.41	0.277615	0.2653	0.2461	0.2465	0.307504	0.3361
59615.3	0.41	0.41	0.41	0.41	0.41	0.41	0.41	0.41	0.277706	0.2654	0.2461	0.2465	0.307504	0.3361
59616.4	0.41	0.41	0.41	0.41	0.41	0.41	0.41	0.41	0.277706	0.2654	0.2461	0.2465	0.307504	0.3361
59617.9	0.41	0.41	0.41	0.41	0.41	0.41	0.41	0.41	0.277706	0.2654	0.2461	0.2465	0.307504	0.3361
59619.4	0.41	0.41	0.41	0.41	0.41	0.41	0.41	0.41	0.277706	0.2654	0.2461	0.2465	0.307504	0.3361
59621.3	0.41	0.41	0.41	0.41	0.41	0.41	0.41	0.41	0.277798	0.2655	0.2461	0.2465	0.307504	0.3361
59623.2	0.41	0.41	0.41	0.41	0.41	0.41	0.41	0.41	0.277798	0.2655	0.2461	0.2465	0.307504	0.3361
59625.6	0.41	0.41	0.41	0.41	0.41	0.41	0.41	0.41	0.277798	0.2655	0.2461	0.2465	0.307504	0.3361
59628.1	0.41	0.41	0.41	0.41	0.41	0.41	0.41	0.41	0.277889	0.2656	0.2461	0.2465	0.307504	0.3361
59631.3	0.41	0.41	0.41	0.41	0.41	0.41	0.41	0.41	0.277889	0.2656	0.2461	0.2465	0.307504	0.3361
59634.5	0.41	0.41	0.41	0.41	0.41	0.41	0.41	0.41	0.277981	0.2657	0.2461	0.2465	0.307504	0.3361
59638.7	0.41	0.41	0.41	0.41	0.41	0.41	0.41	0.41	0.278072	0.2658	0.2461	0.2465	0.307504	0.3361
59642.8	0.41	0.41	0.41	0.41	0.41	0.41	0.41	0.41	0.278072	0.2658	0.2461	0.2465	0.307504	0.3361
59648.3	0.41	0.41	0.41	0.41	0.41	0.41	0.41	0.41	0.278164	0.2659	0.2461	0.2465	0.307504	0.3361
59655.7	0.41	0.41	0.41	0.41	0.41	0.41	0.41	0.41	0.278255	0.266	0.2461	0.2465	0.307504	0.3361
59664.5	0.41	0.41	0.41	0.41	0.41	0.41	0.41	0.41	0.278347	0.2661	0.2461	0.2465	0.307504	0.3361
59676.4	0.41	0.41	0.41	0.41	0.41	0.41	0.41	0.41	0.278621	0.2664	0.2461	0.2465	0.307436	0.336
59688.2	0.41	0.41	0.41	0.41	0.41	0.41	0.41	0.41	0.278713	0.2665	0.2461	0.2465	0.307436	0.336
59700	0.41	0.41	0.41	0.41	0.41	0.41	0.41	0.41	0.278987	0.2668	0.2461	0.2465	0.307436	0.336
59720.1	0.41	0.41	0.41	0.41	0.41	0.41	0.41	0.41	0.279262	0.2671	0.2461	0.2465	0.307436	0.336
59746.3	0.41	0.41	0.41	0.41	0.41	0.41	0.41	0.41	0.279719	0.2676	0.2461	0.2465	0.307436	0.336
59782.5	0.41	0.41	0.41	0.41	0.41	0.41	0.41	0.41	0.280268	0.2682	0.2461	0.2465	0.307436	0.336
59826	0.41	0.41	0.41	0.41	0.41	0.41	0.41	0.41	0.281	0.269	0.2461	0.2465	0.307436	0.336
59884	0.41	0.41	0.41	0.41	0.41	0.41	0.41	0.41	0.281915	0.27	0.2461	0.2465	0.307436	0.336
59942	0.41	0.41	0.41	0.41	0.41	0.41	0.41	0.41	0.28283	0.271	0.2461	0.2465	0.307436	0.336
60000	0.41	0.41	0.41	0.41	0.41	0.41	0.41	0.41	0.283745	0.272	0.2461	0.2465	0.307368	0.3359
60100	0.41	0.41	0.41	0.41	0.41	0.41	0.41	0.41	0.2853	0.2737	0.2461	0.2465	0.307368	0.3359
60200	0.41	0.41	0.41	0.41	0.41	0.41	0.41	0.41	0.286855	0.2754	0.2461	0.2465	0.307368	0.3359
60300	0.41	0.41	0.41	0.41	0.41	0.41	0.41	0.41	0.288411	0.2771	0.2461	0.2465	0.3073	0.3358
60450	0.41	0.41	0.41	0.41	0.41	0.41	0.41	0.41	0.290698	0.2796	0.2461	0.2465	0.3073	0.3358
60600	0.41	0.41	0.41	0.41	0.41	0.41	0.41	0.41	0.292985	0.2821	0.2461	0.2465	0.307232	0.3357
60900	0.41	0.41	0.41	0.41	0.41	0.41	0.41	0.41	0.29756	0.2871	0.2462	0.2465	0.307164	0.3356
61200	0.41	0.41	0.41	0.41	0.41	0.41	0.41	0.41	0.302134	0.2921	0.2462	0.2466	0.307128	0.3355
61500	0.41	0.41	0.41	0.41	0.41	0.41	0.41	0.41	0.306617	0.297	0.2462	0.2466	0.30706	0.3354
61800	0.41	0.41	0.41	0.41	0.41	0.41	0.41	0.41	0.3111	0.3019	0.2462	0.2466	0.306991	0.3353
62100	0.41	0.41	0.41	0.41	0.41	0.41	0.41	0.41	0.315491	0.3067	0.2462	0.2466	0.306923	0.3352
62400	0.41	0.41	0.41	0.41	0.41	0.41	0.41	0.41	0.319883	0.3115	0.2463	0.2466	0.306855	0.3351
62700	0.41	0.41	0.41	0.41	0.41	0.41	0.41	0.41	0.324274	0.3163	0.2463	0.2466	0.306787	0.335
63000	0.41	0.41	0.41	0.41	0.41	0.41	0.41	0.41	0.328574	0.321	0.2463	0.2466	0.306719	0.3349
63300	0.41	0.41	0.41	0.41	0.41	0.41	0.41	0.41	0.332874	0.3257	0.2464	0.2466	0.306651	0.3348
63600	0.41	0.41	0.41	0.41	0.41	0.41	0.41	0.41	0.337174	0.3304	0.2464	0.2467	0.306615	0.3347
63900	0.41	0.41	0.41	0.41	0.41	0.41	0.41	0.41	0.341474	0.3351	0.2465	0.2467	0.306547	0.3346
64200	0.41	0.41	0.41	0.41	0.41	0.41	0.41	0.41	0.345683	0.3397	0.2466	0.2467	0.306479	0.3345
64500	0.41	0.41	0.41	0.41	0.41	0.41	0.41	0.41	0.3498	0.3442	0.2467	0.2467	0.306411	0.3344
64800	0.41	0.41	0.41	0.41	0.41	0.41	0.41	0.41	0.354009	0.3488	0.2468	0.2467	0.306343	0.3343
65100	0.41	0.41	0.41	0.41	0.41	0.41	0.41	0.41	0.358126	0.3533	0.247	0.2467	0.306343	0.3343
65400	0.41	0.41	0.41	0.41	0.41	0.41	0.41	0.41	0.362151	0.3577	0.2472	0.2467	0.306274	0.3342
65700	0.41	0.41	0.41	0.41	0.41	0.41	0.41	0.41	0.366177	0.3621	0.2474	0.2467	0.306206	0.3341
66000	0.41	0.41	0.41	0.41	0.41	0.41	0.41	0.41	0.370202	0.3665	0.2476	0.2467	0.306138	0.334
66300	0.41	0.41	0.41	0.41	0.41	0.41	0.41	0.41	0.374136	0.3708	0.2479	0.2468	0.306102	0.3339
66600	0.41	0.41	0.41	0.41	0.41	0.41	0.41	0.41	0.37807	0.3751	0.2483	0.2468	0.306034	0.3338
66900	0.41	0.41	0.41	0.41	0.41	0.41	0.41	0.41	0.381913	0.3793	0.2487	0.2468	0.305966	0.3337
67200	0.41	0.41	0.41	0.41	0.41	0.41	0.41	0.41	0.385664	0.3834	0.2492	0.2468	0.305898	0.3336
67500	0.41	0.41	0.41	0.41	0.41	0.41	0.41	0.41	0.389323	0.3874	0.2497	0.2468	0.30583	0.3335
67800	0.41	0.41	0.41	0.41	0.41	0.41	0.41	0.41	0.392891	0.3913	0.2504	0.2468	0.305762	0.3334
68100	0.41	0.41	0.41	0.41	0.41	0.41	0.41	0.41	0.396368	0.3951	0.2513	0.2468	0.305694	0.3333
68400	0.41	0.41	0.41	0.41	0.41	0.41	0.41	0.41	0.39957	0.3986	0.2523	0.2468	0.305626	0.3332
68700	0.41	0.41	0.41	0.41	0.41	0.41	0.41	0.41	0.402681	0.402	0.2536	0.2468	0.305557	0.3331
69000	0.41	0.41	0.41	0.41	0.41	0.41	0.41	0.41	0.405517	0.4051	0.2552	0.2469	0.305521	0.333
69300	0.41	0.41	0.41	0.41	0.41	0.41	0.41	0.41	0.407896	0.4077	0.2574	0.2469	0.305453	0.3329
69600	0.41	0.41	0.41	0.41	0.41	0.41	0.41	0.41	0.409451	0.4094	0.2605	0.2469	0.305385	0.3328
69700	0.41	0.41	0.41	0.41	0.41	0.41	0.41	0.41	0.409909	0.4099	0.2617	0.2469	0.305385	0.3328
69733.3	0.41	0.41	0.41	0.41	0.41	0.41	0.41	0.41	0.409909	0.4099	0.2621	0.2469	0.305385	0.3328
69747.2	0.41	0.41	0.41	0.41	0.41	0.41	0.41	0.41	0.41	0.41	0.2623	0.2469	0.305385	0.3328
69766.3	0.41	0.41	0.41	0.41	0.41	0.41	0.41	0.41	0.41	0.41	0.2626	0.2469	0.305385	0.3328
69767.2	0.41	0.41	0.41	0.41	0.41	0.41	0.4062	0.3863	0.368094	0.3664	0.2626	0.2469	0.305385	0.3328
69768	0.41	0.41	0.41	0.41	0.41	0.41	0.4062	0.3863	0.368094	0.3664	0.2626	0.2469	0.305385	0.3328
69768.9	0.41	0.41	0.41	0.41	0.41	0.41	0.4062	0.3863	0.368094	0.3664	0.2626	0.2469	0.305385	0.3328
69769.8	0.41	0.41	0.41	0.41	0.41	0.41	0.4062	0.3863	0.368094	0.3664	0.2626	0.2469	0.305385	0.3328
69770.9	0.41	0.41	0.41	0.41	0.41	0.41	0.4063	0.3863	0.368094	0.3664	0.2626	0.2469	0.305385	0.3328
69772.4	0.41	0.41	0.41	0.41	0.41	0.41	0.4063	0.3863	0.368094	0.3664	0.2626	0.2469	0.305385	0.3328
69774.3	0.41	0.41	0.41	0.41	0.41	0.41	0.4063	0.3863	0.368094	0.3664	0.2626	0.2469	0.305385	0.3328
69776.7	0.41	0.41	0.41	0.41	0.41	0.41	0.4063	0.3863	0.368094	0.3664	0.2626	0.2469	0.305385	0.3328
69779.9	0.41	0.41	0.41	0.41	0.41	0.41	0.4064	0.3863	0.368094	0.3664	0.2626	0.2469	0.305385	0.3328
69784.1	0.41	0.41	0.41	0.41	0.41	0.41	0.4064	0.3863	0.368094	0.3664	0.2626	0.2469	0.305385	0.3328
69789.5	0.41	0.41	0.41	0.41	0.41	0.41	0.4065	0.3863	0.368094	0.3664	0.2626	0.2469	0.305385	0.3328
69796.6	0.41	0.41	0.41	0.41	0.41	0.41	0.4066	0.3863	0.368094	0.3664	0.2627	0.2469	0.305385	0.3328
69805.7	0.41	0.41	0.41	0.41	0.41	0.41	0.4067	0.3864	0.368102	0.3664	0.2627	0.2469	0.305385	0.3328
69817.5	0.41	0.41	0.41	0.41	0.41	0.41	0.4068	0.3864	0.368102	0.3664	0.2627	0.2469	0.305385	0.3328
69834	0.41	0.41	0.41	0.41	0.41	0.41	0.407	0.3864	0.368102	0.3664	0.2627	0.2469	0.305385	0.3328
69856	0.41	0.41	0.41	0.41	0.41	0.41	0.4073	0.3865	0.368111	0.3664	0.2627	0.2469	0.305385	0.3328
69878	0.41	0.41	0.41	0.41	0.41	0.41	0.4075	0.3866	0.368119	0.3664	0.2627	0.2469	0.305385	0.3328
69900	0.41	0.41	0.41	0.41	0.41	0.41	0.4078	0.3866	0.368119	0.3664	0.2627	0.2469	0.305385	0.3328
69933.3	0.41	0.41	0.41	0.41	0.41	0.41	0.4082	0.3867	0.368128	0.3664	0.2628	0.2469	0.305317	0.3327
69977.8	0.41	0.41	0.41	0.41	0.41	0.41	0.4087	0.3869	0.368236	0.3665	0.2628	0.2469	0.305317	0.3327
70033.3	0.41	0.41	0.41	0.41	0.41	0.41	0.4093	0.3871	0.368253	0.3665	0.2628	0.2469	0.305317	0.3327
70116.7	0.41	0.41	0.41	0.41	0.41	0.41	0.41	0.3877	0.368304	0.3665	0.2629	0.2469	0.305317	0.3327
70200	0.41	0.41	0.41	0.41	0.41	0.41	0.41	0.3889	0.368498	0.3666	0.2629	0.2469	0.305317	0.3327
70300	0.41	0.41	0.41	0.41	0.41	0.41	0.41	0.3903	0.368617	0.3666	0.263	0.2469	0.305249	0.3326
70400	0.41	0.41	0.41	0.41	0.41	0.41	0.41	0.3916	0.368819	0.3667	0.2631	0.2469	0.305249	0.3326
70500	0.41	0.41	0.41	0.41	0.41	0.41	0.41	0.393	0.36903	0.3668	0.2631	0.2469	0.305249	0.3326
70650	0.41	0.41	0.41	0.41	0.41	0.41	0.41	0.395	0.369291	0.3669	0.2633	0.2469	0.305181	0.3325
70800	0.41	0.41	0.41	0.41	0.41	0.41	0.41	0.3971	0.369653	0.3671	0.2634	0.2469	0.305181	0.3325
71100	0.41	0.41	0.41	0.41	0.41	0.41	0.41	0.401	0.370443	0.3676	0.2636	0.2469	0.305113	0.3324
71400	0.41	0.41	0.41	0.41	0.41	0.41	0.41	0.4048	0.371315	0.3682	0.2638	0.247	0.305077	0.3323
71700	0.41	0.41	0.41	0.41	0.41	0.41	0.41	0.4082	0.372611	0.3693	0.264	0.247	0.305009	0.3322
72000	0.41	0.41	0.41	0.41	0.41	0.41	0.41	0.41	0.375417	0.3722	0.2643	0.247	0.30494	0.3321
72300	0.41	0.41	0.41	0.41	0.41	0.41	0.41	0.41	0.379351	0.3765	0.2646	0.247	0.304872	0.332
72600	0.41	0.41	0.41	0.41	0.41	0.41	0.41	0.41	0.383102	0.3806	0.265	0.247	0.304804	0.3319
72900	0.41	0.41	0.41	0.41	0.41	0.41	0.41	0.41	0.386853	0.3847	0.2654	0.247	0.304804	0.3319
73200	0.41	0.41	0.41	0.41	0.41	0.41	0.41	0.41	0.390604	0.3888	0.2659	0.247	0.304736	0.3318
73500	0.41	0.41	0.41	0.41	0.41	0.41	0.41	0.41	0.394172	0.3927	0.2666	0.247	0.304668	0.3317
73800	0.41	0.41	0.41	0.41	0.41	0.41	0.41	0.41	0.397557	0.3964	0.2674	0.2471	0.304632	0.3316
74100	0.41	0.41	0.41	0.41	0.41	0.41	0.41	0.41	0.400943	0.4001	0.2683	0.2471	0.304564	0.3315
74400	0.41	0.41	0.41	0.41	0.41	0.41	0.41	0.41	0.403962	0.4034	0.2696	0.2471	0.304496	0.3314
74700	0.41	0.41	0.41	0.41	0.41	0.41	0.41	0.41	0.406798	0.4065	0.2712	0.2471	0.304428	0.3313
75000	0.41	0.41	0.41	0.41	0.41	0.41	0.41	0.41	0.408994	0.4089	0.2735	0.2471	0.304428	0.3313
75100	0.41	0.41	0.41	0.41	0.41	0.41	0.41	0.41	0.409634	0.4096	0.2744	0.2471	0.30436	0.3312
75133.3	0.41	0.41	0.41	0.41	0.41	0.41	0.41	0.41	0.409817	0.4098	0.2747	0.2471	0.30436	0.3312
75175	0.41	0.41	0.41	0.41	0.41	0.41	0.41	0.41	0.41	0.41	0.2752	0.2471	0.30436	0.3312
75195.8	0.41	0.41	0.41	0.41	0.41	0.41	0.41	0.41	0.41	0.41	0.2755	0.2471	0.30436	0.3312
75221.9	0.41	0.41	0.41	0.41	0.41	0.41	0.41	0.41	0.41	0.41	0.276	0.2471	0.30436	0.3312
75260.9	0.41	0.41	0.41	0.41	0.41	0.41	0.41	0.41	0.41	0.41	0.2766	0.2471	0.30436	0.3312
75300	0.41	0.41	0.41	0.41	0.41	0.41	0.41	0.41	0.41	0.41	0.2772	0.2471	0.30436	0.3312
75342.9	0.41	0.41	0.41	0.41	0.41	0.41	0.41	0.41	0.41	0.41	0.2779	0.2471	0.30436	0.3312
75407.1	0.41	0.41	0.41	0.41	0.41	0.41	0.41	0.41	0.41	0.41	0.279	0.2471	0.304291	0.3311
75503.6	0.41	0.41	0.41	0.41	0.41	0.41	0.41	0.41	0.41	0.41	0.2806	0.2471	0.304291	0.3311
75600	0.41	0.41	0.41	0.41	0.41	0.41	0.41	0.41	0.41	0.41	0.2821	0.2471	0.304291	0.3311
75700	0.41	0.41	0.41	0.41	0.41	0.41	0.41	0.41	0.41	0.41	0.2838	0.2471	0.304291	0.3311
75800	0.41	0.41	0.41	0.41	0.41	0.41	0.41	0.41	0.41	0.41	0.2854	0.2471	0.304223	0.331
75900	0.41	0.41	0.41	0.41	0.41	0.41	0.41	0.41	0.41	0.41	0.287	0.2472	0.304255	0.331
76050	0.41	0.41	0.41	0.41	0.41	0.41	0.41	0.41	0.41	0.41	0.2894	0.2472	0.304255	0.331
76200	0.41	0.41	0.41	0.41	0.41	0.41	0.41	0.41	0.41	0.41	0.2918	0.2472	0.304187	0.3309
76500	0.41	0.41	0.41	0.41	0.41	0.41	0.41	0.41	0.41	0.41	0.2966	0.2472	0.304119	0.3308
76800	0.41	0.41	0.41	0.41	0.41	0.41	0.41	0.41	0.41	0.41	0.3013	0.2472	0.304051	0.3307
77100	0.41	0.41	0.41	0.41	0.41	0.41	0.41	0.41	0.41	0.41	0.306	0.2473	0.304083	0.3307
77400	0.41	0.41	0.41	0.41	0.41	0.41	0.41	0.41	0.41	0.41	0.3107	0.2473	0.304015	0.3306
77700	0.41	0.41	0.41	0.41	0.41	0.41	0.41	0.41	0.41	0.41	0.3153	0.2473	0.303947	0.3305
78000	0.41	0.41	0.41	0.41	0.41	0.41	0.41	0.41	0.41	0.41	0.3199	0.2474	0.303911	0.3304
78300	0.41	0.41	0.41	0.41	0.41	0.41	0.41	0.41	0.41	0.41	0.3245	0.2474	0.303843	0.3303
78600	0.41	0.41	0.41	0.41	0.41	0.41	0.41	0.41	0.41	0.41	0.3291	0.2475	0.303806	0.3302
78900	0.41	0.41	0.41	0.41	0.41	0.41	0.41	0.41	0.41	0.41	0.3336	0.2476	0.303838	0.3302
79200	0.41	0.41	0.41	0.41	0.41	0.41	0.41	0.41	0.41	0.41	0.3381	0.2477	0.303802	0.3301
79500	0.41	0.41	0.41	0.41	0.41	0.41	0.41	0.41	0.41	0.41	0.3426	0.2478	0.303766	0.33
79800	0.41	0.41	0.41	0.41	0.41	0.41	0.41	0.41	0.41	0.41	0.347	0.2479	0.30373	0.3299
80100	0.41	0.41	0.41	0.41	0.41	0.41	0.41	0.41	0.41	0.41	0.3514	0.2481	0.303726	0.3298
80400	0.41	0.41	0.41	0.41	0.41	0.41	0.41	0.41	0.41	0.41	0.3558	0.2482	0.303757	0.3298
80700	0.41	0.41	0.41	0.41	0.41	0.41	0.41	0.41	0.41	0.41	0.3601	0.2484	0.303753	0.3297
81000	0.41	0.41	0.41	0.41	0.41	0.41	0.41	0.41	0.41	0.41	0.3644	0.2486	0.303749	0.3296
81300	0.41	0.41	0.41	0.41	0.41	0.41	0.41	0.41	0.41	0.41	0.3686	0.2489	0.303777	0.3295
81600	0.41	0.41	0.41	0.41	0.41	0.41	0.41	0.41	0.41	0.41	0.3728	0.2492	0.303804	0.3294
81900	0.41	0.41	0.41	0.41	0.41	0.41	0.41	0.41	0.41	0.41	0.3769	0.2496	0.303932	0.3294
82200	0.41	0.41	0.41	0.41	0.41	0.41	0.41	0.41	0.41	0.41	0.3809	0.25	0.303991	0.3293
82500	0.41	0.41	0.41	0.41	0.41	0.41	0.41	0.41	0.41	0.41	0.3849	0.2506	0.304115	0.3292
82800	0.41	0.41	0.41	0.41	0.41	0.41	0.41	0.41	0.41	0.41	0.3888	0.2512	0.304238	0.3291
83100	0.41	0.41	0.41	0.41	0.41	0.41	0.41	0.41	0.41	0.41	0.3925	0.2519	0.304462	0.3291
83400	0.41	0.41	0.41	0.41	0.41	0.41	0.41	0.41	0.41	0.41	0.3961	0.2528	0.304681	0.329
83700	0.41	0.41	0.41	0.41	0.41	0.41	0.41	0.41	0.41	0.41	0.3996	0.2539	0.304964	0.3289
84000	0.41	0.41	0.41	0.41	0.41	0.41	0.41	0.41	0.41	0.41	0.4028	0.2552	0.305311	0.3288
84300	0.41	0.41	0.41	0.41	0.41	0.41	0.41	0.41	0.41	0.41	0.4056	0.2569	0.305853	0.3288
84600	0.41	0.41	0.41	0.41	0.41	0.41	0.41	0.41	0.41	0.41	0.408	0.2591	0.306487	0.3287
84900	0.41	0.41	0.41	0.41	0.41	0.41	0.41	0.41	0.41	0.41	0.4094	0.2625	0.307504	0.3286
85000	0.41	0.41	0.41	0.41	0.41	0.41	0.41	0.41	0.41	0.41	0.4099	0.2636	0.307855	0.3286
85033.3	0.41	0.41	0.41	0.41	0.41	0.41	0.41	0.41	0.41	0.41	0.4099	0.2641	0.308015	0.3286
85047.2	0.41	0.41	0.41	0.41	0.41	0.41	0.41	0.41	0.41	0.41	0.41	0.2643	0.308079	0.3286
85066.3	0.41	0.41	0.41	0.41	0.41	0.41	0.41	0.41	0.41	0.41	0.41	0.2645	0.308143	0.3286
85073.7	0.41	0.41	0.41	0.41	0.41	0.41	0.41	0.41	0.41	0.41	0.41	0.2646	0.308174	0.3286
85083.4	0.41	0.41	0.41	0.41	0.41	0.41	0.41	0.41	0.41	0.41	0.41	0.2648	0.308238	0.3286
85093.1	0.41	0.41	0.41	0.41	0.41	0.41	0.41	0.41	0.41	0.41	0.41	0.2649	0.30827	0.3286
85093.9	0.41	0.41	0.41	0.41	0.41	0.41	0.41	0.4043	0.395426	0.3946	0.3843	0.2649	0.30827	0.3286
85094.8	0.41	0.41	0.41	0.41	0.41	0.41	0.41	0.4044	0.395434	0.3946	0.3843	0.265	0.308302	0.3286
85095.6	0.41	0.41	0.41	0.41	0.41	0.41	0.41	0.4044	0.395434	0.3946	0.3843	0.265	0.308302	0.3286
85096.5	0.41	0.41	0.41	0.41	0.41	0.41	0.41	0.4044	0.395434	0.3946	0.3843	0.265	0.308302	0.3286
85097.6	0.41	0.41	0.41	0.41	0.41	0.41	0.41	0.4044	0.395434	0.3946	0.3843	0.265	0.308302	0.3286
85099.1	0.41	0.41	0.41	0.41	0.41	0.41	0.41	0.4044	0.395434	0.3946	0.3843	0.265	0.308302	0.3286
85101	0.41	0.41	0.41	0.41	0.41	0.41	0.41	0.4044	0.395434	0.3946	0.3843	0.265	0.308302	0.3286
85103.5	0.41	0.41	0.41	0.41	0.41	0.41	0.41	0.4045	0.395443	0.3946	0.3844	0.265	0.308302	0.3286
85106.7	0.41	0.41	0.41	0.41	0.41	0.41	0.41	0.4045	0.395443	0.3946	0.3844	0.265	0.308302	0.3286
85110.8	0.41	0.41	0.41	0.41	0.41	0.41	0.41	0.4045	0.395443	0.3946	0.3844	0.265	0.308302	0.3286
85116.3	0.41	0.41	0.41	0.41	0.41	0.41	0.41	0.4046	0.395451	0.3946	0.3844	0.265	0.308302	0.3286
85123.3	0.41	0.41	0.41	0.41	0.41	0.41	0.41	0.4047	0.395551	0.3947	0.3844	0.265	0.308302	0.3286
85132.9	0.41	0.41	0.41	0.41	0.41	0.41	0.41	0.4048	0.39556	0.3947	0.3844	0.265	0.308302	0.3286
85144.1	0.41	0.41	0.41	0.41	0.41	0.41	0.41	0.4049	0.395568	0.3947	0.3844	0.265	0.308302	0.3286
85158.1	0.41	0.41	0.41	0.41	0.41	0.41	0.41	0.4051	0.395585	0.3947	0.3844	0.265	0.308302	0.3286
85179	0.41	0.41	0.41	0.41	0.41	0.41	0.41	0.4053	0.395602	0.3947	0.3844	0.2651	0.308334	0.3286
85200	0.41	0.41	0.41	0.41	0.41	0.41	0.41	0.4056	0.395719	0.3948	0.3844	0.2651	0.308334	0.3286
85226.2	0.41	0.41	0.41	0.41	0.41	0.41	0.41	0.4059	0.395745	0.3948	0.3844	0.2651	0.308334	0.3286
85260.4	0.41	0.41	0.41	0.41	0.41	0.41	0.41	0.4062	0.395862	0.3949	0.3844	0.2652	0.308366	0.3286
85308.3	0.41	0.41	0.41	0.41	0.41	0.41	0.41	0.4068	0.396004	0.395	0.3844	0.2653	0.30833	0.3285
85372.2	0.41	0.41	0.41	0.41	0.41	0.41	0.41	0.4075	0.396155	0.3951	0.3845	0.2654	0.308362	0.3285
85436.1	0.41	0.41	0.41	0.41	0.41	0.41	0.41	0.4082	0.396398	0.3953	0.3845	0.2654	0.308362	0.3285
85500	0.41	0.41	0.41	0.41	0.41	0.41	0.41	0.4088	0.396632	0.3955	0.3845	0.2655	0.308394	0.3285
85600	0.41	0.41	0.41	0.41	0.41	0.41	0.41	0.4097	0.397166	0.396	0.3846	0.2657	0.308457	0.3285
85700	0.41	0.41	0.41	0.41	0.41	0.41	0.41	0.41	0.398106	0.397	0.3846	0.2658	0.308489	0.3285
85800	0.41	0.41	0.41	0.41	0.41	0.41	0.41	0.41	0.399296	0.3983	0.3847	0.266	0.308485	0.3284
85950	0.41	0.41	0.41	0.41	0.41	0.41	0.41	0.41	0.401034	0.4002	0.3848	0.2662	0.308549	0.3284
86100	0.41	0.41	0.41	0.41	0.41	0.41	0.41	0.41	0.402681	0.402	0.385	0.2664	0.308613	0.3284
86400	0.41	0.41	0.41	0.41	0.41	0.41	0.41	0.41	0.405974	0.4056	0.3856	0.2669	0.308704	0.3283
86700	0.41	0.41	0.41	0.41	0.41	0.41	0.41	0.41	0.408902	0.4088	0.3865	0.2673	0.308832	0.3283
87000	0.41	0.41	0.41	0.41	0.41	0.41	0.41	0.41	0.41	0.41	0.3894	0.2679	0.308955	0.3282
87300	0.41	0.41	0.41	0.41	0.41	0.41	0.41	0.41	0.41	0.41	0.3932	0.2685	0.309079	0.3281
87600	0.41	0.41	0.41	0.41	0.41	0.41	0.41	0.41	0.41	0.41	0.3969	0.2693	0.309334	0.3281
87900	0.41	0.41	0.41	0.41	0.41	0.41	0.41	0.41	0.41	0.41	0.4004	0.2703	0.309585	0.328
88200	0.41	0.41	0.41	0.41	0.41	0.41	0.41	0.41	0.41	0.41	0.4037	0.2715	0.3099	0.3279
88500	0.41	0.41	0.41	0.41	0.41	0.41	0.41	0.41	0.41	0.41	0.4066	0.2731	0.310411	0.3279
88800	0.41	0.41	0.41	0.41	0.41	0.41	0.41	0.41	0.41	0.41	0.409	0.2754	0.311077	0.3278
88900	0.41	0.41	0.41	0.41	0.41	0.41	0.41	0.41	0.41	0.41	0.4096	0.2763	0.311364	0.3278
88933.3	0.41	0.41	0.41	0.41	0.41	0.41	0.41	0.41	0.41	0.41	0.4098	0.2766	0.31146	0.3278
88975	0.41	0.41	0.41	0.41	0.41	0.41	0.41	0.41	0.41	0.41	0.4099	0.2771	0.311619	0.3278
89037.5	0.41	0.41	0.41	0.41	0.41	0.41	0.41	0.41	0.41	0.41	0.4101	0.278	0.311906	0.3278
89100	0.41	0.41	0.41	0.41	0.41	0.41	0.41	0.41	0.41	0.41	0.41	0.279	0.312226	0.3278
89175	0.41	0.41	0.41	0.41	0.41	0.41	0.41	0.41	0.41	0.41	0.41	0.2802	0.312609	0.3278
89287.5	0.41	0.41	0.41	0.41	0.41	0.41	0.41	0.41	0.41	0.41	0.41	0.282	0.313115	0.3277
89400	0.41	0.41	0.41	0.41	0.41	0.41	0.41	0.41	0.41	0.41	0.41	0.2838	0.313689	0.3277
89550	0.41	0.41	0.41	0.41	0.41	0.41	0.41	0.41	0.41	0.41	0.41	0.2862	0.314455	0.3277
89700	0.41	0.41	0.41	0.41	0.41	0.41	0.41	0.41	0.41	0.41	0.41	0.2885	0.315189	0.3277
89850	0.41	0.41	0.41	0.41	0.41	0.41	0.41	0.41	0.41	0.41	0.41	0.2909	0.315887	0.3276
90000	0.41	0.41	0.41	0.41	0.41	0.41	0.41	0.41	0.41	0.41	0.41	0.2932	0.316621	0.3276
90300	0.41	0.41	0.41	0.41	0.41	0.41	0.41	0.41	0.41	0.41	0.41	0.2979	0.318121	0.3276
90600	0.41	0.41	0.41	0.41	0.41	0.41	0.41	0.41	0.41	0.41	0.41	0.3025	0.319521	0.3275
90900	0.41	0.41	0.41	0.41	0.41	0.41	0.41	0.41	0.41	0.41	0.41	0.3071	0.320989	0.3275
91200	0.41	0.41	0.41	0.41	0.41	0.41	0.41	0.41	0.41	0.41	0.41	0.3116	0.322426	0.3275
91500	0.41	0.41	0.41	0.41	0.41	0.41	0.41	0.41	0.41	0.41	0.41	0.3162	0.323826	0.3274
91800	0.41	0.41	0.41	0.41	0.41	0.41	0.41	0.41	0.41	0.41	0.41	0.3207	0.325262	0.3274
92100	0.41	0.41	0.41	0.41	0.41	0.41	0.41	0.41	0.41	0.41	0.41	0.3252	0.326698	0.3274
92400	0.41	0.41	0.41	0.41	0.41	0.41	0.41	0.41	0.41	0.41	0.41	0.3296	0.328102	0.3274
92700	0.41	0.41	0.41	0.41	0.41	0.41	0.41	0.41	0.41	0.41	0.41	0.3341	0.329538	0.3274
93000	0.41	0.41	0.41	0.41	0.41	0.41	0.41	0.41	0.41	0.41	0.41	0.3385	0.330943	0.3274
93300	0.41	0.41	0.41	0.41	0.41	0.41	0.41	0.41	0.41	0.41	0.41	0.3429	0.332347	0.3274
93600	0.41	0.41	0.41	0.41	0.41	0.41	0.41	0.41	0.41	0.41	0.41	0.3473	0.333751	0.3274
93900	0.41	0.41	0.41	0.41	0.41	0.41	0.41	0.41	0.41	0.41	0.41	0.3517	0.335155	0.3274
94200	0.41	0.41	0.41	0.41	0.41	0.41	0.41	0.41	0.41	0.41	0.41	0.356	0.336596	0.3275
94500	0.41	0.41	0.41	0.41	0.41	0.41	0.41	0.41	0.41	0.41	0.41	0.3603	0.337968	0.3275
94800	0.41	0.41	0.41	0.41	0.41	0.41	0.41	0.41	0.41	0.41	0.41	0.3646	0.339409	0.3276
95100	0.41	0.41	0.41	0.41	0.41	0.41	0.41	0.41	0.41	0.41	0.41	0.3688	0.340817	0.3277
95400	0.41	0.41	0.41	0.41	0.41	0.41	0.41	0.41	0.41	0.41	0.41	0.373	0.342226	0.3278
95700	0.41	0.41	0.41	0.41	0.41	0.41	0.41	0.41	0.41	0.41	0.41	0.3772	0.343702	0.328
96000	0.41	0.41	0.41	0.41	0.41	0.41	0.41	0.41	0.41	0.41	0.41	0.3813	0.345147	0.3282
96300	0.41	0.41	0.41	0.41	0.41	0.41	0.41	0.41	0.41	0.41	0.41	0.3854	0.346591	0.3284
96600	0.41	0.41	0.41	0.41	0.41	0.41	0.41	0.41	0.41	0.41	0.41	0.3894	0.34814	0.3288
96900	0.41	0.41	0.41	0.41	0.41	0.41	0.41	0.41	0.41	0.41	0.41	0.3934	0.349689	0.3292
97200	0.41	0.41	0.41	0.41	0.41	0.41	0.41	0.41	0.41	0.41	0.41	0.3973	0.351274	0.3297
97500	0.41	0.41	0.41	0.41	0.41	0.41	0.41	0.41	0.41	0.41	0.41	0.401	0.352864	0.3303
97800	0.41	0.41	0.41	0.41	0.41	0.41	0.41	0.41	0.41	0.41	0.41	0.4045	0.354594	0.3312
98100	0.41	0.41	0.41	0.41	0.41	0.41	0.41	0.41	0.41	0.41	0.41	0.4077	0.356432	0.3324
98400	0.41	0.41	0.41	0.41	0.41	0.41	0.41	0.41	0.41	0.41	0.41	0.4102	0.358591	0.3344
98700	0.41	0.41	0.41	0.41	0.41	0.41	0.41	0.41	0.41	0.41	0.41	0.41	0.36166	0.339
99000	0.41	0.41	0.41	0.41	0.41	0.41	0.41	0.41	0.41	0.41	0.41	0.41	0.364655	0.3434
99300	0.41	0.41	0.41	0.41	0.41	0.41	0.41	0.41	0.41	0.41	0.41	0.41	0.367583	0.3477
99600	0.41	0.41	0.41	0.41	0.41	0.41	0.41	0.41	0.41	0.41	0.41	0.41	0.370511	0.352
99900	0.41	0.41	0.41	0.41	0.41	0.41	0.41	0.41	0.41	0.41	0.41	0.41	0.373438	0.3563
100200	0.41	0.41	0.41	0.41	0.41	0.41	0.41	0.41	0.41	0.41	0.41	0.41	0.376366	0.3606
100500	0.41	0.41	0.41	0.41	0.41	0.41	0.41	0.41	0.41	0.41	0.41	0.41	0.379294	0.3649
100800	0.41	0.41	0.41	0.41	0.41	0.41	0.41	0.41	0.41	0.41	0.41	0.41	0.382153	0.3691
101100	0.41	0.41	0.41	0.41	0.41	0.41	0.41	0.41	0.41	0.41	0.41	0.41	0.385013	0.3733
101400	0.41	0.41	0.41	0.41	0.41	0.41	0.41	0.41	0.41	0.41	0.41	0.41	0.387804	0.3774
101700	0.41	0.41	0.41	0.41	0.41	0.41	0.41	0.41	0.41	0.41	0.41	0.41	0.390596	0.3815
102000	0.41	0.41	0.41	0.41	0.41	0.41	0.41	0.41	0.41	0.41	0.41	0.41	0.393387	0.3856
102300	0.41	0.41	0.41	0.41	0.41	0.41	0.41	0.41	0.41	0.41	0.41	0.41	0.396111	0.3896
102600	0.41	0.41	0.41	0.41	0.41	0.41	0.41	0.41	0.41	0.41	0.41	0.41	0.398834	0.3936
102900	0.41	0.41	0.41	0.41	0.41	0.41	0.41	0.41	0.41	0.41	0.41	0.41	0.401421	0.3974
103200	0.41	0.41	0.41	0.41	0.41	0.41	0.41	0.41	0.41	0.41	0.41	0.41	0.404009	0.4012
103500	0.41	0.41	0.41	0.41	0.41	0.41	0.41	0.41	0.41	0.41	0.41	0.41	0.406391	0.4047
103600	0.41	0.41	0.41	0.41	0.41	0.41	0.41	0.41	0.41	0.41	0.41	0.41	0.407209	0.4059
103700	0.41	0.41	0.41	0.41	0.41	0.41	0.41	0.41	0.41	0.41	0.41	0.41	0.407957	0.407
103733	0.41	0.41	0.41	0.41	0.41	0.41	0.41	0.41	0.41	0.41	0.41	0.41	0.40823	0.4074
103767	0.41	0.41	0.41	0.41	0.41	0.41	0.41	0.41	0.41	0.41	0.41	0.41	0.408502	0.4078
103768	0.41	0.41	0.41	0.41	0.41	0.41	0.41	0.41	0.41	0.41	0.41	0.41	0.408502	0.4078
103769	0.41	0.41	0.41	0.41	0.41	0.41	0.41	0.41	0.41	0.41	0.41	0.41	0.408502	0.4078
103770	0.41	0.41	0.41	0.41	0.41	0.41	0.41	0.41	0.41	0.41	0.41	0.41	0.408502	0.4078
103770	0.41	0.41	0.41	0.41	0.41	0.41	0.41	0.41	0.41	0.41	0.41	0.41	0.408502	0.4078
103771	0.41	0.41	0.41	0.41	0.41	0.41	0.41	0.41	0.41	0.41	0.41	0.41	0.408502	0.4078
103772	0.3867	0.388187	0.41	0.41	0.41	0.41	0.4098	0.4098	0.409983	0.41	0.4049	0.3886	0.401672	0.4078
103773	0.3886	0.389966	0.41	0.41	0.41	0.41	0.41	0.41	0.41	0.41	0.41	0.4033	0.406364	0.4078
103774	0.3875	0.368606	0.0915	0.0864	0.0842298	0.0834	0.0813	0.0797	0.0786021	0.0785	0.0774	0.0766	0.0780979	0.0788
103775	0.41	0.41	0.41	0.41	0.41	0.41	0.41	0.41	0.41	0.41	0.41	0.41	0.41	0.41
103776	0.0767	0.0764319	0.0725	0.0704	0.0694596	0.0691	0.0682	0.0675	0.0670426	0.067	0.0665	0.0661	0.0658957	0.0658
103777	0.0779	0.0990979	0.41	0.41	0.41	0.41	0.41	0.41	0.41	0.41	0.41	0.41	0.41	0.41
103777	0.0747	0.0736851	0.0588	0.0586	0.0585277	0.0585	0.0584	0.0584	0.0583085	0.0583	0.0583	0.0582	0.0582	0.0582
103778	0.0799	0.0785532	0.0588	0.0586	0.0585277	0.0585	0.0584	0.0584	0.0583085	0.0583	0.0583	0.0582	0.0582	0.0582
103779	0.0834	0.0818298	0.0588	0.0586	0.0585277	0.0585	0.0584	0.0584	0.0583085	0.0583	0.0583	0.0582	0.0582	0.0582
103780	0.0861	0.0843574	0.0588	0.0586	0.0585277	0.0585	0.0584	0.0584	0.0583085	0.0583	0.0583	0.0582	0.0582	0.0582
103781	0.0887	0.0867915	0.0588	0.0586	0.0585277	0.0585	0.0584	0.0584	0.0583085	0.0583	0.0583	0.0582	0.0582	0.0582
103783	0.0915	0.0894128	0.0588	0.0586	0.0585277	0.0585	0.0584	0.0584	0.0583085	0.0583	0.0583	0.0582	0.0582	0.0582
103785	0.0944	0.0921277	0.0588	0.0586	0.0585277	0.0585	0.0584	0.0584	0.0583085	0.0583	0.0583	0.0582	0.0582	0.0582
103787	0.0975	0.0950298	0.0588	0.0586	0.0585277	0.0585	0.0584	0.0584	0.0583085	0.0583	0.0583	0.0582	0.0582	0.0582
103790	0.1006	0.0979319	0.0588	0.0586	0.0585277	0.0585	0.0584	0.0584	0.0583085	0.0583	0.0583	0.0582	0.0582	0.0582
103795	0.1043	0.101396	0.0588	0.0586	0.0585277	0.0585	0.0584	0.0584	0.0583085	0.0583	0.0583	0.0582	0.0582	0.0582
103800	0.1075	0.104391	0.0588	0.0586	0.0585277	0.0585	0.0584	0.0584	0.0583085	0.0583	0.0583	0.0582	0.0582	0.0582
103805	0.1104	0.107106	0.0588	0.0586	0.0585277	0.0585	0.0584	0.0584	0.0583085	0.0583	0.0583	0.0582	0.0582	0.0582
103812	0.1137	0.110196	0.0588	0.0586	0.0585277	0.0585	0.0584	0.0584	0.0583085	0.0583	0.0583	0.0582	0.0582	0.0582
103822	0.1173	0.113566	0.0588	0.0586	0.0585277	0.0585	0.0584	0.0584	0.0583085	0.0583	0.0583	0.0582	0.0582	0.0582
103834	0.1212	0.117217	0.0588	0.0586	0.0585277	0.0585	0.0584	0.0584	0.0583085	0.0583	0.0583	0.0582	0.0582	0.0582
103849	0.1255	0.121243	0.0588	0.0586	0.0585277	0.0585	0.0584	0.0584	0.0583085	0.0583	0.0583	0.0582	0.0582	0.0582
103869	0.1301	0.125549	0.0588	0.0586	0.0585277	0.0585	0.0584	0.0584	0.0583085	0.0583	0.0583	0.0582	0.0582	0.0582
103895	0.1351	0.130236	0.0589	0.0586	0.0585277	0.0585	0.0584	0.0584	0.0583085	0.0583	0.0583	0.0582	0.0582	0.0582
103929	0.1405	0.135298	0.059	0.0586	0.0585277	0.0585	0.0584	0.0584	0.0583085	0.0583	0.0583	0.0582	0.0582	0.0582
103972	0.1461	0.140553	0.0592	0.0586	0.0585277	0.0585	0.0584	0.0584	0.0583085	0.0583	0.0583	0.0582	0.0582	0.0582
104036	0.153	0.147032	0.0595	0.0586	0.0585277	0.0585	0.0584	0.0584	0.0583085	0.0583	0.0583	0.0582	0.0582	0.0582
104100	0.1589	0.152581	0.0599	0.0586	0.0585277	0.0585	0.0584	0.0584	0.0583085	0.0583	0.0583	0.0582	0.0582	0.0582
104175	0.1648	0.15813	0.0603	0.0586	0.0585277	0.0585	0.0584	0.0584	0.0583085	0.0583	0.0583	0.0582	0.0582	0.0582
104288	0.1722	0.165102	0.061	0.0586	0.0585277	0.0585	0.0584	0.0584	0.0583085	0.0583	0.0583	0.0582	0.0582	0.0582
104400	0.1787	0.171232	0.0617	0.0586	0.0585277	0.0585	0.0584	0.0584	0.0583085	0.0583	0.0583	0.0582	0.0582	0.0582
104550	0.1861	0.178217	0.0626	0.0586	0.0585277	0.0585	0.0584	0.0584	0.0583085	0.0583	0.0583	0.0582	0.0582	0.0582
104700	0.1926	0.18436	0.0635	0.0586	0.0585277	0.0585	0.0584	0.0584	0.0583085	0.0583	0.0583	0.0582	0.0582	0.0582
104850	0.1985	0.18994	0.0644	0.0586	0.0585277	0.0585	0.0584	0.0584	0.0583085	0.0583	0.0583	0.0582	0.0582	0.0582
105000	0.204	0.195147	0.0653	0.0586	0.0585277	0.0585	0.0584	0.0584	0.0583085	0.0583	0.0583	0.0582	0.0582	0.0582
105300	0.2133	0.203962	0.067	0.0586	0.0585277	0.0585	0.0584	0.0584	0.0583085	0.0583	0.0583	0.0582	0.0582	0.0582
105600	0.2217	0.211934	0.0687	0.0586	0.0585277	0.0585	0.0584	0.0584	0.0583085	0.0583	0.0583	0.0582	0.0582	0.0582
105900	0.2293	0.219157	0.0704	0.0586	0.0585277	0.0585	0.0584	0.0584	0.0583085	0.0583	0.0583	0.0582	0.0582	0.0582
106200	0.2362	0.225719	0.072	0.0586	0.0585277	0.0585	0.0584	0.0584	0.0583085	0.0583	0.0583	0.0582	0.0582	0.0582
106500	0.2426	0.231819	0.0737	0.0586	0.0585277	0.0585	0.0584	0.0584	0.0583085	0.0583	0.0583	0.0582	0.0582	0.0582
106800	0.2486	0.237545	0.0754	0.0586	0.0585277	0.0585	0.0584	0.0584	0.0583085	0.0583	0.0583	0.0582	0.0582	0.0582
107100	0.2543	0.242983	0.077	0.0586	0.0585277	0.0585	0.0584	0.0584	0.0583085	0.0583	0.0583	0.0582	0.0582	0.0582
107400	0.2596	0.248053	0.0787	0.0586	0.0585277	0.0585	0.0584	0.0584	0.0583085	0.0583	0.0583	0.0582	0.0582	0.0582
107700	0.2647	0.252936	0.0804	0.0586	0.0585277	0.0585	0.0584	0.0584	0.0583085	0.0583	0.0583	0.0582	0.0582	0.0582
108000	0.2695	0.257538	0.0821	0.0586	0.0585277	0.0585	0.0584	0.0584	0.0583085	0.0583	0.0583	0.0582	0.0582	0.0582
108300	0.2741	0.261947	0.0837	0.0586	0.0585277	0.0585	0.0584	0.0584	0.0583085	0.0583	0.0583	0.0582	0.0582	0.0582
108600	0.2786	0.266268	0.0854	0.0586	0.0585277	0.0585	0.0584	0.0584	0.0583085	0.0583	0.0583	0.0582	0.0582	0.0582
108900	0.2829	0.270402	0.0871	0.0586	0.0585277	0.0585	0.0584	0.0584	0.0583085	0.0583	0.0583	0.0582	0.0582	0.0582
109200	0.287	0.274349	0.0888	0.0586	0.0585277	0.0585	0.0584	0.0584	0.0583085	0.0583	0.0583	0.0582	0.0582	0.0582
109500	0.2909	0.278109	0.0905	0.0586	0.0585277	0.0585	0.0584	0.0584	0.0583085	0.0583	0.0583	0.0582	0.0582	0.0582
109800	0.2948	0.281862	0.0921	0.0586	0.0585277	0.0585	0.0584	0.0584	0.0583085	0.0583	0.0583	0.0582	0.0582	0.0582
110100	0.2985	0.28544	0.0939	0.0586	0.0585277	0.0585	0.0584	0.0584	0.0583085	0.0583	0.0583	0.0582	0.0582	0.0582
110400	0.3021	0.288919	0.0956	0.0586	0.0585277	0.0585	0.0584	0.0584	0.0583085	0.0583	0.0583	0.0582	0.0582	0.0582
110700	0.3056	0.292304	0.0973	0.0586	0.0585277	0.0585	0.0584	0.0584	0.0583085	0.0583	0.0583	0.0582	0.0582	0.0582
111000	0.309	0.295596	0.099	0.0586	0.0585277	0.0585	0.0584	0.0584	0.0583085	0.0583	0.0583	0.0582	0.0582	0.0582
111300	0.3123	0.298794	0.1007	0.0586	0.0585277	0.0585	0.0584	0.0584	0.0583085	0.0583	0.0583	0.0582	0.0582	0.0582
111600	0.3156	0.301998	0.1025	0.0587	0.0585553	0.0585	0.0584	0.0584	0.0583085	0.0583	0.0583	0.0582	0.0582	0.0582
111900	0.3187	0.305009	0.1042	0.0587	0.0585553	0.0585	0.0584	0.0584	0.0583085	0.0583	0.0583	0.0582	0.0582	0.0582
112200	0.3217	0.307932	0.106	0.0587	0.0585553	0.0585	0.0584	0.0584	0.0583085	0.0583	0.0583	0.0582	0.0582	0.0582
112500	0.3247	0.310849	0.1077	0.0587	0.0585553	0.0585	0.0584	0.0584	0.0583085	0.0583	0.0583	0.0582	0.0582	0.0582
112800	0.3276	0.313679	0.1095	0.0587	0.0585553	0.0585	0.0584	0.0584	0.0583085	0.0583	0.0583	0.0582	0.0582	0.0582
113100	0.3305	0.316509	0.1113	0.0588	0.058583	0.0585	0.0584	0.0584	0.0583085	0.0583	0.0583	0.0582	0.0582	0.0582
113400	0.3332	0.319151	0.1131	0.0588	0.058583	0.0585	0.0584	0.0584	0.0583085	0.0583	0.0583	0.0582	0.0582	0.0582
113700	0.3359	0.321787	0.1148	0.0589	0.0586106	0.0585	0.0584	0.0584	0.0583085	0.0583	0.0583	0.0582	0.0582	0.0582
114000	0.3386	0.32443	0.1166	0.0589	0.0586106	0.0585	0.0584	0.0584	0.0583085	0.0583	0.0583	0.0582	0.0582	0.0582
114300	0.3412	0.326979	0.1184	0.059	0.0586383	0.0585	0.0584	0.0584	0.0583085	0.0583	0.0583	0.0582	0.0582	0.0582
114600	0.3437	0.329434	0.1202	0.0591	0.058666	0.0585	0.0584	0.0584	0.0583085	0.0583	0.0583	0.0582	0.0582	0.0582
114900	0.3461	0.331796	0.122	0.0592	0.0586936	0.0585	0.0584	0.0584	0.0583085	0.0583	0.0583	0.0582	0.0582	0.0582
115200	0.3486	0.334251	0.1238	0.0593	0.0587213	0.0585	0.0584	0.0584	0.0583085	0.0583	0.0583	0.0582	0.0582	0.0582
115500	0.3509	0.336519	0.1256	0.0594	0.0587489	0.0585	0.0584	0.0584	0.0583085	0.0583	0.0583	0.0582	0.0582	0.0582
115800	0.3532	0.338787	0.1274	0.0595	0.0587766	0.0585	0.0584	0.0584	0.0583085	0.0583	0.0583	0.0582	0.0582	0.0582
116100	0.3555	0.341062	0.1293	0.0597	0.0588319	0.0585	0.0584	0.0584	0.0583085	0.0583	0.0583	0.0582	0.0582	0.0582
116400	0.3577	0.343236	0.1311	0.0598	0.0588596	0.0585	0.0584	0.0584	0.0583085	0.0583	0.0583	0.0582	0.0582	0.0582
116700	0.3598	0.345323	0.133	0.0599	0.0588872	0.0585	0.0584	0.0584	0.0583085	0.0583	0.0583	0.0582	0.0582	0.0582
117000	0.3619	0.347411	0.1349	0.0601	0.0589426	0.0585	0.0584	0.0584	0.0583085	0.0583	0.0583	0.0582	0.0582	0.0582
117300	0.364	0.349491	0.1367	0.0603	0.0589979	0.0585	0.0584	0.0584	0.0583085	0.0583	0.0583	0.0582	0.0582	0.0582
117600	0.366	0.351491	0.1387	0.0604	0.0590255	0.0585	0.0584	0.0584	0.0583085	0.0583	0.0583	0.0582	0.0582	0.0582
117900	0.3679	0.353391	0.1406	0.0606	0.0590809	0.0585	0.0584	0.0584	0.0583085	0.0583	0.0583	0.0582	0.0582	0.0582
118200	0.3699	0.355385	0.1425	0.0608	0.0591362	0.0585	0.0584	0.0584	0.0583085	0.0583	0.0583	0.0582	0.0582	0.0582
118500	0.3718	0.357285	0.1444	0.061	0.0591915	0.0585	0.0584	0.0584	0.0583085	0.0583	0.0583	0.0582	0.0582	0.0582
118800	0.3736	0.359098	0.1464	0.0612	0.0592468	0.0585	0.0584	0.0584	0.0583085	0.0583	0.0583	0.0582	0.0582	0.0582
119100	0.3754	0.360911	0.1484	0.0614	0.0593021	0.0585	0.0584	0.0584	0.0583085	0.0583	0.0583	0.0582	0.0582	0.0582
119400	0.3771	0.36263	0.1504	0.0616	0.0593574	0.0585	0.0584	0.0584	0.0583085	0.0583	0.0583	0.0582	0.0582	0.0582
119700	0.3788	0.364349	0.1524	0.0618	0.0594128	0.0585	0.0584	0.0584	0.0583085	0.0583	0.0583	0.0582	0.0582	0.0582
120000	0.3805	0.366068	0.1544	0.0621	0.0594957	0.0585	0.0584	0.0584	0.0583085	0.0583	0.0583	0.0582	0.0582	0.0582
120300	0.3822	0.367794	0.1565	0.0623	0.0595511	0.0585	0.0584	0.0584	0.0583085	0.0583	0.0583	0.0582	0.0582	0.0582
120600	0.3837	0.369332	0.1586	0.0626	0.059634	0.0585	0.0584	0.0584	0.0583085	0.0583	0.0583	0.0582	0.0582	0.0582
120900	0.3853	0.370964	0.1607	0.0628	0.0596894	0.0585	0.0584	0.0584	0.0583085	0.0583	0.0583	0.0582	0.0582	0.0582
121200	0.3868	0.372502	0.1628	0.0631	0.0597723	0.0585	0.0584	0.0584	0.0583085	0.0583	0.0583	0.0582	0.0582	0.0582
121500	0.3883	0.37404	0.1649	0.0634	0.0598553	0.0585	0.0584	0.0584	0.0583085	0.0583	0.0583	0.0582	0.0582	0.0582
121800	0.3897	0.375491	0.1671	0.0637	0.0599383	0.0585	0.0584	0.0584	0.0583085	0.0583	0.0583	0.0582	0.0582	0.0582
122100	0.3911	0.376943	0.1693	0.064	0.0600213	0.0585	0.0584	0.0584	0.0583085	0.0583	0.0583	0.0582	0.0582	0.0582
122400	0.3925	0.3784	0.1716	0.0643	0.0601043	0.0585	0.0584	0.0584	0.0583085	0.0583	0.0583	0.0582	0.0582	0.0582
122700	0.3938	0.379757	0.1738	0.0646	0.0601872	0.0585	0.0584	0.0584	0.0583085	0.0583	0.0583	0.0582	0.0582	0.0582
123000	0.395	0.381028	0.1761	0.065	0.0602979	0.0585	0.0584	0.0584	0.0583085	0.0583	0.0583	0.0582	0.0582	0.0582
123300	0.3963	0.382398	0.1785	0.0653	0.0603809	0.0585	0.0584	0.0584	0.0583085	0.0583	0.0583	0.0582	0.0582	0.0582
123600	0.3975	0.383668	0.1808	0.0657	0.0604915	0.0585	0.0584	0.0584	0.0583085	0.0583	0.0583	0.0582	0.0582	0.0582
123900	0.3986	0.384851	0.1832	0.0661	0.0606021	0.0585	0.0584	0.0584	0.0583085	0.0583	0.0583	0.0582	0.0582	0.0582
124200	0.3997	0.38604	0.1857	0.0665	0.0607128	0.0585	0.0584	0.0584	0.0583085	0.0583	0.0583	0.0582	0.0582	0.0582
124500	0.4008	0.38723	0.1882	0.0669	0.0608234	0.0585	0.0584	0.0584	0.0583085	0.0583	0.0583	0.0582	0.0582	0.0582
124800	0.4018	0.388332	0.1908	0.0673	0.060934	0.0585	0.0584	0.0584	0.0583085	0.0583	0.0583	0.0582	0.0582	0.0582
125100	0.4028	0.389434	0.1934	0.0678	0.0610723	0.0585	0.0584	0.0584	0.0583085	0.0583	0.0583	0.0582	0.0582	0.0582
125400	0.4037	0.390443	0.196	0.0682	0.061183	0.0585	0.0584	0.0584	0.0583085	0.0583	0.0583	0.0582	0.0582	0.0582
125700	0.4046	0.391464	0.1988	0.0687	0.0613213	0.0585	0.0584	0.0584	0.0583085	0.0583	0.0583	0.0582	0.0582	0.0582
126000	0.4054	0.392391	0.2016	0.0692	0.0614596	0.0585	0.0584	0.0584	0.0583085	0.0583	0.0583	0.0582	0.0582	0.0582
126300	0.4062	0.393326	0.2045	0.0697	0.0615979	0.0585	0.0584	0.0584	0.0583085	0.0583	0.0583	0.0582	0.0582	0.0582
126600	0.4069	0.394172	0.2075	0.0703	0.0617638	0.0585	0.0584	0.0584	0.0583085	0.0583	0.0583	0.0582	0.0582	0.0582
126900	0.4075	0.394926	0.2105	0.0708	0.0619021	0.0585	0.0584	0.0584	0.0583085	0.0583	0.0583	0.0582	0.0582	0.0582
127200	0.4081	0.395691	0.2137	0.0715	0.0620957	0.0585	0.0584	0.0584	0.0583085	0.0583	0.0583	0.0582	0.0582	0.0582
127500	0.4086	0.39637	0.217	0.0721	0.0622617	0.0585	0.0584	0.0584	0.0583085	0.0583	0.0583	0.0582	0.0582	0.0582
127800	0.409	0.396968	0.2205	0.0728	0.0624553	0.0585	0.0584	0.0584	0.0583085	0.0583	0.0583	0.0582	0.0582	0.0582
128100	0.4094	0.397572	0.2241	0.0735	0.0626489	0.0585	0.0584	0.0584	0.0583085	0.0583	0.0583	0.0582	0.0582	0.0582
128400	0.4097	0.398089	0.2278	0.0742	0.0628426	0.0585	0.0584	0.0584	0.0583085	0.0583	0.0583	0.0582	0.0582	0.0582
128500	0.4098	0.398266	0.2291	0.0745	0.0629255	0.0585	0.0584	0.0584	0.0583085	0.0583	0.0583	0.0582	0.0582	0.0582
128600	0.4098	0.398355	0.2305	0.0748	0.0630085	0.0585	0.0584	0.0584	0.0583085	0.0583	0.0583	0.0582	0.0582	0.0582
128700	0.4098	0.398438	0.2318	0.075	0.0630638	0.0585	0.0584	0.0584	0.0583085	0.0583	0.0583	0.0582	0.0582	0.0582
128850	0.4099	0.398666	0.2339	0.0754	0.0631745	0.0585	0.0584	0.0584	0.0583085	0.0583	0.0583	0.0582	0.0582	0.0582
129000	0.41	0.398887	0.2359	0.0759	0.0633128	0.0585	0.0584	0.0584	0.0583085	0.0583	0.0583	0.0582	0.0582	0.0582
129100	0.41	0.398983	0.2374	0.0761	0.0633681	0.0585	0.0584	0.0584	0.0583085	0.0583	0.0583	0.0582	0.0582	0.0582
129200	0.4106	0.39957	0.2378	0.0764	0.0634511	0.0585	0.0584	0.0584	0.0583085	0.0583	0.0583	0.0582	0.0582	0.0582
129300	0.41	0.399143	0.2399	0.0767	0.063534	0.0585	0.0584	0.0584	0.0583085	0.0583	0.0583	0.0582	0.0582	0.0582
129400	0.4106	0.39973	0.2403	0.077	0.063617	0.0585	0.0584	0.0584	0.0583085	0.0583	0.0583	0.0582	0.0582	0.0582
129500	0.41	0.399302	0.2424	0.0773	0.0637	0.0585	0.0584	0.0584	0.0583085	0.0583	0.0583	0.0582	0.0582	0.0582
129600	0.4106	0.399889	0.2428	0.0776	0.063783	0.0585	0.0584	0.0584	0.0583085	0.0583	0.0583	0.0582	0.0582	0.0582
129700	0.41	0.399455	0.2448	0.078	0.0638936	0.0585	0.0584	0.0584	0.0583085	0.0583	0.0583	0.0582	0.0582	0.0582
129767	0.4104	0.399849	0.2451	0.0782	0.0639489	0.0585	0.0584	0.0584	0.0583085	0.0583	0.0583	0.0582	0.0582	0.0582
129833	0.41	0.399557	0.2464	0.0784	0.0640043	0.0585	0.0584	0.0584	0.0583085	0.0583	0.0583	0.0582	0.0582	0.0582
129900	0.4103	0.399864	0.2468	0.0786	0.0640596	0.0585	0.0584	0.0584	0.0583085	0.0583	0.0583	0.0582	0.0582	0.0582
130000	0.41	0.399698	0.2486	0.0789	0.0641426	0.0585	0.0584	0.0584	0.0583085	0.0583	0.0583	0.0582	0.0582	0.0582
130067	0.4103	0.400017	0.2492	0.0792	0.0642255	0.0585	0.0584	0.0584	0.0583085	0.0583	0.0583	0.0582	0.0582	0.0582
130133	0.41	0.399813	0.2504	0.0794	0.0642809	0.0585	0.0584	0.0584	0.0583085	0.0583	0.0583	0.0582	0.0582	0.0582
130200	0.4102	0.400045	0.2511	0.0796	0.0643362	0.0585	0.0584	0.0584	0.0583085	0.0583	0.0583	0.0582	0.0582	0.0582
130300	0.41	0.399966	0.2528	0.0799	0.0644191	0.0585	0.0584	0.0584	0.0583085	0.0583	0.0583	0.0582	0.0582	0.0582
130500	0.41	0.400164	0.2559	0.0807	0.0646404	0.0585	0.0584	0.0584	0.0583085	0.0583	0.0583	0.0582	0.0582	0.0582
130650	0.41	0.400311	0.2582	0.0813	0.0648064	0.0585	0.0584	0.0584	0.0583085	0.0583	0.0583	0.0582	0.0582	0.0582
130800	0.41	0.400451	0.2604	0.0818	0.0649447	0.0585	0.0584	0.0584	0.0583085	0.0583	0.0583	0.0582	0.0582	0.0582
131100	0.41	0.400726	0.2647	0.083	0.0652766	0.0585	0.0584	0.0584	0.0583085	0.0583	0.0583	0.0582	0.0582	0.0582
131400	0.41	0.400987	0.2688	0.0843	0.0656362	0.0585	0.0584	0.0584	0.0583085	0.0583	0.0583	0.0582	0.0582	0.0582
131700	0.41	0.401243	0.2728	0.0856	0.0659957	0.0585	0.0584	0.0584	0.0583085	0.0583	0.0583	0.0582	0.0582	0.0582
132000	0.41	0.401485	0.2766	0.087	0.066383	0.0585	0.0584	0.0584	0.0583085	0.0583	0.0583	0.0582	0.0582	0.0582
132300	0.41	0.401721	0.2803	0.0883	0.0667426	0.0585	0.0584	0.0584	0.0583085	0.0583	0.0583	0.0582	0.0582	0.0582
132600	0.41	0.401951	0.2839	0.0897	0.0671298	0.0585	0.0584	0.0584	0.0583085	0.0583	0.0583	0.0582	0.0582	0.0582
132900	0.41	0.402168	0.2873	0.0911	0.067517	0.0585	0.0584	0.0584	0.0583085	0.0583	0.0583	0.0582	0.0582	0.0582
133200	0.41	0.402385	0.2907	0.0925	0.0679043	0.0585	0.0584	0.0584	0.0583085	0.0583	0.0583	0.0582	0.0582	0.0582
133500	0.41	0.402596	0.294	0.0939	0.0682915	0.0585	0.0584	0.0584	0.0583085	0.0583	0.0583	0.0582	0.0582	0.0582
133800	0.41	0.4028	0.2972	0.0953	0.0686787	0.0585	0.0584	0.0584	0.0583085	0.0583	0.0583	0.0582	0.0582	0.0582
134100	0.41	0.402998	0.3003	0.0968	0.0690936	0.0585	0.0584	0.0584	0.0583085	0.0583	0.0583	0.0582	0.0582	0.0582
134400	0.41	0.403196	0.3034	0.0983	0.0695085	0.0585	0.0584	0.0584	0.0583085	0.0583	0.0583	0.0582	0.0582	0.0582
134700	0.41	0.403381	0.3063	0.0998	0.0699234	0.0585	0.0584	0.0584	0.0583085	0.0583	0.0583	0.0582	0.0582	0.0582
135000	0.41	0.403572	0.3093	0.1013	0.0703383	0.0585	0.0584	0.0584	0.0583085	0.0583	0.0583	0.0582	0.0582	0.0582
135300	0.41	0.403751	0.3121	0.1027	0.0707979	0.0586	0.0584	0.0584	0.0583085	0.0583	0.0583	0.0582	0.0582	0.0582
135600	0.41	0.40393	0.3149	0.1043	0.0712404	0.0586	0.0584	0.0584	0.0583085	0.0583	0.0583	0.0582	0.0582	0.0582
135900	0.41	0.404109	0.3177	0.1058	0.0716553	0.0586	0.0584	0.0584	0.0583085	0.0583	0.0583	0.0582	0.0582	0.0582
136200	0.41	0.404274	0.3203	0.1073	0.0720702	0.0586	0.0584	0.0584	0.0583085	0.0583	0.0583	0.0582	0.0582	0.0582
136500	0.41	0.404447	0.323	0.1089	0.0725851	0.0587	0.0584	0.0584	0.0583085	0.0583	0.0583	0.0582	0.0582	0.0582
136800	0.41	0.404613	0.3256	0.1104	0.073	0.0587	0.0584	0.0584	0.0583085	0.0583	0.0583	0.0582	0.0582	0.0582
137100	0.41	0.404772	0.3281	0.112	0.0734426	0.0587	0.0584	0.0584	0.0583085	0.0583	0.0583	0.0582	0.0582	0.0582
137400	0.41	0.404932	0.3306	0.1135	0.0739298	0.0588	0.0584	0.0584	0.0583085	0.0583	0.0583	0.0582	0.0582	0.0582
137700	0.41	0.405085	0.333	0.1151	0.0744447	0.0589	0.0584	0.0584	0.0583085	0.0583	0.0583	0.0582	0.0582	0.0582
138000	0.41	0.405238	0.3354	0.1167	0.0748872	0.0589	0.0584	0.0584	0.0583085	0.0583	0.0583	0.0582	0.0582	0.0582
138300	0.41	0.405391	0.3378	0.1183	0.0754021	0.059	0.0584	0.0584	0.0583085	0.0583	0.0583	0.0582	0.0582	0.0582
138600	0.41	0.405538	0.3401	0.1198	0.0758894	0.0591	0.0584	0.0584	0.0583085	0.0583	0.0583	0.0582	0.0582	0.0582
138900	0.41	0.405679	0.3423	0.1215	0.0764319	0.0592	0.0584	0.0584	0.0583085	0.0583	0.0583	0.0582	0.0582	0.0582
139200	0.41	0.405819	0.3445	0.1231	0.0769468	0.0593	0.0584	0.0584	0.0583085	0.0583	0.0583	0.0582	0.0582	0.0582
139500	0.41	0.40596	0.3467	0.1247	0.0774617	0.0594	0.0584	0.0584	0.0583085	0.0583	0.0583	0.0582	0.0582	0.0582
139800	0.41	0.4061	0.3489	0.1263	0.0779766	0.0595	0.0584	0.0584	0.0583085	0.0583	0.0583	0.0582	0.0582	0.0582
140100	0.41	0.406234	0.351	0.128	0.0785191	0.0596	0.0584	0.0584	0.0583085	0.0583	0.0583	0.0582	0.0582	0.0582
140400	0.41	0.406362	0.353	0.1296	0.079034	0.0597	0.0584	0.0584	0.0583085	0.0583	0.0583	0.0582	0.0582	0.0582
140700	0.41	0.406496	0.3551	0.1313	0.0796489	0.0599	0.0584	0.0584	0.0583085	0.0583	0.0583	0.0582	0.0582	0.0582
141000	0.41	0.406617	0.357	0.133	0.0801915	0.06	0.0584	0.0584	0.0583085	0.0583	0.0583	0.0582	0.0582	0.0582
141300	0.41	0.406745	0.359	0.1347	0.080734	0.0601	0.0584	0.0584	0.0583085	0.0583	0.0583	0.0582	0.0582	0.0582
141600	0.41	0.406866	0.3609	0.1364	0.0813489	0.0603	0.0584	0.0584	0.0583085	0.0583	0.0583	0.0582	0.0582	0.0582
141900	0.41	0.406987	0.3628	0.138	0.0818638	0.0604	0.0584	0.0584	0.0583085	0.0583	0.0583	0.0582	0.0582	0.0582
142200	0.41	0.407102	0.3646	0.1398	0.0825064	0.0606	0.0584	0.0584	0.0583085	0.0583	0.0583	0.0582	0.0582	0.0582
142500	0.41	0.407217	0.3664	0.1415	0.0831213	0.0608	0.0584	0.0584	0.0583085	0.0583	0.0583	0.0582	0.0582	0.0582
142800	0.41	0.407332	0.3682	0.1433	0.0837638	0.061	0.0584	0.0584	0.0583085	0.0583	0.0583	0.0582	0.0582	0.0582
143100	0.41	0.40744	0.3699	0.1451	0.084334	0.0611	0.0584	0.0584	0.0583085	0.0583	0.0583	0.0582	0.0582	0.0582
143400	0.41	0.407549	0.3716	0.1468	0.0849489	0.0613	0.0584	0.0584	0.0583085	0.0583	0.0583	0.0582	0.0582	0.0582
143700	0.41	0.407657	0.3733	0.1486	0.0855915	0.0615	0.0584	0.0584	0.0583085	0.0583	0.0583	0.0582	0.0582	0.0582
144000	0.41	0.40776	0.3749	0.1505	0.0862617	0.0617	0.0584	0.0584	0.0583085	0.0583	0.0583	0.0582	0.0582	0.0582
144300	0.41	0.407862	0.3765	0.1523	0.0869043	0.0619	0.0584	0.0584	0.0583085	0.0583	0.0583	0.0582	0.0582	0.0582
144600	0.41	0.407964	0.3781	0.1541	0.0876191	0.0622	0.0584	0.0584	0.0583085	0.0583	0.0583	0.0582	0.0582	0.0582
144900	0.41	0.40806	0.3796	0.156	0.0882894	0.0624	0.0584	0.0584	0.0583085	0.0583	0.0583	0.0582	0.0582	0.0582
145200	0.41	0.408155	0.3811	0.1579	0.0889596	0.0626	0.0584	0.0584	0.0583085	0.0583	0.0583	0.0582	0.0582	0.0582
145500	0.41	0.408251	0.3826	0.1598	0.0897021	0.0629	0.0584	0.0584	0.0583085	0.0583	0.0583	0.0582	0.0582	0.0582
145800	0.41	0.40834	0.384	0.1617	0.0903723	0.0631	0.0584	0.0584	0.0583085	0.0583	0.0583	0.0582	0.0582	0.0582
146100	0.41	0.40843	0.3854	0.1637	0.0911426	0.0634	0.0584	0.0584	0.0583085	0.0583	0.0583	0.0582	0.0582	0.0582
146400	0.41	0.408519	0.3868	0.1656	0.0918851	0.0637	0.0584	0.0584	0.0583085	0.0583	0.0583	0.0582	0.0582	0.0582
146700	0.41	0.408602	0.3881	0.1676	0.092583	0.0639	0.0584	0.0584	0.0583085	0.0583	0.0583	0.0582	0.0582	0.0582
147000	0.41	0.408685	0.3894	0.1696	0.0933532	0.0642	0.0584	0.0584	0.0583085	0.0583	0.0583	0.0582	0.0582	0.0582
147300	0.41	0.408762	0.3906	0.1717	0.0941511	0.0645	0.0584	0.0584	0.0583085	0.0583	0.0583	0.0582	0.0582	0.0582
147600	0.41	0.408845	0.3919	0.1737	0.0949213	0.0648	0.0584	0.0584	0.0583085	0.0583	0.0583	0.0582	0.0582	0.0582
147900	0.41	0.408921	0.3931	0.1758	0.0957191	0.0651	0.0584	0.0584	0.0583085	0.0583	0.0583	0.0582	0.0582	0.0582
148200	0.41	0.408991	0.3942	0.1779	0.096517	0.0654	0.0584	0.0584	0.0583085	0.0583	0.0583	0.0582	0.0582	0.0582
148500	0.41	0.409062	0.3953	0.18	0.0973872	0.0658	0.0584	0.0584	0.0583085	0.0583	0.0583	0.0582	0.0582	0.0582
148800	0.41	0.409132	0.3964	0.1822	0.0982128	0.0661	0.0584	0.0584	0.0583085	0.0583	0.0583	0.0582	0.0582	0.0582
149100	0.41	0.409202	0.3975	0.1844	0.0991106	0.0665	0.0584	0.0584	0.0583085	0.0583	0.0583	0.0582	0.0582	0.0582
149400	0.41	0.409266	0.3985	0.1866	0.100009	0.0669	0.0584	0.0584	0.0583085	0.0583	0.0583	0.0582	0.0582	0.0582
149700	0.41	0.409323	0.3994	0.1889	0.100862	0.0672	0.0584	0.0584	0.0583085	0.0583	0.0583	0.0582	0.0582	0.0582
150000	0.41	0.409387	0.4004	0.1911	0.10176	0.0676	0.0584	0.0584	0.0583085	0.0583	0.0583	0.0582	0.0582	0.0582
150300	0.4101	0.409443	0.3998	0.1932	0.102702	0.0681	0.0584	0.0584	0.0583085	0.0583	0.0583	0.0582	0.0582	0.0582
150450	0.41	0.409368	0.4001	0.1942	0.103123	0.0683	0.0584	0.0584	0.0583085	0.0583	0.0583	0.0582	0.0582	0.0582
150600	0.4099	0.409262	0.3999	0.1952	0.103545	0.0685	0.0584	0.0584	0.0583085	0.0583	0.0583	0.0582	0.0582	0.0582
150750	0.4098	0.409155	0.3997	0.1962	0.103966	0.0687	0.0584	0.0584	0.0583085	0.0583	0.0583	0.0582	0.0582	0.0582
150900	0.4096	0.408962	0.3996	0.1971	0.10436	0.0689	0.0584	0.0584	0.0583085	0.0583	0.0583	0.0582	0.0582	0.0582
151050	0.4095	0.408855	0.3994	0.198	0.104753	0.0691	0.0584	0.0584	0.0583085	0.0583	0.0583	0.0582	0.0582	0.0582
151200	0.4093	0.408649	0.3991	0.1989	0.105147	0.0693	0.0584	0.0584	0.0583085	0.0583	0.0583	0.0582	0.0582	0.0582
151500	0.409	0.408343	0.3987	0.2006	0.105906	0.0697	0.0584	0.0584	0.0583085	0.0583	0.0583	0.0582	0.0582	0.0582
151800	0.4086	0.407943	0.3983	0.2021	0.106611	0.0701	0.0584	0.0584	0.0583085	0.0583	0.0583	0.0582	0.0582	0.0582
152100	0.4083	0.407636	0.3979	0.2035	0.10736	0.0706	0.0584	0.0584	0.0583085	0.0583	0.0583	0.0582	0.0582	0.0582
152400	0.4079	0.407236	0.3975	0.2049	0.108036	0.071	0.0584	0.0584	0.0583085	0.0583	0.0583	0.0582	0.0582	0.0582
152700	0.4075	0.406836	0.3971	0.2062	0.108685	0.0714	0.0584	0.0584	0.0583085	0.0583	0.0583	0.0582	0.0582	0.0582
153000	0.4071	0.406436	0.3967	0.2074	0.109306	0.0718	0.0584	0.0584	0.0583085	0.0583	0.0583	0.0582	0.0582	0.0582
153300	0.4068	0.406136	0.3964	0.2086	0.109928	0.0722	0.0584	0.0584	0.0583085	0.0583	0.0583	0.0582	0.0582	0.0582
153600	0.4064	0.405736	0.396	0.2097	0.110521	0.0726	0.0584	0.0584	0.0583085	0.0583	0.0583	0.0582	0.0582	0.0582
153900	0.406	0.405343	0.3957	0.2108	0.111115	0.073	0.0584	0.0584	0.0583085	0.0583	0.0583	0.0582	0.0582	0.0582
154200	0.4056	0.404949	0.3954	0.2118	0.111609	0.0733	0.0584	0.0584	0.0583085	0.0583	0.0583	0.0582	0.0582	0.0582
154500	0.4052	0.404555	0.3951	0.2128	0.112174	0.0737	0.0584	0.0584	0.0583085	0.0583	0.0583	0.0582	0.0582	0.0582
154800	0.4049	0.404255	0.3948	0.2138	0.11274	0.0741	0.0584	0.0584	0.0583085	0.0583	0.0583	0.0582	0.0582	0.0582
155100	0.4045	0.403862	0.3945	0.2147	0.113279	0.0745	0.0584	0.0584	0.0583085	0.0583	0.0583	0.0582	0.0582	0.0582
155400	0.4041	0.403468	0.3942	0.2156	0.113745	0.0748	0.0584	0.0584	0.0583085	0.0583	0.0583	0.0582	0.0582	0.0582
155700	0.4037	0.403081	0.394	0.2165	0.114283	0.0752	0.0584	0.0584	0.0583085	0.0583	0.0583	0.0582	0.0582	0.0582
156000	0.4034	0.402781	0.3937	0.2173	0.114794	0.0756	0.0584	0.0584	0.0583085	0.0583	0.0583	0.0582	0.0582	0.0582
156300	0.403	0.402394	0.3935	0.2181	0.115232	0.0759	0.0584	0.0584	0.0583085	0.0583	0.0583	0.0582	0.0582	0.0582
156600	0.4026	0.402	0.3932	0.2189	0.115743	0.0763	0.0584	0.0584	0.0583085	0.0583	0.0583	0.0582	0.0582	0.0582
156900	0.4023	0.401706	0.393	0.2197	0.116181	0.0766	0.0584	0.0584	0.0583085	0.0583	0.0583	0.0582	0.0582	0.0582
157200	0.4019	0.401319	0.3928	0.2204	0.116664	0.077	0.0584	0.0584	0.0583085	0.0583	0.0583	0.0582	0.0582	0.0582
157500	0.4016	0.401019	0.3925	0.2211	0.117074	0.0773	0.0584	0.0584	0.0583085	0.0583	0.0583	0.0582	0.0582	0.0582
157800	0.4012	0.400632	0.3923	0.2218	0.117485	0.0776	0.0584	0.0584	0.0583085	0.0583	0.0583	0.0582	0.0582	0.0582
158100	0.4008	0.400245	0.3921	0.2225	0.117968	0.078	0.0584	0.0584	0.0583085	0.0583	0.0583	0.0582	0.0582	0.0582
158400	0.4005	0.399951	0.3919	0.2232	0.118379	0.0783	0.0584	0.0584	0.0583085	0.0583	0.0583	0.0582	0.0582	0.0582
158700	0.4002	0.399657	0.3917	0.2239	0.118789	0.0786	0.0584	0.0584	0.0583085	0.0583	0.0583	0.0582	0.0582	0.0582
159000	0.3998	0.39927	0.3915	0.2245	0.119172	0.0789	0.0584	0.0584	0.0583085	0.0583	0.0583	0.0582	0.0582	0.0582
159300	0.3995	0.398977	0.3913	0.2252	0.119583	0.0792	0.0584	0.0584	0.0583085	0.0583	0.0583	0.0582	0.0582	0.0582
159600	0.3991	0.398589	0.3911	0.2258	0.119966	0.0795	0.0584	0.0584	0.0583085	0.0583	0.0583	0.0582	0.0582	0.0582
159900	0.3988	0.398296	0.3909	0.2264	0.120421	0.0799	0.0584	0.0584	0.0583085	0.0583	0.0583	0.0582	0.0582	0.0582
160200	0.3984	0.397909	0.3907	0.227	0.120804	0.0802	0.0584	0.0584	0.0583085	0.0583	0.0583	0.0582	0.0582	0.0582
160500	0.3981	0.397615	0.3905	0.2275	0.12116	0.0805	0.0584	0.0584	0.0583085	0.0583	0.0583	0.0582	0.0582	0.0582
160800	0.3978	0.397321	0.3903	0.2281	0.121543	0.0808	0.0584	0.0584	0.0583085	0.0583	0.0583	0.0582	0.0582	0.0582
161100	0.3974	0.39694	0.3902	0.2287	0.121926	0.0811	0.0584	0.0584	0.0583085	0.0583	0.0583	0.0582	0.0582	0.0582
161400	0.3971	0.396647	0.39	0.2292	0.122281	0.0814	0.0584	0.0584	0.0583085	0.0583	0.0583	0.0582	0.0582	0.0582
161700	0.3968	0.396353	0.3898	0.2297	0.122636	0.0817	0.0584	0.0584	0.0583085	0.0583	0.0583	0.0582	0.0582	0.0582
162000	0.3965	0.39606	0.3896	0.2303	0.123019	0.082	0.0584	0.0584	0.0583085	0.0583	0.0583	0.0582	0.0582	0.0582
162300	0.3962	0.395772	0.3895	0.2308	0.123374	0.0823	0.0584	0.0584	0.0583085	0.0583	0.0583	0.0582	0.0582	0.0582
162600	0.3958	0.395385	0.3893	0.2313	0.12373	0.0826	0.0584	0.0584	0.0583085	0.0583	0.0583	0.0582	0.0582	0.0582
162900	0.3955	0.395091	0.3891	0.2318	0.124085	0.0829	0.0584	0.0584	0.0583085	0.0583	0.0583	0.0582	0.0582	0.0582
163200	0.3952	0.394804	0.389	0.2323	0.12444	0.0832	0.0584	0.0584	0.0583085	0.0583	0.0583	0.0582	0.0582	0.0582
163500	0.3949	0.394511	0.3888	0.2328	0.124723	0.0834	0.0584	0.0584	0.0583085	0.0583	0.0583	0.0582	0.0582	0.0582
163800	0.3946	0.394223	0.3887	0.2332	0.125051	0.0837	0.0584	0.0584	0.0583085	0.0583	0.0583	0.0582	0.0582	0.0582
164100	0.3943	0.39393	0.3885	0.2337	0.125406	0.084	0.0584	0.0584	0.0583085	0.0583	0.0583	0.0582	0.0582	0.0582
164400	0.394	0.393643	0.3884	0.2341	0.125734	0.0843	0.0584	0.0584	0.0583085	0.0583	0.0583	0.0582	0.0582	0.0582
164700	0.3937	0.393349	0.3882	0.2346	0.126017	0.0845	0.0584	0.0584	0.0583085	0.0583	0.0583	0.0582	0.0582	0.0582
165000	0.3934	0.393062	0.3881	0.235	0.126345	0.0848	0.0584	0.0584	0.0583085	0.0583	0.0583	0.0582	0.0582	0.0582
165300	0.3931	0.392768	0.3879	0.2355	0.1267	0.0851	0.0584	0.0584	0.0583085	0.0583	0.0583	0.0582	0.0582	0.0582
165600	0.3928	0.392481	0.3878	0.2359	0.126955	0.0853	0.0584	0.0584	0.0583085	0.0583	0.0583	0.0582	0.0582	0.0582
165900	0.3925	0.392187	0.3876	0.2363	0.127283	0.0856	0.0584	0.0584	0.0583085	0.0583	0.0583	0.0582	0.0582	0.0582
166200	0.3922	0.3919	0.3875	0.2367	0.127611	0.0859	0.0584	0.0584	0.0583085	0.0583	0.0583	0.0582	0.0582	0.0582
166500	0.3919	0.391613	0.3874	0.2372	0.127894	0.0861	0.0584	0.0584	0.0583085	0.0583	0.0583	0.0582	0.0582	0.0582
166800	0.3916	0.391319	0.3872	0.2376	0.128221	0.0864	0.0584	0.0584	0.0583085	0.0583	0.0583	0.0582	0.0582	0.0582
167100	0.3913	0.391032	0.3871	0.238	0.128477	0.0866	0.0584	0.0584	0.0583085	0.0583	0.0583	0.0582	0.0582	0.0582
167400	0.3911	0.390838	0.387	0.2384	0.128804	0.0869	0.0584	0.0584	0.0583085	0.0583	0.0583	0.0582	0.0582	0.0582
167700	0.3908	0.390551	0.3869	0.2387	0.129032	0.0871	0.0584	0.0584	0.0583085	0.0583	0.0583	0.0582	0.0582	0.0582
168000	0.3905	0.390257	0.3867	0.2391	0.12936	0.0874	0.0584	0.0584	0.0583085	0.0583	0.0583	0.0582	0.0582	0.0582
168300	0.3902	0.38997	0.3866	0.2395	0.129615	0.0876	0.0584	0.0584	0.0583085	0.0583	0.0583	0.0582	0.0582	0.0582
168600	0.3899	0.389683	0.3865	0.2399	0.129943	0.0879	0.0584	0.0584	0.0583085	0.0583	0.0583	0.0582	0.0582	0.0582
168900	0.3897	0.389483	0.3863	0.2403	0.130198	0.0881	0.0584	0.0584	0.0583085	0.0583	0.0583	0.0582	0.0582	0.0582
169200	0.3894	0.389196	0.3862	0.2406	0.130498	0.0884	0.0584	0.0584	0.0583085	0.0583	0.0583	0.0582	0.0582	0.0582
169500	0.3891	0.388909	0.3861	0.241	0.130826	0.0887	0.0584	0.0584	0.0583085	0.0583	0.0583	0.0582	0.0582	0.0582
169800	0.3888	0.388621	0.386	0.2413	0.131053	0.0889	0.0584	0.0584	0.0583085	0.0583	0.0583	0.0582	0.0582	0.0582
170100	0.3886	0.388421	0.3858	0.2417	0.131309	0.0891	0.0584	0.0584	0.0583085	0.0583	0.0583	0.0582	0.0582	0.0582
170400	0.3883	0.388134	0.3857	0.242	0.131609	0.0894	0.0584	0.0584	0.0583085	0.0583	0.0583	0.0582	0.0582	0.0582
170700	0.388	0.387847	0.3856	0.2424	0.131864	0.0896	0.0584	0.0584	0.0583085	0.0583	0.0583	0.0582	0.0582	0.0582
171000	0.3878	0.387653	0.3855	0.2427	0.132164	0.0899	0.0584	0.0584	0.0583085	0.0583	0.0583	0.0582	0.0582	0.0582
171300	0.3875	0.38736	0.3853	0.243	0.132391	0.0901	0.0584	0.0584	0.0583085	0.0583	0.0583	0.0582	0.0582	0.0582
171600	0.3873	0.387166	0.3852	0.2434	0.132719	0.0904	0.0584	0.0584	0.0583085	0.0583	0.0583	0.0582	0.0582	0.0582
171900	0.387	0.386879	0.3851	0.2437	0.132947	0.0906	0.0584	0.0584	0.0583085	0.0583	0.0583	0.0582	0.0582	0.0582
172200	0.3867	0.386591	0.385	0.244	0.133174	0.0908	0.0584	0.0584	0.0583085	0.0583	0.0583	0.0582	0.0582	0.0582
172500	0.3865	0.386398	0.3849	0.2443	0.133474	0.0911	0.0584	0.0584	0.0583085	0.0583	0.0583	0.0582	0.0582	0.0582
172800	0.3862	0.386104	0.3847	0.2447	0.13373	0.0913	0.0584	0.0584	0.0583085	0.0583	0.0583	0.0582	0.0582	0.0582
173100	0.386	0.385911	0.3846	0.245	0.133957	0.0915	0.0585	0.0584	0.0583085	0.0583	0.0583	0.0582	0.0582	0.0582
173400	0.3857	0.385623	0.3845	0.2453	0.134257	0.0918	0.0585	0.0584	0.0583085	0.0583	0.0583	0.0582	0.0582	0.0582
173700	0.3855	0.38543	0.3844	0.2456	0.134485	0.092	0.0585	0.0584	0.0583085	0.0583	0.0583	0.0582	0.0582	0.0582
174000	0.3852	0.385143	0.3843	0.2459	0.134713	0.0922	0.0585	0.0584	0.0583085	0.0583	0.0583	0.0582	0.0582	0.0582
174300	0.385	0.384949	0.3842	0.2462	0.135013	0.0925	0.0585	0.0584	0.0583085	0.0583	0.0583	0.0582	0.0582	0.0582
174600	0.3847	0.384662	0.3841	0.2465	0.13524	0.0927	0.0585	0.0584	0.0583085	0.0583	0.0583	0.0582	0.0582	0.0582
174900	0.3845	0.384462	0.3839	0.2468	0.135468	0.0929	0.0585	0.0584	0.0583085	0.0583	0.0583	0.0582	0.0582	0.0582
175200	0.3842	0.384174	0.3838	0.2471	0.135696	0.0931	0.0585	0.0584	0.0583085	0.0583	0.0583	0.0582	0.0582	0.0582
175500	0.384	0.383981	0.3837	0.2474	0.135923	0.0933	0.0585	0.0584	0.0583085	0.0583	0.0583	0.0582	0.0582	0.0582
175800	0.3837	0.383694	0.3836	0.2477	0.136223	0.0936	0.0585	0.0584	0.0583085	0.0583	0.0583	0.0582	0.0582	0.0582
176100	0.3835	0.3835	0.3835	0.2479	0.136423	0.0938	0.0585	0.0584	0.0583085	0.0583	0.0583	0.0582	0.0582	0.0582
176400	0.3833	0.383306	0.3834	0.2482	0.136651	0.094	0.0585	0.0584	0.0583085	0.0583	0.0583	0.0582	0.0582	0.0582
176700	0.383	0.383019	0.3833	0.2485	0.136879	0.0942	0.0585	0.0584	0.0583085	0.0583	0.0583	0.0582	0.0582	0.0582
177000	0.3828	0.382826	0.3832	0.2488	0.137106	0.0944	0.0585	0.0584	0.0583085	0.0583	0.0583	0.0582	0.0582	0.0582
177300	0.3825	0.382538	0.3831	0.2491	0.137334	0.0946	0.0585	0.0584	0.0583085	0.0583	0.0583	0.0582	0.0582	0.0582
177600	0.3823	0.382345	0.383	0.2493	0.137534	0.0948	0.0585	0.0584	0.0583085	0.0583	0.0583	0.0582	0.0582	0.0582
177900	0.3821	0.382151	0.3829	0.2496	0.137834	0.0951	0.0585	0.0584	0.0583085	0.0583	0.0583	0.0582	0.0582	0.0582
178200	0.3819	0.381957	0.3828	0.2499	0.138062	0.0953	0.0585	0.0584	0.0583085	0.0583	0.0583	0.0582	0.0582	0.0582
178500	0.3816	0.38167	0.3827	0.2501	0.138262	0.0955	0.0585	0.0584	0.0583085	0.0583	0.0583	0.0582	0.0582	0.0582
178800	0.3814	0.381477	0.3826	0.2504	0.138489	0.0957	0.0585	0.0584	0.0583085	0.0583	0.0583	0.0582	0.0582	0.0582
179100	0.3812	0.381283	0.3825	0.2506	0.138689	0.0959	0.0585	0.0584	0.0583085	0.0583	0.0583	0.0582	0.0582	0.0582
179400	0.3809	0.380996	0.3824	0.2509	0.138917	0.0961	0.0585	0.0584	0.0583085	0.0583	0.0583	0.0582	0.0582	0.0582
179700	0.3807	0.380802	0.3823	0.2511	0.139117	0.0963	0.0585	0.0584	0.0583085	0.0583	0.0583	0.0582	0.0582	0.0582
180000	0.3805	0.380609	0.3822	0.2514	0.139345	0.0965	0.0585	0.0584	0.0583085	0.0583	0.0583	0.0582	0.0582	0.0582
180300	0.3803	0.380415	0.3821	0.2516	0.139545	0.0967	0.0585	0.0584	0.0583085	0.0583	0.0583	0.0582	0.0582	0.0582
180600	0.38	0.380128	0.382	0.2519	0.139772	0.0969	0.0585	0.0584	0.0583085	0.0583	0.0583	0.0582	0.0582	0.0582
180900	0.3798	0.379934	0.3819	0.2521	0.139972	0.0971	0.0585	0.0584	0.0583085	0.0583	0.0583	0.0582	0.0582	0.0582
181200	0.3796	0.37974	0.3818	0.2524	0.1402	0.0973	0.0585	0.0584	0.0583085	0.0583	0.0583	0.0582	0.0582	0.0582
181500	0.3794	0.379547	0.3817	0.2526	0.1404	0.0975	0.0585	0.0584	0.0583085	0.0583	0.0583	0.0582	0.0582	0.0582
181800	0.3792	0.379353	0.3816	0.2528	0.1406	0.0977	0.0585	0.0584	0.0583085	0.0583	0.0583	0.0582	0.0582	0.0582
182100	0.379	0.37916	0.3815	0.2531	0.140828	0.0979	0.0586	0.0584	0.0583085	0.0583	0.0583	0.0582	0.0582	0.0582
182400	0.3787	0.378872	0.3814	0.2533	0.141028	0.0981	0.0586	0.0584	0.0583085	0.0583	0.0583	0.0582	0.0582	0.0582
182700	0.3785	0.378679	0.3813	0.2535	0.141228	0.0983	0.0586	0.0584	0.0583085	0.0583	0.0583	0.0582	0.0582	0.0582
183000	0.3783	0.378485	0.3812	0.2537	0.141428	0.0985	0.0586	0.0584	0.0583085	0.0583	0.0583	0.0582	0.0582	0.0582
183300	0.3781	0.378298	0.3812	0.2539	0.141628	0.0987	0.0586	0.0584	0.0583085	0.0583	0.0583	0.0582	0.0582	0.0582
183600	0.3779	0.378104	0.3811	0.2542	0.141855	0.0989	0.0586	0.0584	0.0583085	0.0583	0.0583	0.0582	0.0582	0.0582
183900	0.3777	0.377911	0.381	0.2544	0.142055	0.0991	0.0586	0.0584	0.0583085	0.0583	0.0583	0.0582	0.0582	0.0582
184200	0.3775	0.377717	0.3809	0.2546	0.142183	0.0992	0.0586	0.0584	0.0583085	0.0583	0.0583	0.0582	0.0582	0.0582
184500	0.3773	0.377523	0.3808	0.2548	0.142383	0.0994	0.0586	0.0584	0.0583085	0.0583	0.0583	0.0582	0.0582	0.0582
184800	0.3771	0.37733	0.3807	0.255	0.142583	0.0996	0.0586	0.0584	0.0583085	0.0583	0.0583	0.0582	0.0582	0.0582
185100	0.3769	0.377136	0.3806	0.2552	0.142783	0.0998	0.0586	0.0584	0.0583085	0.0583	0.0583	0.0582	0.0582	0.0582
185400	0.3767	0.376943	0.3805	0.2554	0.142983	0.1	0.0586	0.0584	0.0583085	0.0583	0.0583	0.0582	0.0582	0.0582
185700	0.3765	0.376749	0.3804	0.2556	0.143183	0.1002	0.0586	0.0584	0.0583085	0.0583	0.0583	0.0582	0.0582	0.0582
186000	0.3763	0.376562	0.3804	0.2558	0.143383	0.1004	0.0586	0.0584	0.0583085	0.0583	0.0583	0.0582	0.0582	0.0582
186300	0.3761	0.376368	0.3803	0.256	0.143583	0.1006	0.0586	0.0584	0.0583085	0.0583	0.0583	0.0582	0.0582	0.0582
186600	0.3759	0.376174	0.3802	0.2562	0.143783	0.1008	0.0587	0.0584	0.0583085	0.0583	0.0583	0.0582	0.0582	0.0582
186900	0.3757	0.375981	0.3801	0.2564	0.143983	0.101	0.0587	0.0584	0.0583085	0.0583	0.0583	0.0582	0.0582	0.0582
187200	0.3755	0.375787	0.38	0.2566	0.144111	0.1011	0.0587	0.0584	0.0583085	0.0583	0.0583	0.0582	0.0582	0.0582
187500	0.3753	0.375594	0.3799	0.2568	0.144311	0.1013	0.0587	0.0584	0.0583085	0.0583	0.0583	0.0582	0.0582	0.0582
187800	0.3751	0.3754	0.3798	0.257	0.144511	0.1015	0.0587	0.0584	0.0583085	0.0583	0.0583	0.0582	0.0582	0.0582
188100	0.3749	0.375206	0.3797	0.2572	0.144711	0.1017	0.0587	0.0584	0.0583085	0.0583	0.0583	0.0582	0.0582	0.0582
188400	0.3747	0.375019	0.3797	0.2574	0.144911	0.1019	0.0587	0.0584	0.0583085	0.0583	0.0583	0.0582	0.0582	0.0582
188700	0.3745	0.374826	0.3796	0.2576	0.145111	0.1021	0.0587	0.0584	0.0583085	0.0583	0.0583	0.0582	0.0582	0.0582
189000	0.3743	0.374632	0.3795	0.2578	0.145238	0.1022	0.0587	0.0584	0.0583085	0.0583	0.0583	0.0582	0.0582	0.0582
189300	0.3741	0.374438	0.3794	0.258	0.145438	0.1024	0.0587	0.0584	0.0583085	0.0583	0.0583	0.0582	0.0582	0.0582
189600	0.3739	0.374245	0.3793	0.2582	0.145638	0.1026	0.0587	0.0584	0.0583085	0.0583	0.0583	0.0582	0.0582	0.0582
189900	0.3737	0.374051	0.3792	0.2584	0.145838	0.1028	0.0588	0.0584	0.0583085	0.0583	0.0583	0.0582	0.0582	0.0582
190200	0.3735	0.373857	0.3791	0.2586	0.146038	0.103	0.0588	0.0584	0.0583085	0.0583	0.0583	0.0582	0.0582	0.0582
190500	0.3733	0.37367	0.3791	0.2587	0.146138	0.1031	0.0588	0.0584	0.0583085	0.0583	0.0583	0.0582	0.0582	0.0582
190800	0.3731	0.373477	0.379	0.2589	0.146338	0.1033	0.0588	0.0584	0.0583085	0.0583	0.0583	0.0582	0.0582	0.0582
191100	0.3729	0.373283	0.3789	0.2591	0.146538	0.1035	0.0588	0.0584	0.0583085	0.0583	0.0583	0.0582	0.0582	0.0582
191400	0.3728	0.373183	0.3788	0.2593	0.146738	0.1037	0.0588	0.0584	0.0583085	0.0583	0.0583	0.0582	0.0582	0.0582
191700	0.3726	0.372989	0.3787	0.2595	0.146866	0.1038	0.0588	0.0584	0.0583085	0.0583	0.0583	0.0582	0.0582	0.0582
192000	0.3724	0.372796	0.3786	0.2596	0.147038	0.104	0.0588	0.0584	0.0583085	0.0583	0.0583	0.0582	0.0582	0.0582
192300	0.3722	0.372602	0.3785	0.2598	0.147238	0.1042	0.0588	0.0584	0.0583085	0.0583	0.0583	0.0582	0.0582	0.0582
192600	0.372	0.372415	0.3785	0.26	0.147366	0.1043	0.0589	0.0584	0.0583085	0.0583	0.0583	0.0582	0.0582	0.0582
192900	0.3718	0.372221	0.3784	0.2602	0.147566	0.1045	0.0589	0.0584	0.0583085	0.0583	0.0583	0.0582	0.0582	0.0582
193200	0.3716	0.372028	0.3783	0.2603	0.147738	0.1047	0.0589	0.0584	0.0583085	0.0583	0.0583	0.0582	0.0582	0.0582
193500	0.3715	0.371928	0.3782	0.2605	0.147938	0.1049	0.0589	0.0584	0.0583085	0.0583	0.0583	0.0582	0.0582	0.0582
193800	0.3713	0.371734	0.3781	0.2607	0.148066	0.105	0.0589	0.0584	0.0583085	0.0583	0.0583	0.0582	0.0582	0.0582
194100	0.3711	0.371547	0.3781	0.2609	0.148266	0.1052	0.0589	0.0584	0.0583085	0.0583	0.0583	0.0582	0.0582	0.0582
194400	0.3709	0.371353	0.378	0.261	0.148438	0.1054	0.0589	0.0584	0.0583085	0.0583	0.0583	0.0582	0.0582	0.0582
194700	0.3707	0.37116	0.3779	0.2612	0.148566	0.1055	0.0589	0.0584	0.0583085	0.0583	0.0583	0.0582	0.0582	0.0582
195000	0.3706	0.37106	0.3778	0.2614	0.148766	0.1057	0.0589	0.0584	0.0583085	0.0583	0.0583	0.0582	0.0582	0.0582
195300	0.3704	0.370866	0.3777	0.2615	0.148938	0.1059	0.059	0.0584	0.0583085	0.0583	0.0583	0.0582	0.0582	0.0582
195600	0.3702	0.370672	0.3776	0.2617	0.149066	0.106	0.059	0.0584	0.0583085	0.0583	0.0583	0.0582	0.0582	0.0582
195900	0.37	0.370485	0.3776	0.2619	0.149266	0.1062	0.059	0.0584	0.0583085	0.0583	0.0583	0.0582	0.0582	0.0582
196200	0.3699	0.370385	0.3775	0.262	0.149366	0.1063	0.059	0.0584	0.0583085	0.0583	0.0583	0.0582	0.0582	0.0582
196500	0.3697	0.370191	0.3774	0.2622	0.149566	0.1065	0.059	0.0584	0.0583085	0.0583	0.0583	0.0582	0.0582	0.0582
196800	0.3695	0.369998	0.3773	0.2623	0.149738	0.1067	0.059	0.0584	0.0583085	0.0583	0.0583	0.0582	0.0582	0.0582
197100	0.3693	0.369811	0.3773	0.2625	0.149866	0.1068	0.059	0.0584	0.0583085	0.0583	0.0583	0.0582	0.0582	0.0582
197400	0.3692	0.369711	0.3772	0.2627	0.150066	0.107	0.059	0.0584	0.0583085	0.0583	0.0583	0.0582	0.0582	0.0582
197700	0.369	0.369517	0.3771	0.2628	0.150166	0.1071	0.0591	0.0584	0.0583085	0.0583	0.0583	0.0582	0.0582	0.0582
198000	0.3688	0.369323	0.377	0.263	0.150366	0.1073	0.0591	0.0584	0.0583085	0.0583	0.0583	0.0582	0.0582	0.0582
198300	0.3686	0.36913	0.3769	0.2631	0.150538	0.1075	0.0591	0.0584	0.0583085	0.0583	0.0583	0.0582	0.0582	0.0582
198600	0.3685	0.369036	0.3769	0.2633	0.150666	0.1076	0.0591	0.0584	0.0583085	0.0583	0.0583	0.0582	0.0582	0.0582
198900	0.3683	0.368843	0.3768	0.2634	0.150838	0.1078	0.0591	0.0584	0.0583085	0.0583	0.0583	0.0582	0.0582	0.0582
199200	0.3681	0.368649	0.3767	0.2636	0.150966	0.1079	0.0591	0.0584	0.0583085	0.0583	0.0583	0.0582	0.0582	0.0582
199500	0.368	0.368549	0.3766	0.2638	0.151166	0.1081	0.0591	0.0584	0.0583085	0.0583	0.0583	0.0582	0.0582	0.0582
199800	0.3678	0.368362	0.3766	0.2639	0.151266	0.1082	0.0592	0.0584	0.0583085	0.0583	0.0583	0.0582	0.0582	0.0582
200100	0.3676	0.368168	0.3765	0.2641	0.151466	0.1084	0.0592	0.0584	0.0583085	0.0583	0.0583	0.0582	0.0582	0.0582
200400	0.3675	0.368068	0.3764	0.2642	0.151566	0.1085	0.0592	0.0584	0.0583085	0.0583	0.0583	0.0582	0.0582	0.0582
200700	0.3673	0.367874	0.3763	0.2644	0.151766	0.1087	0.0592	0.0584	0.0583085	0.0583	0.0583	0.0582	0.0582	0.0582
201000	0.3671	0.367687	0.3763	0.2645	0.151866	0.1088	0.0592	0.0584	0.0583085	0.0583	0.0583	0.0582	0.0582	0.0582
201300	0.367	0.367587	0.3762	0.2646	0.152038	0.109	0.0592	0.0584	0.0583085	0.0583	0.0583	0.0582	0.0582	0.0582
201600	0.3668	0.367394	0.3761	0.2648	0.152166	0.1091	0.0592	0.0584	0.0583085	0.0583	0.0583	0.0582	0.0582	0.0582
201900	0.3666	0.367206	0.3761	0.2649	0.152338	0.1093	0.0593	0.0584	0.0583085	0.0583	0.0583	0.0582	0.0582	0.0582
202200	0.3665	0.367106	0.376	0.2651	0.152466	0.1094	0.0593	0.0584	0.0583085	0.0583	0.0583	0.0582	0.0582	0.0582
202500	0.3663	0.366913	0.3759	0.2652	0.152638	0.1096	0.0593	0.0584	0.0583085	0.0583	0.0583	0.0582	0.0582	0.0582
202800	0.3662	0.366813	0.3758	0.2654	0.152766	0.1097	0.0593	0.0584	0.0583085	0.0583	0.0583	0.0582	0.0582	0.0582
203100	0.366	0.366626	0.3758	0.2655	0.152938	0.1099	0.0593	0.0584	0.0583085	0.0583	0.0583	0.0582	0.0582	0.0582
203400	0.3658	0.366432	0.3757	0.2656	0.153038	0.11	0.0593	0.0584	0.0583085	0.0583	0.0583	0.0582	0.0582	0.0582
203700	0.3657	0.366332	0.3756	0.2658	0.153238	0.1102	0.0593	0.0584	0.0583085	0.0583	0.0583	0.0582	0.0582	0.0582
204000	0.3655	0.366138	0.3755	0.2659	0.153338	0.1103	0.0594	0.0584	0.0583085	0.0583	0.0583	0.0582	0.0582	0.0582
204300	0.3654	0.366045	0.3755	0.2661	0.153538	0.1105	0.0594	0.0584	0.0583085	0.0583	0.0583	0.0582	0.0582	0.0582
204600	0.3652	0.365851	0.3754	0.2662	0.153638	0.1106	0.0594	0.0584	0.0583085	0.0583	0.0583	0.0582	0.0582	0.0582
204900	0.365	0.365657	0.3753	0.2663	0.153811	0.1108	0.0594	0.0584	0.0583085	0.0583	0.0583	0.0582	0.0582	0.0582
205200	0.3649	0.365564	0.3753	0.2665	0.153938	0.1109	0.0594	0.0584	0.0583085	0.0583	0.0583	0.0582	0.0582	0.0582
205500	0.3647	0.36537	0.3752	0.2666	0.154111	0.1111	0.0594	0.0584	0.0583085	0.0583	0.0583	0.0582	0.0582	0.0582
205800	0.3646	0.36527	0.3751	0.2667	0.154211	0.1112	0.0594	0.0584	0.0583085	0.0583	0.0583	0.0582	0.0582	0.0582
206100	0.3644	0.365077	0.375	0.2669	0.154338	0.1113	0.0595	0.0584	0.0583085	0.0583	0.0583	0.0582	0.0582	0.0582
206400	0.3643	0.364983	0.375	0.267	0.154511	0.1115	0.0595	0.0584	0.0583085	0.0583	0.0583	0.0582	0.0582	0.0582
206700	0.3641	0.364789	0.3749	0.2671	0.154611	0.1116	0.0595	0.0584	0.0583085	0.0583	0.0583	0.0582	0.0582	0.0582
207000	0.364	0.364689	0.3748	0.2672	0.154783	0.1118	0.0595	0.0584	0.0583085	0.0583	0.0583	0.0582	0.0582	0.0582
207300	0.3638	0.364502	0.3748	0.2674	0.154911	0.1119	0.0595	0.0584	0.0583085	0.0583	0.0583	0.0582	0.0582	0.0582
207600	0.3637	0.364402	0.3747	0.2675	0.155083	0.1121	0.0595	0.0584	0.0583085	0.0583	0.0583	0.0582	0.0582	0.0582
207900	0.3635	0.364209	0.3746	0.2676	0.155183	0.1122	0.0596	0.0584	0.0583085	0.0583	0.0583	0.0582	0.0582	0.0582
208200	0.3634	0.364115	0.3746	0.2677	0.155355	0.1124	0.0596	0.0584	0.0583085	0.0583	0.0583	0.0582	0.0582	0.0582
208500	0.3632	0.363921	0.3745	0.2679	0.155483	0.1125	0.0596	0.0584	0.0583085	0.0583	0.0583	0.0582	0.0582	0.0582
208800	0.3631	0.363821	0.3744	0.268	0.155583	0.1126	0.0596	0.0584	0.0583085	0.0583	0.0583	0.0582	0.0582	0.0582
209100	0.3629	0.363628	0.3743	0.2681	0.155755	0.1128	0.0596	0.0584	0.0583085	0.0583	0.0583	0.0582	0.0582	0.0582
209400	0.3628	0.363534	0.3743	0.2682	0.155855	0.1129	0.0596	0.0584	0.0583085	0.0583	0.0583	0.0582	0.0582	0.0582
209700	0.3626	0.36334	0.3742	0.2683	0.156028	0.1131	0.0597	0.0584	0.0583085	0.0583	0.0583	0.0582	0.0582	0.0582
210000	0.3625	0.36324	0.3741	0.2685	0.156155	0.1132	0.0597	0.0584	0.0583085	0.0583	0.0583	0.0582	0.0582	0.0582
210300	0.3623	0.363053	0.3741	0.2686	0.156328	0.1134	0.0597	0.0584	0.0583085	0.0583	0.0583	0.0582	0.0582	0.0582
210600	0.3622	0.362953	0.374	0.2687	0.156428	0.1135	0.0597	0.0584	0.0583085	0.0583	0.0583	0.0582	0.0582	0.0582
210900	0.362	0.36276	0.3739	0.2688	0.156528	0.1136	0.0597	0.0584	0.0583085	0.0583	0.0583	0.0582	0.0582	0.0582
211200	0.3619	0.362666	0.3739	0.2689	0.1567	0.1138	0.0597	0.0584	0.0583085	0.0583	0.0583	0.0582	0.0582	0.0582
211500	0.3617	0.362472	0.3738	0.269	0.1568	0.1139	0.0598	0.0584	0.0583085	0.0583	0.0583	0.0582	0.0582	0.0582
211800	0.3616	0.362372	0.3737	0.2691	0.156972	0.1141	0.0598	0.0584	0.0583085	0.0583	0.0583	0.0582	0.0582	0.0582
212100	0.3615	0.362279	0.3737	0.2693	0.1571	0.1142	0.0598	0.0584	0.0583085	0.0583	0.0583	0.0582	0.0582	0.0582
212400	0.3613	0.362085	0.3736	0.2694	0.1572	0.1143	0.0598	0.0584	0.0583085	0.0583	0.0583	0.0582	0.0582	0.0582
212700	0.3612	0.361985	0.3735	0.2695	0.157372	0.1145	0.0598	0.0584	0.0583085	0.0583	0.0583	0.0582	0.0582	0.0582
213000	0.361	0.361798	0.3735	0.2696	0.157472	0.1146	0.0598	0.0584	0.0583085	0.0583	0.0583	0.0582	0.0582	0.0582
213300	0.3609	0.361698	0.3734	0.2697	0.157572	0.1147	0.0598	0.0584	0.0583085	0.0583	0.0583	0.0582	0.0582	0.0582
213600	0.3608	0.361598	0.3733	0.2698	0.157745	0.1149	0.0599	0.0584	0.0583085	0.0583	0.0583	0.0582	0.0582	0.0582
213900	0.3606	0.361411	0.3733	0.2699	0.157845	0.115	0.0599	0.0584	0.0583085	0.0583	0.0583	0.0582	0.0582	0.0582
214200	0.3605	0.361311	0.3732	0.27	0.158017	0.1152	0.0599	0.0584	0.0583085	0.0583	0.0583	0.0582	0.0582	0.0582
214500	0.3603	0.361117	0.3731	0.2701	0.158117	0.1153	0.0599	0.0584	0.0583085	0.0583	0.0583	0.0582	0.0582	0.0582
214800	0.3602	0.361023	0.3731	0.2702	0.158217	0.1154	0.0599	0.0584	0.0583085	0.0583	0.0583	0.0582	0.0582	0.0582
215100	0.3601	0.360923	0.373	0.2703	0.158389	0.1156	0.0599	0.0584	0.0583085	0.0583	0.0583	0.0582	0.0582	0.0582
215400	0.3599	0.36073	0.3729	0.2704	0.158489	0.1157	0.06	0.0584	0.0583085	0.0583	0.0583	0.0582	0.0582	0.0582
215700	0.3598	0.360636	0.3729	0.2705	0.158589	0.1158	0.06	0.0584	0.0583085	0.0583	0.0583	0.0582	0.0582	0.0582
216000	0.3597	0.360536	0.3728	0.2706	0.158762	0.116	0.06	0.0584	0.0583085	0.0583	0.0583	0.0582	0.0582	0.0582
216300	0.3595	0.360343	0.3727	0.2708	0.158889	0.1161	0.06	0.0584	0.0583085	0.0583	0.0583	0.0582	0.0582	0.0582
216600	0.3594	0.360249	0.3727	0.2709	0.158989	0.1162	0.06	0.0584	0.0583085	0.0583	0.0583	0.0582	0.0582	0.0582
216900	0.3592	0.360055	0.3726	0.271	0.159162	0.1164	0.06	0.0584	0.0583085	0.0583	0.0583	0.0582	0.0582	0.0582
217200	0.3591	0.359962	0.3726	0.2711	0.159262	0.1165	0.0601	0.0584	0.0583085	0.0583	0.0583	0.0582	0.0582	0.0582
217500	0.359	0.359862	0.3725	0.2712	0.159362	0.1166	0.0601	0.0584	0.0583085	0.0583	0.0583	0.0582	0.0582	0.0582
217800	0.3588	0.359668	0.3724	0.2713	0.159534	0.1168	0.0601	0.0584	0.0583085	0.0583	0.0583	0.0582	0.0582	0.0582
218100	0.3587	0.359574	0.3724	0.2714	0.159634	0.1169	0.0601	0.0584	0.0583085	0.0583	0.0583	0.0582	0.0582	0.0582
218400	0.3586	0.359474	0.3723	0.2715	0.159734	0.117	0.0601	0.0584	0.0583085	0.0583	0.0583	0.0582	0.0582	0.0582
218700	0.3584	0.359281	0.3722	0.2715	0.159879	0.1172	0.0602	0.0584	0.0583085	0.0583	0.0583	0.0582	0.0582	0.0582
219000	0.3583	0.359187	0.3722	0.2716	0.159979	0.1173	0.0602	0.0584	0.0583085	0.0583	0.0583	0.0582	0.0582	0.0582
219300	0.3582	0.359087	0.3721	0.2717	0.160079	0.1174	0.0602	0.0584	0.0583085	0.0583	0.0583	0.0582	0.0582	0.0582
219600	0.3581	0.358994	0.3721	0.2718	0.160251	0.1176	0.0602	0.0584	0.0583085	0.0583	0.0583	0.0582	0.0582	0.0582
219900	0.3579	0.3588	0.372	0.2719	0.160351	0.1177	0.0602	0.0584	0.0583085	0.0583	0.0583	0.0582	0.0582	0.0582
220200	0.3578	0.3587	0.3719	0.272	0.160451	0.1178	0.0602	0.0584	0.0583085	0.0583	0.0583	0.0582	0.0582	0.0582
220500	0.3577	0.358606	0.3719	0.2721	0.160623	0.118	0.0603	0.0584	0.0583085	0.0583	0.0583	0.0582	0.0582	0.0582
220800	0.3575	0.358413	0.3718	0.2722	0.160723	0.1181	0.0603	0.0584	0.0583085	0.0583	0.0583	0.0582	0.0582	0.0582
221100	0.3574	0.358313	0.3717	0.2723	0.160823	0.1182	0.0603	0.0584	0.0583085	0.0583	0.0583	0.0582	0.0582	0.0582
221400	0.3573	0.358219	0.3717	0.2724	0.160923	0.1183	0.0603	0.0584	0.0583085	0.0583	0.0583	0.0582	0.0582	0.0582
221700	0.3571	0.358026	0.3716	0.2725	0.161096	0.1185	0.0603	0.0584	0.0583085	0.0583	0.0583	0.0582	0.0582	0.0582
222000	0.357	0.357932	0.3716	0.2726	0.161196	0.1186	0.0604	0.0584	0.0583085	0.0583	0.0583	0.0582	0.0582	0.0582
222300	0.3569	0.357832	0.3715	0.2727	0.161296	0.1187	0.0604	0.0584	0.0583085	0.0583	0.0583	0.0582	0.0582	0.0582
222600	0.3568	0.357732	0.3714	0.2728	0.161396	0.1188	0.0604	0.0584	0.0583085	0.0583	0.0583	0.0582	0.0582	0.0582
222900	0.3566	0.357545	0.3714	0.2729	0.161568	0.119	0.0604	0.0584	0.0583085	0.0583	0.0583	0.0582	0.0582	0.0582
223200	0.3565	0.357445	0.3713	0.273	0.161668	0.1191	0.0604	0.0584	0.0583085	0.0583	0.0583	0.0582	0.0582	0.0582
223500	0.3564	0.357345	0.3712	0.2731	0.161768	0.1192	0.0604	0.0584	0.0583085	0.0583	0.0583	0.0582	0.0582	0.0582
223800	0.3563	0.357251	0.3712	0.2732	0.16194	0.1194	0.0605	0.0584	0.0583085	0.0583	0.0583	0.0582	0.0582	0.0582
224100	0.3561	0.357057	0.3711	0.2732	0.162013	0.1195	0.0605	0.0584	0.0583085	0.0583	0.0583	0.0582	0.0582	0.0582
224400	0.356	0.356964	0.3711	0.2733	0.162113	0.1196	0.0605	0.0584	0.0583085	0.0583	0.0583	0.0582	0.0582	0.0582
224700	0.3559	0.356864	0.371	0.2734	0.162213	0.1197	0.0605	0.0584	0.0583085	0.0583	0.0583	0.0582	0.0582	0.0582
225000	0.3558	0.356764	0.3709	0.2735	0.162385	0.1199	0.0605	0.0584	0.0583085	0.0583	0.0583	0.0582	0.0582	0.0582
225300	0.3556	0.356577	0.3709	0.2736	0.162485	0.12	0.0605	0.0584	0.0583085	0.0583	0.0583	0.0582	0.0582	0.0582
225600	0.3555	0.356477	0.3708	0.2737	0.162585	0.1201	0.0606	0.0584	0.0583085	0.0583	0.0583	0.0582	0.0582	0.0582
225900	0.3554	0.356383	0.3708	0.2738	0.162685	0.1202	0.0606	0.0584	0.0583085	0.0583	0.0583	0.0582	0.0582	0.0582
226200	0.3553	0.356283	0.3707	0.2739	0.162785	0.1203	0.0606	0.0584	0.0583085	0.0583	0.0583	0.0582	0.0582	0.0582
226500	0.3551	0.356089	0.3706	0.274	0.162957	0.1205	0.0606	0.0584	0.0583085	0.0583	0.0583	0.0582	0.0582	0.0582
226800	0.355	0.355996	0.3706	0.2741	0.163057	0.1206	0.0606	0.0584	0.0583085	0.0583	0.0583	0.0582	0.0582	0.0582
227100	0.3549	0.355896	0.3705	0.2741	0.16313	0.1207	0.0607	0.0584	0.0583085	0.0583	0.0583	0.0582	0.0582	0.0582
227400	0.3548	0.355802	0.3705	0.2742	0.16323	0.1208	0.0607	0.0584	0.0583085	0.0583	0.0583	0.0582	0.0582	0.0582
227700	0.3546	0.355609	0.3704	0.2743	0.163402	0.121	0.0607	0.0584	0.0583085	0.0583	0.0583	0.0582	0.0582	0.0582
228000	0.3545	0.355509	0.3703	0.2744	0.163502	0.1211	0.0607	0.0584	0.0583085	0.0583	0.0583	0.0582	0.0582	0.0582
228300	0.3544	0.355415	0.3703	0.2745	0.163602	0.1212	0.0607	0.0584	0.0583085	0.0583	0.0583	0.0582	0.0582	0.0582
228600	0.3543	0.355315	0.3702	0.2746	0.163702	0.1213	0.0607	0.0584	0.0583085	0.0583	0.0583	0.0582	0.0582	0.0582
228900	0.3542	0.355221	0.3702	0.2747	0.163802	0.1214	0.0608	0.0584	0.0583085	0.0583	0.0583	0.0582	0.0582	0.0582
229200	0.354	0.355028	0.3701	0.2748	0.163974	0.1216	0.0608	0.0584	0.0583085	0.0583	0.0583	0.0582	0.0582	0.0582
229500	0.3539	0.354928	0.37	0.2748	0.164047	0.1217	0.0608	0.0584	0.0583085	0.0583	0.0583	0.0582	0.0582	0.0582
229800	0.3538	0.354834	0.37	0.2749	0.164147	0.1218	0.0608	0.0584	0.0583085	0.0583	0.0583	0.0582	0.0582	0.0582
230100	0.3537	0.354734	0.3699	0.275	0.164247	0.1219	0.0608	0.0584	0.0583085	0.0583	0.0583	0.0582	0.0582	0.0582
230400	0.3536	0.35464	0.3699	0.2751	0.164347	0.122	0.0609	0.0584	0.0583085	0.0583	0.0583	0.0582	0.0582	0.0582
230700	0.3534	0.354447	0.3698	0.2752	0.164447	0.1221	0.0609	0.0584	0.0583085	0.0583	0.0583	0.0582	0.0582	0.0582
231000	0.3533	0.354347	0.3697	0.2753	0.164619	0.1223	0.0609	0.0584	0.0583085	0.0583	0.0583	0.0582	0.0582	0.0582
231300	0.3532	0.354253	0.3697	0.2753	0.164691	0.1224	0.0609	0.0584	0.0583085	0.0583	0.0583	0.0582	0.0582	0.0582
231600	0.3531	0.354153	0.3696	0.2754	0.164791	0.1225	0.0609	0.0584	0.0583085	0.0583	0.0583	0.0582	0.0582	0.0582
231900	0.353	0.35406	0.3696	0.2755	0.164891	0.1226	0.061	0.0584	0.0583085	0.0583	0.0583	0.0582	0.0582	0.0582
232200	0.3529	0.35396	0.3695	0.2756	0.164991	0.1227	0.061	0.0584	0.0583085	0.0583	0.0583	0.0582	0.0582	0.0582
232500	0.3527	0.353766	0.3694	0.2757	0.165091	0.1228	0.061	0.0584	0.0583085	0.0583	0.0583	0.0582	0.0582	0.0582
232800	0.3526	0.353672	0.3694	0.2757	0.165236	0.123	0.061	0.0584	0.0583085	0.0583	0.0583	0.0582	0.0582	0.0582
233100	0.3525	0.353572	0.3693	0.2758	0.165336	0.1231	0.061	0.0584	0.0583085	0.0583	0.0583	0.0582	0.0582	0.0582
233400	0.3524	0.353479	0.3693	0.2759	0.165436	0.1232	0.061	0.0584	0.0583085	0.0583	0.0583	0.0582	0.0582	0.0582
233700	0.3523	0.353379	0.3692	0.276	0.165536	0.1233	0.0611	0.0584	0.0583085	0.0583	0.0583	0.0582	0.0582	0.0582
234000	0.3522	0.353279	0.3691	0.2761	0.165636	0.1234	0.0611	0.0584	0.0583085	0.0583	0.0583	0.0582	0.0582	0.0582
234300	0.3521	0.353185	0.3691	0.2761	0.165709	0.1235	0.0611	0.0584	0.0583085	0.0583	0.0583	0.0582	0.0582	0.0582
234600	0.3519	0.352991	0.369	0.2762	0.165881	0.1237	0.0611	0.0584	0.0583085	0.0583	0.0583	0.0582	0.0582	0.0582
234900	0.3518	0.352898	0.369	0.2763	0.165981	0.1238	0.0611	0.0584	0.0583085	0.0583	0.0583	0.0582	0.0582	0.0582
235200	0.3517	0.352798	0.3689	0.2764	0.166081	0.1239	0.0612	0.0584	0.0583085	0.0583	0.0583	0.0582	0.0582	0.0582
235500	0.3516	0.352698	0.3688	0.2765	0.166181	0.124	0.0612	0.0584	0.0583085	0.0583	0.0583	0.0582	0.0582	0.0582
235800	0.3515	0.352604	0.3688	0.2765	0.166253	0.1241	0.0612	0.0584	0.0583085	0.0583	0.0583	0.0582	0.0582	0.0582
236100	0.3514	0.352504	0.3687	0.2766	0.166353	0.1242	0.0612	0.0584	0.0583085	0.0583	0.0583	0.0582	0.0582	0.0582
236400	0.3513	0.352411	0.3687	0.2767	0.166453	0.1243	0.0612	0.0584	0.0583085	0.0583	0.0583	0.0582	0.0582	0.0582
236700	0.3512	0.352311	0.3686	0.2768	0.166553	0.1244	0.0613	0.0584	0.0583085	0.0583	0.0583	0.0582	0.0582	0.0582
237000	0.351	0.352123	0.3686	0.2768	0.166698	0.1246	0.0613	0.0584	0.0583085	0.0583	0.0583	0.0582	0.0582	0.0582
237300	0.3509	0.352023	0.3685	0.2769	0.166798	0.1247	0.0613	0.0584	0.0583085	0.0583	0.0583	0.0582	0.0582	0.0582
237600	0.3508	0.351923	0.3684	0.277	0.166898	0.1248	0.0613	0.0584	0.0583085	0.0583	0.0583	0.0582	0.0582	0.0582
237900	0.3507	0.35183	0.3684	0.2771	0.166998	0.1249	0.0613	0.0584	0.0583085	0.0583	0.0583	0.0582	0.0582	0.0582
238200	0.3506	0.35173	0.3683	0.2771	0.16707	0.125	0.0614	0.0584	0.0583085	0.0583	0.0583	0.0582	0.0582	0.0582
238500	0.3505	0.351636	0.3683	0.2772	0.16717	0.1251	0.0614	0.0584	0.0583085	0.0583	0.0583	0.0582	0.0582	0.0582
238800	0.3504	0.351536	0.3682	0.2773	0.16727	0.1252	0.0614	0.0584	0.0583085	0.0583	0.0583	0.0582	0.0582	0.0582
239100	0.3503	0.351443	0.3682	0.2774	0.16737	0.1253	0.0614	0.0584	0.0583085	0.0583	0.0583	0.0582	0.0582	0.0582
239400	0.3502	0.351343	0.3681	0.2774	0.167443	0.1254	0.0614	0.0584	0.0583085	0.0583	0.0583	0.0582	0.0582	0.0582
239700	0.3501	0.351243	0.368	0.2775	0.167543	0.1255	0.0614	0.0584	0.0583085	0.0583	0.0583	0.0582	0.0582	0.0582
240000	0.35	0.351149	0.368	0.2776	0.167715	0.1257	0.0615	0.0584	0.0583085	0.0583	0.0583	0.0582	0.0582	0.0582
240300	0.3498	0.350955	0.3679	0.2777	0.167815	0.1258	0.0615	0.0584	0.0583085	0.0583	0.0583	0.0582	0.0582	0.0582
240600	0.3497	0.350862	0.3679	0.2777	0.167887	0.1259	0.0615	0.0584	0.0583085	0.0583	0.0583	0.0582	0.0582	0.0582
240900	0.3496	0.350762	0.3678	0.2778	0.167987	0.126	0.0615	0.0584	0.0583085	0.0583	0.0583	0.0582	0.0582	0.0582
241200	0.3495	0.350668	0.3678	0.2779	0.168087	0.1261	0.0615	0.0584	0.0583085	0.0583	0.0583	0.0582	0.0582	0.0582
241500	0.3494	0.350568	0.3677	0.278	0.168187	0.1262	0.0616	0.0584	0.0583085	0.0583	0.0583	0.0582	0.0582	0.0582
241800	0.3493	0.350474	0.3677	0.278	0.16826	0.1263	0.0616	0.0584	0.0583085	0.0583	0.0583	0.0582	0.0582	0.0582
242100	0.3492	0.350374	0.3676	0.2781	0.16836	0.1264	0.0616	0.0584	0.0583085	0.0583	0.0583	0.0582	0.0582	0.0582
242400	0.3491	0.350274	0.3675	0.2782	0.16846	0.1265	0.0616	0.0584	0.0583085	0.0583	0.0583	0.0582	0.0582	0.0582
242700	0.349	0.350181	0.3675	0.2782	0.168532	0.1266	0.0616	0.0584	0.0583085	0.0583	0.0583	0.0582	0.0582	0.0582
243000	0.3489	0.350081	0.3674	0.2783	0.168632	0.1267	0.0617	0.0584	0.0583085	0.0583	0.0583	0.0582	0.0582	0.0582
243300	0.3488	0.349987	0.3674	0.2784	0.168732	0.1268	0.0617	0.0584	0.0583085	0.0583	0.0583	0.0582	0.0582	0.0582
243600	0.3487	0.349887	0.3673	0.2785	0.168832	0.1269	0.0617	0.0584	0.0583085	0.0583	0.0583	0.0582	0.0582	0.0582
243900	0.3486	0.349794	0.3673	0.2785	0.168904	0.127	0.0617	0.0584	0.0583085	0.0583	0.0583	0.0582	0.0582	0.0582
244200	0.3485	0.349694	0.3672	0.2786	0.169004	0.1271	0.0617	0.0584	0.0583085	0.0583	0.0583	0.0582	0.0582	0.0582
244500	0.3484	0.3496	0.3672	0.2787	0.169104	0.1272	0.0617	0.0584	0.0583085	0.0583	0.0583	0.0582	0.0582	0.0582
244800	0.3483	0.3495	0.3671	0.2787	0.169249	0.1274	0.0618	0.0584	0.0583085	0.0583	0.0583	0.0582	0.0582	0.0582
245100	0.3482	0.349406	0.3671	0.2788	0.169349	0.1275	0.0618	0.0584	0.0583085	0.0583	0.0583	0.0582	0.0582	0.0582
245400	0.3481	0.349306	0.367	0.2789	0.169449	0.1276	0.0618	0.0584	0.0583085	0.0583	0.0583	0.0582	0.0582	0.0582
245700	0.348	0.349206	0.3669	0.2789	0.169521	0.1277	0.0618	0.0584	0.0583085	0.0583	0.0583	0.0582	0.0582	0.0582
246000	0.3479	0.349113	0.3669	0.279	0.169621	0.1278	0.0618	0.0584	0.0583085	0.0583	0.0583	0.0582	0.0582	0.0582
246300	0.3478	0.349013	0.3668	0.2791	0.169721	0.1279	0.0619	0.0584	0.0583085	0.0583	0.0583	0.0582	0.0582	0.0582
246600	0.3477	0.348919	0.3668	0.2791	0.169794	0.128	0.0619	0.0584	0.0583085	0.0583	0.0583	0.0582	0.0582	0.0582
246900	0.3475	0.348726	0.3667	0.2792	0.169894	0.1281	0.0619	0.0584	0.0583085	0.0583	0.0583	0.0582	0.0582	0.0582
247200	0.3474	0.348632	0.3667	0.2793	0.169994	0.1282	0.0619	0.0584	0.0583085	0.0583	0.0583	0.0582	0.0582	0.0582
247500	0.3473	0.348532	0.3666	0.2793	0.170066	0.1283	0.0619	0.0584	0.0583085	0.0583	0.0583	0.0582	0.0582	0.0582
247800	0.3472	0.348438	0.3666	0.2794	0.170166	0.1284	0.062	0.0584	0.0583085	0.0583	0.0583	0.0582	0.0582	0.0582
248100	0.3471	0.348338	0.3665	0.2795	0.170266	0.1285	0.062	0.0584	0.0583085	0.0583	0.0583	0.0582	0.0582	0.0582
248400	0.347	0.348245	0.3665	0.2795	0.170338	0.1286	0.062	0.0584	0.0583085	0.0583	0.0583	0.0582	0.0582	0.0582
248700	0.3469	0.348145	0.3664	0.2796	0.170438	0.1287	0.062	0.0584	0.0583085	0.0583	0.0583	0.0582	0.0582	0.0582
249000	0.3468	0.348051	0.3664	0.2797	0.170538	0.1288	0.062	0.0584	0.0583085	0.0583	0.0583	0.0582	0.0582	0.0582
249300	0.3467	0.347951	0.3663	0.2797	0.170611	0.1289	0.0621	0.0584	0.0583085	0.0583	0.0583	0.0582	0.0582	0.0582
249600	0.3466	0.347857	0.3663	0.2798	0.170711	0.129	0.0621	0.0584	0.0583085	0.0583	0.0583	0.0582	0.0582	0.0582
249900	0.3465	0.347757	0.3662	0.2799	0.170811	0.1291	0.0621	0.0584	0.0583085	0.0583	0.0583	0.0582	0.0582	0.0582
250200	0.3465	0.347757	0.3662	0.2799	0.170883	0.1292	0.0621	0.0584	0.0583085	0.0583	0.0583	0.0582	0.0582	0.0582
250500	0.3464	0.347657	0.3661	0.28	0.170983	0.1293	0.0621	0.0584	0.0583085	0.0583	0.0583	0.0582	0.0582	0.0582
250800	0.3463	0.347557	0.366	0.2801	0.171083	0.1294	0.0622	0.0584	0.0583085	0.0583	0.0583	0.0582	0.0582	0.0582
251100	0.3462	0.347464	0.366	0.2801	0.171155	0.1295	0.0622	0.0584	0.0583085	0.0583	0.0583	0.0582	0.0582	0.0582
251400	0.3461	0.347364	0.3659	0.2802	0.171255	0.1296	0.0622	0.0584	0.0583085	0.0583	0.0583	0.0582	0.0582	0.0582
251700	0.346	0.34727	0.3659	0.2802	0.171328	0.1297	0.0622	0.0584	0.0583085	0.0583	0.0583	0.0582	0.0582	0.0582
252000	0.3459	0.34717	0.3658	0.2803	0.171428	0.1298	0.0622	0.0584	0.0583085	0.0583	0.0583	0.0582	0.0582	0.0582
252300	0.3458	0.347077	0.3658	0.2804	0.171528	0.1299	0.0623	0.0584	0.0583085	0.0583	0.0583	0.0582	0.0582	0.0582
252600	0.3457	0.346977	0.3657	0.2804	0.1716	0.13	0.0623	0.0584	0.0583085	0.0583	0.0583	0.0582	0.0582	0.0582
252900	0.3456	0.346883	0.3657	0.2805	0.1717	0.1301	0.0623	0.0584	0.0583085	0.0583	0.0583	0.0582	0.0582	0.0582
253200	0.3455	0.346783	0.3656	0.2806	0.1718	0.1302	0.0623	0.0584	0.0583085	0.0583	0.0583	0.0582	0.0582	0.0582
253500	0.3454	0.346689	0.3656	0.2806	0.171872	0.1303	0.0623	0.0584	0.0583085	0.0583	0.0583	0.0582	0.0582	0.0582
253800	0.3453	0.346589	0.3655	0.2807	0.171972	0.1304	0.0624	0.0584	0.0583085	0.0583	0.0583	0.0582	0.0582	0.0582
254100	0.3452	0.346496	0.3655	0.2807	0.172045	0.1305	0.0624	0.0584	0.0583085	0.0583	0.0583	0.0582	0.0582	0.0582
254400	0.3451	0.346396	0.3654	0.2808	0.172145	0.1306	0.0624	0.0584	0.0583085	0.0583	0.0583	0.0582	0.0582	0.0582
254700	0.345	0.346302	0.3654	0.2808	0.172217	0.1307	0.0624	0.0584	0.0583085	0.0583	0.0583	0.0582	0.0582	0.0582
255000	0.3449	0.346202	0.3653	0.2809	0.172317	0.1308	0.0624	0.0584	0.0583085	0.0583	0.0583	0.0582	0.0582	0.0582
255300	0.3448	0.346109	0.3653	0.281	0.172417	0.1309	0.0625	0.0584	0.0583085	0.0583	0.0583	0.0582	0.0582	0.0582
255600	0.3447	0.346009	0.3652	0.281	0.172489	0.131	0.0625	0.0584	0.0583085	0.0583	0.0583	0.0582	0.0582	0.0582
255900	0.3446	0.345915	0.3652	0.2811	0.172589	0.1311	0.0625	0.0584	0.0583085	0.0583	0.0583	0.0582	0.0582	0.0582
256200	0.3445	0.345815	0.3651	0.2811	0.172662	0.1312	0.0625	0.0584	0.0583085	0.0583	0.0583	0.0582	0.0582	0.0582
256500	0.3444	0.345721	0.3651	0.2812	0.172762	0.1313	0.0625	0.0584	0.0583085	0.0583	0.0583	0.0582	0.0582	0.0582
256800	0.3444	0.345715	0.365	0.2813	0.172789	0.1313	0.0626	0.0584	0.0583085	0.0583	0.0583	0.0582	0.0582	0.0582
257100	0.3443	0.345621	0.365	0.2813	0.172862	0.1314	0.0626	0.0584	0.0583085	0.0583	0.0583	0.0582	0.0582	0.0582
257400	0.3442	0.345521	0.3649	0.2814	0.172962	0.1315	0.0626	0.0584	0.0583085	0.0583	0.0583	0.0582	0.0582	0.0582
257700	0.3441	0.345428	0.3649	0.2814	0.173034	0.1316	0.0626	0.0584	0.0583085	0.0583	0.0583	0.0582	0.0582	0.0582
258000	0.344	0.345328	0.3648	0.2815	0.173134	0.1317	0.0626	0.0584	0.0583085	0.0583	0.0583	0.0582	0.0582	0.0582
258300	0.3439	0.345234	0.3648	0.2815	0.173206	0.1318	0.0627	0.0584	0.0583085	0.0583	0.0583	0.0582	0.0582	0.0582
258600	0.3438	0.345134	0.3647	0.2816	0.173306	0.1319	0.0627	0.0584	0.0583085	0.0583	0.0583	0.0582	0.0582	0.0582
258900	0.3437	0.34504	0.3647	0.2816	0.173379	0.132	0.0627	0.0584	0.0583085	0.0583	0.0583	0.0582	0.0582	0.0582
259200	0.3436	0.34494	0.3646	0.2817	0.173479	0.1321	0.0627	0.0584	0.0583085	0.0583	0.0583	0.0582	0.0582	0.0582
259500	0.3435	0.344847	0.3646	0.2818	0.173579	0.1322	0.0627	0.0584	0.0583085	0.0583	0.0583	0.0582	0.0582	0.0582
259800	0.3434	0.344747	0.3645	0.2818	0.173651	0.1323	0.0627	0.0584	0.0583085	0.0583	0.0583	0.0582	0.0582	0.0582
260100	0.3433	0.344653	0.3645	0.2819	0.173751	0.1324	0.0628	0.0584	0.0583085	0.0583	0.0583	0.0582	0.0582	0.0582
260400	0.3433	0.344647	0.3644	0.2819	0.173823	0.1325	0.0628	0.0584	0.0583085	0.0583	0.0583	0.0582	0.0582	0.0582
260700	0.3432	0.344553	0.3644	0.282	0.173923	0.1326	0.0628	0.0584	0.0583085	0.0583	0.0583	0.0582	0.0582	0.0582
261000	0.3431	0.344453	0.3643	0.282	0.173996	0.1327	0.0628	0.0584	0.0583085	0.0583	0.0583	0.0582	0.0582	0.0582
261300	0.343	0.34436	0.3643	0.2821	0.174096	0.1328	0.0628	0.0584	0.0583085	0.0583	0.0583	0.0582	0.0582	0.0582
261600	0.3429	0.34426	0.3642	0.2821	0.174168	0.1329	0.0629	0.0584	0.0583085	0.0583	0.0583	0.0582	0.0582	0.0582
261900	0.3428	0.344166	0.3642	0.2822	0.174268	0.133	0.0629	0.0584	0.0583085	0.0583	0.0583	0.0582	0.0582	0.0582
262200	0.3427	0.344066	0.3641	0.2822	0.17434	0.1331	0.0629	0.0584	0.0583085	0.0583	0.0583	0.0582	0.0582	0.0582
262500	0.3426	0.343972	0.3641	0.2823	0.17444	0.1332	0.0629	0.0584	0.0583085	0.0583	0.0583	0.0582	0.0582	0.0582
262800	0.3425	0.343872	0.364	0.2823	0.174513	0.1333	0.0629	0.0584	0.0583085	0.0583	0.0583	0.0582	0.0582	0.0582
263100	0.3425	0.343872	0.364	0.2824	0.174613	0.1334	0.063	0.0584	0.0583085	0.0583	0.0583	0.0582	0.0582	0.0582
263400	0.3424	0.343772	0.3639	0.2824	0.174613	0.1334	0.063	0.0584	0.0583085	0.0583	0.0583	0.0582	0.0582	0.0582
263700	0.3423	0.343679	0.3639	0.2825	0.174713	0.1335	0.063	0.0584	0.0583085	0.0583	0.0583	0.0582	0.0582	0.0582
264000	0.3422	0.343585	0.3639	0.2825	0.174785	0.1336	0.063	0.0584	0.0583085	0.0583	0.0583	0.0582	0.0582	0.0582
264300	0.3421	0.343485	0.3638	0.2826	0.174885	0.1337	0.063	0.0584	0.0583085	0.0583	0.0583	0.0582	0.0582	0.0582
264600	0.342	0.343391	0.3638	0.2826	0.174957	0.1338	0.0631	0.0584	0.0583085	0.0583	0.0583	0.0582	0.0582	0.0582
264900	0.3419	0.343291	0.3637	0.2827	0.175057	0.1339	0.0631	0.0584	0.0583085	0.0583	0.0583	0.0582	0.0582	0.0582
265200	0.3419	0.343291	0.3637	0.2827	0.17513	0.134	0.0631	0.0584	0.0583085	0.0583	0.0583	0.0582	0.0582	0.0582
265500	0.3418	0.343191	0.3636	0.2828	0.17523	0.1341	0.0631	0.0584	0.0583085	0.0583	0.0583	0.0582	0.0582	0.0582
265800	0.3417	0.343098	0.3636	0.2828	0.175302	0.1342	0.0631	0.0584	0.0583085	0.0583	0.0583	0.0582	0.0582	0.0582
266100	0.3416	0.342998	0.3635	0.2829	0.175402	0.1343	0.0632	0.0584	0.0583085	0.0583	0.0583	0.0582	0.0582	0.0582
266400	0.3415	0.342904	0.3635	0.2829	0.175474	0.1344	0.0632	0.0584	0.0583085	0.0583	0.0583	0.0582	0.0582	0.0582
266700	0.3414	0.342804	0.3634	0.283	0.175574	0.1345	0.0632	0.0584	0.0583085	0.0583	0.0583	0.0582	0.0582	0.0582
267000	0.3413	0.342711	0.3634	0.283	0.175647	0.1346	0.0632	0.0584	0.0583085	0.0583	0.0583	0.0582	0.0582	0.0582
267300	0.3413	0.342704	0.3633	0.2831	0.175747	0.1347	0.0633	0.0584	0.0583085	0.0583	0.0583	0.0582	0.0582	0.0582
267600	0.3412	0.342611	0.3633	0.2831	0.175747	0.1347	0.0633	0.0584	0.0583085	0.0583	0.0583	0.0582	0.0582	0.0582
267900	0.3411	0.342511	0.3632	0.2832	0.175847	0.1348	0.0633	0.0584	0.0583085	0.0583	0.0583	0.0582	0.0582	0.0582
268200	0.341	0.342417	0.3632	0.2832	0.175919	0.1349	0.0633	0.0584	0.0583085	0.0583	0.0583	0.0582	0.0582	0.0582
268500	0.3409	0.342317	0.3631	0.2832	0.175991	0.135	0.0633	0.0584	0.0583085	0.0583	0.0583	0.0582	0.0582	0.0582
268800	0.3408	0.342223	0.3631	0.2833	0.176091	0.1351	0.0634	0.0584	0.0583085	0.0583	0.0583	0.0582	0.0582	0.0582
269100	0.3408	0.342217	0.363	0.2833	0.176164	0.1352	0.0634	0.0584	0.0583085	0.0583	0.0583	0.0582	0.0582	0.0582
269400	0.3407	0.342123	0.363	0.2834	0.176264	0.1353	0.0634	0.0584	0.0583085	0.0583	0.0583	0.0582	0.0582	0.0582
269700	0.3406	0.342023	0.3629	0.2834	0.176336	0.1354	0.0634	0.0584	0.0583085	0.0583	0.0583	0.0582	0.0582	0.0582
270000	0.3405	0.34193	0.3629	0.2835	0.176436	0.1355	0.0634	0.0584	0.0583085	0.0583	0.0583	0.0582	0.0582	0.0582
270300	0.3404	0.34183	0.3628	0.2835	0.176509	0.1356	0.0635	0.0584	0.0583085	0.0583	0.0583	0.0582	0.0582	0.0582
270600	0.3403	0.341736	0.3628	0.2836	0.176609	0.1357	0.0635	0.0584	0.0583085	0.0583	0.0583	0.0582	0.0582	0.0582
270900	0.3403	0.341736	0.3628	0.2836	0.176681	0.1358	0.0635	0.0584	0.0583085	0.0583	0.0583	0.0582	0.0582	0.0582
271200	0.3402	0.341636	0.3627	0.2836	0.176681	0.1358	0.0635	0.0584	0.0583085	0.0583	0.0583	0.0582	0.0582	0.0582
271500	0.3401	0.341543	0.3627	0.2837	0.176781	0.1359	0.0635	0.0584	0.0583085	0.0583	0.0583	0.0582	0.0582	0.0582
271800	0.34	0.341443	0.3626	0.2837	0.176853	0.136	0.0636	0.0584	0.0583085	0.0583	0.0583	0.0582	0.0582	0.0582
272100	0.3399	0.341349	0.3626	0.2838	0.176953	0.1361	0.0636	0.0584	0.0583085	0.0583	0.0583	0.0582	0.0582	0.0582
272400	0.3399	0.341343	0.3625	0.2838	0.177026	0.1362	0.0636	0.0584	0.0583085	0.0583	0.0583	0.0582	0.0582	0.0582
272700	0.3398	0.341249	0.3625	0.2839	0.177126	0.1363	0.0636	0.0584	0.0583085	0.0583	0.0583	0.0582	0.0582	0.0582
273000	0.3397	0.341149	0.3624	0.2839	0.177198	0.1364	0.0636	0.0584	0.0583085	0.0583	0.0583	0.0582	0.0582	0.0582
273300	0.3396	0.341055	0.3624	0.2839	0.17727	0.1365	0.0637	0.0584	0.0583085	0.0583	0.0583	0.0582	0.0582	0.0582
273600	0.3395	0.340955	0.3623	0.284	0.17737	0.1366	0.0637	0.0584	0.0583085	0.0583	0.0583	0.0582	0.0582	0.0582
273900	0.3395	0.340955	0.3623	0.284	0.17737	0.1366	0.0637	0.0584	0.0583085	0.0583	0.0583	0.0582	0.0582	0.0582
274200	0.3394	0.340855	0.3622	0.2841	0.17747	0.1367	0.0637	0.0584	0.0583085	0.0583	0.0583	0.0582	0.0582	0.0582
274500	0.3393	0.340762	0.3622	0.2841	0.177543	0.1368	0.0637	0.0584	0.0583085	0.0583	0.0583	0.0582	0.0582	0.0582
274800	0.3392	0.340662	0.3621	0.2842	0.177643	0.1369	0.0638	0.0584	0.0583085	0.0583	0.0583	0.0582	0.0582	0.0582
275100	0.3391	0.340568	0.3621	0.2842	0.177715	0.137	0.0638	0.0584	0.0583085	0.0583	0.0583	0.0582	0.0582	0.0582
275400	0.3391	0.340568	0.3621	0.2842	0.177787	0.1371	0.0638	0.0584	0.0583085	0.0583	0.0583	0.0582	0.0582	0.0582
275700	0.339	0.340468	0.362	0.2843	0.177887	0.1372	0.0638	0.0584	0.0583085	0.0583	0.0583	0.0582	0.0582	0.0582
276000	0.3389	0.340374	0.362	0.2843	0.17796	0.1373	0.0638	0.0584	0.0583085	0.0583	0.0583	0.0582	0.0582	0.0582
276300	0.3388	0.340274	0.3619	0.2844	0.17806	0.1374	0.0639	0.0584	0.0583085	0.0583	0.0583	0.0582	0.0582	0.0582
276600	0.3387	0.340181	0.3619	0.2844	0.17806	0.1374	0.0639	0.0584	0.0583085	0.0583	0.0583	0.0582	0.0582	0.0582
276900	0.3387	0.340174	0.3618	0.2845	0.17816	0.1375	0.0639	0.0584	0.0583085	0.0583	0.0583	0.0582	0.0582	0.0582
277200	0.3386	0.340081	0.3618	0.2845	0.178232	0.1376	0.0639	0.0584	0.0583085	0.0583	0.0583	0.0582	0.0582	0.0582
277500	0.3385	0.339981	0.3617	0.2845	0.178304	0.1377	0.0639	0.0584	0.0583085	0.0583	0.0583	0.0582	0.0582	0.0582
277800	0.3384	0.339887	0.3617	0.2846	0.178404	0.1378	0.064	0.0584	0.0583085	0.0583	0.0583	0.0582	0.0582	0.0582
278100	0.3383	0.339787	0.3616	0.2846	0.178477	0.1379	0.064	0.0584	0.0583085	0.0583	0.0583	0.0582	0.0582	0.0582
278400	0.3383	0.339787	0.3616	0.2847	0.178577	0.138	0.064	0.0584	0.0583085	0.0583	0.0583	0.0582	0.0582	0.0582
278700	0.3382	0.339687	0.3615	0.2847	0.178649	0.1381	0.064	0.0584	0.0583085	0.0583	0.0583	0.0582	0.0582	0.0582
279000	0.3381	0.339594	0.3615	0.2847	0.178649	0.1381	0.064	0.0584	0.0583085	0.0583	0.0583	0.0582	0.0582	0.0582
279300	0.338	0.339494	0.3614	0.2848	0.178749	0.1382	0.0641	0.0584	0.0583085	0.0583	0.0583	0.0582	0.0582	0.0582
279600	0.338	0.339494	0.3614	0.2848	0.178821	0.1383	0.0641	0.0584	0.0583085	0.0583	0.0583	0.0582	0.0582	0.0582
279900	0.3379	0.3394	0.3614	0.2849	0.178921	0.1384	0.0641	0.0584	0.0583085	0.0583	0.0583	0.0582	0.0582	0.0582
280200	0.3378	0.3393	0.3613	0.2849	0.178994	0.1385	0.0641	0.0584	0.0583085	0.0583	0.0583	0.0582	0.0582	0.0582
280500	0.3377	0.339206	0.3613	0.285	0.179094	0.1386	0.0641	0.0584	0.0583085	0.0583	0.0583	0.0582	0.0582	0.0582
280800	0.3377	0.3392	0.3612	0.285	0.179166	0.1387	0.0642	0.0584	0.0583085	0.0583	0.0583	0.0582	0.0582	0.0582
281100	0.3376	0.339106	0.3612	0.285	0.179166	0.1387	0.0642	0.0584	0.0583085	0.0583	0.0583	0.0582	0.0582	0.0582
281400	0.3375	0.339006	0.3611	0.2851	0.179266	0.1388	0.0642	0.0584	0.0583085	0.0583	0.0583	0.0582	0.0582	0.0582
281700	0.3374	0.338913	0.3611	0.2851	0.179338	0.1389	0.0642	0.0584	0.0583085	0.0583	0.0583	0.0582	0.0582	0.0582
282000	0.3373	0.338813	0.361	0.2852	0.179438	0.139	0.0642	0.0584	0.0583085	0.0583	0.0583	0.0582	0.0582	0.0582
282300	0.3373	0.338813	0.361	0.2852	0.179511	0.1391	0.0643	0.0584	0.0583085	0.0583	0.0583	0.0582	0.0582	0.0582
282600	0.3372	0.338713	0.3609	0.2852	0.179583	0.1392	0.0643	0.0584	0.0583085	0.0583	0.0583	0.0582	0.0582	0.0582
282900	0.3371	0.338619	0.3609	0.2853	0.179611	0.1392	0.0643	0.0584	0.0583085	0.0583	0.0583	0.0582	0.0582	0.0582
283200	0.337	0.338526	0.3609	0.2853	0.179683	0.1393	0.0643	0.0584	0.0583085	0.0583	0.0583	0.0582	0.0582	0.0582
283500	0.337	0.338519	0.3608	0.2854	0.179783	0.1394	0.0643	0.0584	0.0583085	0.0583	0.0583	0.0582	0.0582	0.0582
283800	0.3369	0.338426	0.3608	0.2854	0.179855	0.1395	0.0644	0.0584	0.0583085	0.0583	0.0583	0.0582	0.0582	0.0582
284100	0.3368	0.338326	0.3607	0.2854	0.179928	0.1396	0.0644	0.0584	0.0583085	0.0583	0.0583	0.0582	0.0582	0.0582
284400	0.3367	0.338232	0.3607	0.2855	0.180028	0.1397	0.0644	0.0584	0.0583085	0.0583	0.0583	0.0582	0.0582	0.0582
284700	0.3367	0.338226	0.3606	0.2855	0.180028	0.1397	0.0644	0.0584	0.0583085	0.0583	0.0583	0.0582	0.0582	0.0582
285000	0.3366	0.338132	0.3606	0.2855	0.1801	0.1398	0.0644	0.0584	0.0583085	0.0583	0.0583	0.0582	0.0582	0.0582
285300	0.3365	0.338032	0.3605	0.2856	0.1802	0.1399	0.0645	0.0584	0.0583085	0.0583	0.0583	0.0582	0.0582	0.0582
285600	0.3364	0.337938	0.3605	0.2856	0.180272	0.14	0.0645	0.0584	0.0583085	0.0583	0.0583	0.0582	0.0582	0.0582
285900	0.3364	0.337932	0.3604	0.2857	0.180372	0.1401	0.0645	0.0584	0.0583085	0.0583	0.0583	0.0582	0.0582	0.0582
286200	0.3363	0.337838	0.3604	0.2857	0.180445	0.1402	0.0645	0.0584	0.0583085	0.0583	0.0583	0.0582	0.0582	0.0582
286500	0.3362	0.337745	0.3604	0.2857	0.180445	0.1402	0.0646	0.0584	0.0583085	0.0583	0.0583	0.0582	0.0582	0.0582
286800	0.3362	0.337738	0.3603	0.2858	0.180545	0.1403	0.0646	0.0584	0.0583085	0.0583	0.0583	0.0582	0.0582	0.0582
287100	0.3361	0.337645	0.3603	0.2858	0.180617	0.1404	0.0646	0.0584	0.0583085	0.0583	0.0583	0.0582	0.0582	0.0582
287400	0.336	0.337545	0.3602	0.2858	0.180689	0.1405	0.0646	0.0584	0.0583085	0.0583	0.0583	0.0582	0.0582	0.0582
287700	0.3359	0.337451	0.3602	0.2859	0.180789	0.1406	0.0646	0.0584	0.0583085	0.0583	0.0583	0.0582	0.0582	0.0582
288000	0.3359	0.337445	0.3601	0.2859	0.180862	0.1407	0.0647	0.0584	0.0583085	0.0583	0.0583	0.0582	0.0582	0.0582
288300	0.3358	0.337351	0.3601	0.286	0.180889	0.1407	0.0647	0.0584	0.0583085	0.0583	0.0583	0.0582	0.0582	0.0582
288600	0.3357	0.337251	0.36	0.286	0.180962	0.1408	0.0647	0.0584	0.0583085	0.0583	0.0583	0.0582	0.0582	0.0582
288900	0.3356	0.337157	0.36	0.286	0.181034	0.1409	0.0647	0.0584	0.0583085	0.0583	0.0583	0.0582	0.0582	0.0582
289200	0.3356	0.337157	0.36	0.2861	0.181134	0.141	0.0647	0.0584	0.0583085	0.0583	0.0583	0.0582	0.0582	0.0582
289500	0.3355	0.337057	0.3599	0.2861	0.181206	0.1411	0.0648	0.0584	0.0583085	0.0583	0.0583	0.0582	0.0582	0.0582
289800	0.3354	0.336964	0.3599	0.2861	0.181206	0.1411	0.0648	0.0584	0.0583085	0.0583	0.0583	0.0582	0.0582	0.0582
290100	0.3353	0.336864	0.3598	0.2862	0.181306	0.1412	0.0648	0.0584	0.0583085	0.0583	0.0583	0.0582	0.0582	0.0582
290400	0.3353	0.336864	0.3598	0.2862	0.181379	0.1413	0.0648	0.0584	0.0583085	0.0583	0.0583	0.0582	0.0582	0.0582
290700	0.3352	0.336764	0.3597	0.2863	0.181479	0.1414	0.0648	0.0584	0.0583085	0.0583	0.0583	0.0582	0.0582	0.0582
291000	0.3351	0.33667	0.3597	0.2863	0.181551	0.1415	0.0649	0.0584	0.0583085	0.0583	0.0583	0.0582	0.0582	0.0582
291300	0.3351	0.336664	0.3596	0.2863	0.181623	0.1416	0.0649	0.0584	0.0583085	0.0583	0.0583	0.0582	0.0582	0.0582
291600	0.335	0.33657	0.3596	0.2864	0.181651	0.1416	0.0649	0.0584	0.0583085	0.0583	0.0583	0.0582	0.0582	0.0582
291900	0.3349	0.336477	0.3596	0.2864	0.181723	0.1417	0.0649	0.0584	0.0583085	0.0583	0.0583	0.0582	0.0582	0.0582
292200	0.3348	0.336377	0.3595	0.2864	0.181796	0.1418	0.065	0.0584	0.0583085	0.0583	0.0583	0.0582	0.0582	0.0582
292500	0.3348	0.336377	0.3595	0.2865	0.181896	0.1419	0.065	0.0584	0.0583085	0.0583	0.0583	0.0582	0.0582	0.0582
292800	0.3347	0.336277	0.3594	0.2865	0.181968	0.142	0.065	0.0584	0.0583085	0.0583	0.0583	0.0582	0.0582	0.0582
293100	0.3346	0.336183	0.3594	0.2865	0.181968	0.142	0.065	0.0584	0.0583085	0.0583	0.0583	0.0582	0.0582	0.0582
293400	0.3346	0.336177	0.3593	0.2866	0.182068	0.1421	0.065	0.0584	0.0583085	0.0583	0.0583	0.0582	0.0582	0.0582
293700	0.3345	0.336083	0.3593	0.2866	0.18214	0.1422	0.0651	0.0584	0.0583085	0.0583	0.0583	0.0582	0.0582	0.0582
294000	0.3344	0.335983	0.3592	0.2866	0.182213	0.1423	0.0651	0.0584	0.0583085	0.0583	0.0583	0.0582	0.0582	0.0582
294300	0.3344	0.335983	0.3592	0.2867	0.182313	0.1424	0.0651	0.0584	0.0583085	0.0583	0.0583	0.0582	0.0582	0.0582
294600	0.3343	0.335889	0.3592	0.2867	0.182313	0.1424	0.0651	0.0584	0.0583085	0.0583	0.0583	0.0582	0.0582	0.0582
294900	0.3342	0.335789	0.3591	0.2867	0.182385	0.1425	0.0651	0.0584	0.0583085	0.0583	0.0583	0.0582	0.0582	0.0582
295200	0.3341	0.335696	0.3591	0.2868	0.182485	0.1426	0.0652	0.0584	0.0583085	0.0583	0.0583	0.0582	0.0582	0.0582
295500	0.3341	0.335689	0.359	0.2868	0.182557	0.1427	0.0652	0.0584	0.0583085	0.0583	0.0583	0.0582	0.0582	0.0582
295800	0.334	0.335596	0.359	0.2868	0.182557	0.1427	0.0652	0.0584	0.0583085	0.0583	0.0583	0.0582	0.0582	0.0582
296100	0.3339	0.335496	0.3589	0.2869	0.182657	0.1428	0.0652	0.0584	0.0583085	0.0583	0.0583	0.0582	0.0582	0.0582
296400	0.3339	0.335496	0.3589	0.2869	0.18273	0.1429	0.0652	0.0584	0.0583085	0.0583	0.0583	0.0582	0.0582	0.0582
296700	0.3338	0.335402	0.3589	0.287	0.18283	0.143	0.0653	0.0584	0.0583085	0.0583	0.0583	0.0582	0.0582	0.0582
297000	0.3337	0.335302	0.3588	0.287	0.182902	0.1431	0.0653	0.0584	0.0583085	0.0583	0.0583	0.0582	0.0582	0.0582
297300	0.3337	0.335302	0.3588	0.287	0.182902	0.1431	0.0653	0.0584	0.0583085	0.0583	0.0583	0.0582	0.0582	0.0582
297600	0.3336	0.335202	0.3587	0.2871	0.183002	0.1432	0.0653	0.0584	0.0583085	0.0583	0.0583	0.0582	0.0582	0.0582
297900	0.3335	0.335109	0.3587	0.2871	0.183074	0.1433	0.0654	0.0584	0.0583085	0.0583	0.0583	0.0582	0.0582	0.0582
298200	0.3335	0.335102	0.3586	0.2871	0.183147	0.1434	0.0654	0.0584	0.0583085	0.0583	0.0583	0.0582	0.0582	0.0582
298500	0.3334	0.335009	0.3586	0.2872	0.183174	0.1434	0.0654	0.0584	0.0583085	0.0583	0.0583	0.0582	0.0582	0.0582
298800	0.3333	0.334915	0.3586	0.2872	0.183247	0.1435	0.0654	0.0584	0.0583085	0.0583	0.0583	0.0582	0.0582	0.0582
299100	0.3332	0.334815	0.3585	0.2872	0.183319	0.1436	0.0654	0.0584	0.0583085	0.0583	0.0583	0.0582	0.0582	0.0582
299400	0.3332	0.334815	0.3585	0.2873	0.183419	0.1437	0.0655	0.0584	0.0583085	0.0583	0.0583	0.0582	0.0582	0.0582
299700	0.3331	0.334715	0.3584	0.2873	0.183491	0.1438	0.0655	0.0584	0.0583085	0.0583	0.0583	0.0582	0.0582	0.0582
300000	0.333	0.334621	0.3584	0.2873	0.183491	0.1438	0.0655	0.0584	0.0583085	0.0583	0.0583	0.0582	0.0582	0.0582
300300	0.333	0.334615	0.3583	0.2874	0.183591	0.1439	0.0655	0.0584	0.0583085	0.0583	0.0583	0.0582	0.0582	0.0582
300600	0.3329	0.334521	0.3583	0.2874	0.183664	0.144	0.0655	0.0584	0.0583085	0.0583	0.0583	0.0582	0.0582	0.0582
300900	0.3328	0.334428	0.3583	0.2874	0.183736	0.1441	0.0656	0.0584	0.0583085	0.0583	0.0583	0.0582	0.0582	0.0582
301200	0.3328	0.334421	0.3582	0.2875	0.183764	0.1441	0.0656	0.0584	0.0583085	0.0583	0.0583	0.0582	0.0582	0.0582
301500	0.3327	0.334328	0.3582	0.2875	0.183836	0.1442	0.0656	0.0584	0.0583085	0.0583	0.0583	0.0582	0.0582	0.0582
301800	0.3326	0.334228	0.3581	0.2875	0.183909	0.1443	0.0656	0.0584	0.0583085	0.0583	0.0583	0.0582	0.0582	0.0582
302100	0.3326	0.334228	0.3581	0.2875	0.183981	0.1444	0.0656	0.0584	0.0583085	0.0583	0.0583	0.0582	0.0582	0.0582
302400	0.3325	0.334128	0.358	0.2876	0.184009	0.1444	0.0657	0.0584	0.0583085	0.0583	0.0583	0.0582	0.0582	0.0582
302700	0.3324	0.334034	0.358	0.2876	0.184081	0.1445	0.0657	0.0584	0.0583085	0.0583	0.0583	0.0582	0.0582	0.0582
303000	0.3324	0.334034	0.358	0.2876	0.184153	0.1446	0.0657	0.0584	0.0583085	0.0583	0.0583	0.0582	0.0582	0.0582
303300	0.3323	0.333934	0.3579	0.2877	0.184253	0.1447	0.0657	0.0584	0.0583085	0.0583	0.0583	0.0582	0.0582	0.0582
303600	0.3322	0.33384	0.3579	0.2877	0.184253	0.1447	0.0657	0.0584	0.0583085	0.0583	0.0583	0.0582	0.0582	0.0582
303900	0.3322	0.333834	0.3578	0.2877	0.184326	0.1448	0.0658	0.0584	0.0583085	0.0583	0.0583	0.0582	0.0582	0.0582
304200	0.3321	0.33374	0.3578	0.2878	0.184426	0.1449	0.0658	0.0584	0.0583085	0.0583	0.0583	0.0582	0.0582	0.0582
304500	0.332	0.33364	0.3577	0.2878	0.184498	0.145	0.0658	0.0584	0.0583085	0.0583	0.0583	0.0582	0.0582	0.0582
304800	0.332	0.33364	0.3577	0.2878	0.184498	0.145	0.0658	0.0584	0.0583085	0.0583	0.0583	0.0582	0.0582	0.0582
305100	0.3319	0.333547	0.3577	0.2879	0.184598	0.1451	0.0659	0.0584	0.0583085	0.0583	0.0583	0.0582	0.0582	0.0582
305400	0.3319	0.33354	0.3576	0.2879	0.18467	0.1452	0.0659	0.0584	0.0583085	0.0583	0.0583	0.0582	0.0582	0.0582
305700	0.3318	0.333447	0.3576	0.2879	0.184743	0.1453	0.0659	0.0584	0.0583085	0.0583	0.0583	0.0582	0.0582	0.0582
306000	0.3317	0.333347	0.3575	0.288	0.18477	0.1453	0.0659	0.0584	0.0583085	0.0583	0.0583	0.0582	0.0582	0.0582
306300	0.3317	0.333347	0.3575	0.288	0.184843	0.1454	0.0659	0.0584	0.0583085	0.0583	0.0583	0.0582	0.0582	0.0582
306600	0.3316	0.333253	0.3575	0.288	0.184915	0.1455	0.066	0.0584	0.0583085	0.0583	0.0583	0.0582	0.0582	0.0582
306900	0.3315	0.333153	0.3574	0.2881	0.185015	0.1456	0.066	0.0584	0.0583085	0.0583	0.0583	0.0582	0.0582	0.0582
307200	0.3315	0.333153	0.3574	0.2881	0.185015	0.1456	0.066	0.0584	0.0583085	0.0583	0.0583	0.0582	0.0582	0.0582
307500	0.3314	0.333053	0.3573	0.2881	0.185087	0.1457	0.066	0.0584	0.0583085	0.0583	0.0583	0.0582	0.0582	0.0582
307800	0.3313	0.33296	0.3573	0.2882	0.185187	0.1458	0.066	0.0584	0.0583085	0.0583	0.0583	0.0582	0.0582	0.0582
308100	0.3313	0.332953	0.3572	0.2882	0.18526	0.1459	0.0661	0.0584	0.0583085	0.0583	0.0583	0.0582	0.0582	0.0582
308400	0.3312	0.33286	0.3572	0.2882	0.18526	0.1459	0.0661	0.0584	0.0583085	0.0583	0.0583	0.0582	0.0582	0.0582
308700	0.3311	0.332766	0.3572	0.2882	0.185332	0.146	0.0661	0.0584	0.0583085	0.0583	0.0583	0.0582	0.0582	0.0582
309000	0.3311	0.33276	0.3571	0.2883	0.185432	0.1461	0.0661	0.0584	0.0583085	0.0583	0.0583	0.0582	0.0582	0.0582
309300	0.331	0.332666	0.3571	0.2883	0.185504	0.1462	0.0661	0.0584	0.0583085	0.0583	0.0583	0.0582	0.0582	0.0582
309600	0.331	0.33266	0.357	0.2883	0.185504	0.1462	0.0662	0.0584	0.0583085	0.0583	0.0583	0.0582	0.0582	0.0582
309900	0.3309	0.332566	0.357	0.2884	0.185604	0.1463	0.0662	0.0584	0.0583085	0.0583	0.0583	0.0582	0.0582	0.0582
310200	0.3308	0.332472	0.357	0.2884	0.185677	0.1464	0.0662	0.0584	0.0583085	0.0583	0.0583	0.0582	0.0582	0.0582
310500	0.3308	0.332466	0.3569	0.2884	0.185677	0.1464	0.0662	0.0584	0.0583085	0.0583	0.0583	0.0582	0.0582	0.0582
310800	0.3307	0.332372	0.3569	0.2885	0.185777	0.1465	0.0662	0.0584	0.0583085	0.0583	0.0583	0.0582	0.0582	0.0582
311100	0.3306	0.332272	0.3568	0.2885	0.185849	0.1466	0.0663	0.0584	0.0583085	0.0583	0.0583	0.0582	0.0582	0.0582
311400	0.3306	0.332272	0.3568	0.2885	0.185921	0.1467	0.0663	0.0584	0.0583085	0.0583	0.0583	0.0582	0.0582	0.0582
311700	0.3305	0.332172	0.3567	0.2885	0.185921	0.1467	0.0663	0.0584	0.0583085	0.0583	0.0583	0.0582	0.0582	0.0582
312000	0.3304	0.332079	0.3567	0.2886	0.186021	0.1468	0.0663	0.0584	0.0583085	0.0583	0.0583	0.0582	0.0582	0.0582
312300	0.3304	0.332079	0.3567	0.2886	0.186094	0.1469	0.0664	0.0584	0.0583085	0.0583	0.0583	0.0582	0.0582	0.0582
312600	0.3303	0.331979	0.3566	0.2886	0.186166	0.147	0.0664	0.0584	0.0583085	0.0583	0.0583	0.0582	0.0582	0.0582
312900	0.3303	0.331979	0.3566	0.2887	0.186194	0.147	0.0664	0.0584	0.0583085	0.0583	0.0583	0.0582	0.0582	0.0582
313200	0.3302	0.331879	0.3565	0.2887	0.186266	0.1471	0.0664	0.0584	0.0583085	0.0583	0.0583	0.0582	0.0582	0.0582
313500	0.3301	0.331785	0.3565	0.2887	0.186338	0.1472	0.0664	0.0584	0.0583085	0.0583	0.0583	0.0582	0.0582	0.0582
313800	0.3301	0.331785	0.3565	0.2887	0.186338	0.1472	0.0665	0.0584	0.0583085	0.0583	0.0583	0.0582	0.0582	0.0582
314100	0.33	0.331685	0.3564	0.2888	0.186438	0.1473	0.0665	0.0584	0.0583085	0.0583	0.0583	0.0582	0.0582	0.0582
314400	0.33	0.331685	0.3564	0.2888	0.186511	0.1474	0.0665	0.0584	0.0583085	0.0583	0.0583	0.0582	0.0582	0.0582
314700	0.3299	0.331585	0.3563	0.2888	0.186583	0.1475	0.0665	0.0584	0.0583085	0.0583	0.0583	0.0582	0.0582	0.0582
315000	0.3298	0.331491	0.3563	0.2889	0.186611	0.1475	0.0665	0.0584	0.0583085	0.0583	0.0583	0.0582	0.0582	0.0582
315300	0.3298	0.331491	0.3563	0.2889	0.186683	0.1476	0.0666	0.0584	0.0583085	0.0583	0.0583	0.0582	0.0582	0.0582
315600	0.3297	0.331391	0.3562	0.2889	0.186755	0.1477	0.0666	0.0584	0.0583085	0.0583	0.0583	0.0582	0.0582	0.0582
315900	0.3296	0.331298	0.3562	0.2889	0.186755	0.1477	0.0666	0.0584	0.0583085	0.0583	0.0583	0.0582	0.0582	0.0582
316200	0.3296	0.331291	0.3561	0.289	0.186855	0.1478	0.0666	0.0584	0.0583085	0.0583	0.0583	0.0582	0.0582	0.0582
316500	0.3295	0.331198	0.3561	0.289	0.186928	0.1479	0.0667	0.0584	0.0583085	0.0583	0.0583	0.0582	0.0582	0.0582
316800	0.3295	0.331198	0.3561	0.289	0.186928	0.1479	0.0667	0.0584	0.0583085	0.0583	0.0583	0.0582	0.0582	0.0582
317100	0.3294	0.331098	0.356	0.289	0.187	0.148	0.0667	0.0584	0.0583085	0.0583	0.0583	0.0582	0.0582	0.0582
317400	0.3293	0.331004	0.356	0.2891	0.1871	0.1481	0.0667	0.0584	0.0583085	0.0583	0.0583	0.0582	0.0582	0.0582
317700	0.3293	0.330998	0.3559	0.2891	0.187172	0.1482	0.0667	0.0584	0.0583085	0.0583	0.0583	0.0582	0.0582	0.0582
318000	0.3292	0.330904	0.3559	0.2891	0.187172	0.1482	0.0668	0.0584	0.0583085	0.0583	0.0583	0.0582	0.0582	0.0582
318300	0.3292	0.330904	0.3559	0.2892	0.187272	0.1483	0.0668	0.0584	0.0583085	0.0583	0.0583	0.0582	0.0582	0.0582
318600	0.3291	0.330804	0.3558	0.2892	0.187345	0.1484	0.0668	0.0584	0.0583085	0.0583	0.0583	0.0582	0.0582	0.0582
318900	0.329	0.330711	0.3558	0.2892	0.187345	0.1484	0.0668	0.0584	0.0583085	0.0583	0.0583	0.0582	0.0582	0.0582
319200	0.329	0.330704	0.3557	0.2892	0.187417	0.1485	0.0668	0.0584	0.0583085	0.0583	0.0583	0.0582	0.0582	0.0582
319500	0.3289	0.330611	0.3557	0.2893	0.187517	0.1486	0.0669	0.0584	0.0583085	0.0583	0.0583	0.0582	0.0582	0.0582
319800	0.3289	0.330611	0.3557	0.2893	0.187517	0.1486	0.0669	0.0584	0.0583085	0.0583	0.0583	0.0582	0.0582	0.0582
320100	0.3288	0.330511	0.3556	0.2893	0.187589	0.1487	0.0669	0.0584	0.0583085	0.0583	0.0583	0.0582	0.0582	0.0582
320400	0.3287	0.330417	0.3556	0.2893	0.187662	0.1488	0.0669	0.0584	0.0583085	0.0583	0.0583	0.0582	0.0582	0.0582
320700	0.3287	0.330411	0.3555	0.2894	0.187689	0.1488	0.067	0.0584	0.0583085	0.0583	0.0583	0.0582	0.0582	0.0582
321000	0.3286	0.330317	0.3555	0.2894	0.187762	0.1489	0.067	0.0584	0.0583085	0.0583	0.0583	0.0582	0.0582	0.0582
321300	0.3286	0.330317	0.3555	0.2894	0.187834	0.149	0.067	0.0584	0.0583085	0.0583	0.0583	0.0582	0.0582	0.0582
321600	0.3285	0.330217	0.3554	0.2894	0.187906	0.1491	0.067	0.0584	0.0583085	0.0583	0.0583	0.0582	0.0582	0.0582
321900	0.3285	0.330217	0.3554	0.2895	0.187934	0.1491	0.067	0.0584	0.0583085	0.0583	0.0583	0.0582	0.0582	0.0582
322200	0.3284	0.330117	0.3553	0.2895	0.188006	0.1492	0.0671	0.0584	0.0583085	0.0583	0.0583	0.0582	0.0582	0.0582
322500	0.3283	0.330023	0.3553	0.2895	0.188079	0.1493	0.0671	0.0584	0.0583085	0.0583	0.0583	0.0582	0.0582	0.0582
322800	0.3283	0.330023	0.3553	0.2895	0.188079	0.1493	0.0671	0.0584	0.0583085	0.0583	0.0583	0.0582	0.0582	0.0582
323100	0.3282	0.329923	0.3552	0.2896	0.188179	0.1494	0.0671	0.0584	0.0583085	0.0583	0.0583	0.0582	0.0582	0.0582
323400	0.3282	0.329923	0.3552	0.2896	0.188251	0.1495	0.0671	0.0584	0.0583085	0.0583	0.0583	0.0582	0.0582	0.0582
323700	0.3281	0.329823	0.3551	0.2896	0.188251	0.1495	0.0672	0.0584	0.0583085	0.0583	0.0583	0.0582	0.0582	0.0582
324000	0.328	0.32973	0.3551	0.2896	0.188323	0.1496	0.0672	0.0584	0.0583085	0.0583	0.0583	0.0582	0.0582	0.0582
324300	0.328	0.32973	0.3551	0.2897	0.188423	0.1497	0.0672	0.0584	0.0583085	0.0583	0.0583	0.0582	0.0582	0.0582
324600	0.3279	0.32963	0.355	0.2897	0.188423	0.1497	0.0672	0.0584	0.0583085	0.0583	0.0583	0.0582	0.0582	0.0582
324900	0.3279	0.32963	0.355	0.2897	0.188496	0.1498	0.0673	0.0584	0.0583085	0.0583	0.0583	0.0582	0.0582	0.0582
325200	0.3278	0.32953	0.3549	0.2897	0.188568	0.1499	0.0673	0.0584	0.0583085	0.0583	0.0583	0.0582	0.0582	0.0582
325500	0.3278	0.32953	0.3549	0.2898	0.188596	0.1499	0.0673	0.0584	0.0583085	0.0583	0.0583	0.0582	0.0582	0.0582
325800	0.3277	0.329436	0.3549	0.2898	0.188668	0.15	0.0673	0.0584	0.0583085	0.0583	0.0583	0.0582	0.0582	0.0582
326100	0.3276	0.329336	0.3548	0.2898	0.18874	0.1501	0.0673	0.0584	0.0583085	0.0583	0.0583	0.0582	0.0582	0.0582
326400	0.3276	0.329336	0.3548	0.2898	0.18874	0.1501	0.0674	0.0584	0.0583085	0.0583	0.0583	0.0582	0.0582	0.0582
326700	0.3275	0.329243	0.3548	0.2899	0.18884	0.1502	0.0674	0.0584	0.0583085	0.0583	0.0583	0.0582	0.0582	0.0582
327000	0.3275	0.329236	0.3547	0.2899	0.188913	0.1503	0.0674	0.0584	0.0583085	0.0583	0.0583	0.0582	0.0582	0.0582
327300	0.3274	0.329143	0.3547	0.2899	0.188913	0.1503	0.0674	0.0584	0.0583085	0.0583	0.0583	0.0582	0.0582	0.0582
327600	0.3274	0.329136	0.3546	0.2899	0.188985	0.1504	0.0674	0.0584	0.0583085	0.0583	0.0583	0.0582	0.0582	0.0582
327900	0.3273	0.329043	0.3546	0.29	0.189085	0.1505	0.0675	0.0584	0.0583085	0.0583	0.0583	0.0582	0.0582	0.0582
328200	0.3272	0.328949	0.3546	0.29	0.189085	0.1505	0.0675	0.0584	0.0583085	0.0583	0.0583	0.0582	0.0582	0.0582
328500	0.3272	0.328943	0.3545	0.29	0.189157	0.1506	0.0675	0.0584	0.0583085	0.0583	0.0583	0.0582	0.0582	0.0582
328800	0.3271	0.328849	0.3545	0.29	0.18923	0.1507	0.0675	0.0584	0.0583085	0.0583	0.0583	0.0582	0.0582	0.0582
329100	0.3271	0.328843	0.3544	0.2901	0.189257	0.1507	0.0676	0.0584	0.0583085	0.0583	0.0583	0.0582	0.0582	0.0582
329400	0.327	0.328749	0.3544	0.2901	0.18933	0.1508	0.0676	0.0584	0.0583085	0.0583	0.0583	0.0582	0.0582	0.0582
329700	0.327	0.328749	0.3544	0.2901	0.189402	0.1509	0.0676	0.0584	0.0583085	0.0583	0.0583	0.0582	0.0582	0.0582
330000	0.3269	0.328649	0.3543	0.2901	0.189402	0.1509	0.0676	0.0584	0.0583085	0.0583	0.0583	0.0582	0.0582	0.0582
330300	0.3269	0.328649	0.3543	0.2902	0.189502	0.151	0.0676	0.0584	0.0583085	0.0583	0.0583	0.0582	0.0582	0.0582
330600	0.3268	0.328555	0.3543	0.2902	0.189574	0.1511	0.0677	0.0584	0.0583085	0.0583	0.0583	0.0582	0.0582	0.0582
330900	0.3267	0.328455	0.3542	0.2902	0.189574	0.1511	0.0677	0.0584	0.0583085	0.0583	0.0583	0.0582	0.0582	0.0582
331200	0.3267	0.328455	0.3542	0.2902	0.189647	0.1512	0.0677	0.0584	0.0583085	0.0583	0.0583	0.0582	0.0582	0.0582
331500	0.3266	0.328355	0.3541	0.2903	0.189747	0.1513	0.0677	0.0584	0.0583085	0.0583	0.0583	0.0582	0.0582	0.0582
331800	0.3266	0.328355	0.3541	0.2903	0.189747	0.1513	0.0677	0.0584	0.0583085	0.0583	0.0583	0.0582	0.0582	0.0582
332100	0.3265	0.328262	0.3541	0.2903	0.189819	0.1514	0.0678	0.0584	0.0583085	0.0583	0.0583	0.0582	0.0582	0.0582
332400	0.3265	0.328255	0.354	0.2903	0.189891	0.1515	0.0678	0.0584	0.0583085	0.0583	0.0583	0.0582	0.0582	0.0582
332700	0.3264	0.328162	0.354	0.2903	0.189891	0.1515	0.0678	0.0584	0.0583085	0.0583	0.0583	0.0582	0.0582	0.0582
333000	0.3264	0.328155	0.3539	0.2904	0.189991	0.1516	0.0678	0.0584	0.0583085	0.0583	0.0583	0.0582	0.0582	0.0582
333300	0.3263	0.328062	0.3539	0.2904	0.189991	0.1516	0.0678	0.0584	0.0583085	0.0583	0.0583	0.0582	0.0582	0.0582
333600	0.3262	0.327968	0.3539	0.2904	0.190064	0.1517	0.0679	0.0584	0.0583085	0.0583	0.0583	0.0582	0.0582	0.0582
333900	0.3262	0.327962	0.3538	0.2904	0.190136	0.1518	0.0679	0.0584	0.0583085	0.0583	0.0583	0.0582	0.0582	0.0582
334200	0.3261	0.327868	0.3538	0.2905	0.190164	0.1518	0.0679	0.0584	0.0583085	0.0583	0.0583	0.0582	0.0582	0.0582
334500	0.3261	0.327868	0.3538	0.2905	0.190236	0.1519	0.0679	0.0584	0.0583085	0.0583	0.0583	0.0582	0.0582	0.0582
334800	0.326	0.327768	0.3537	0.2905	0.190309	0.152	0.0679	0.0584	0.0583085	0.0583	0.0583	0.0582	0.0582	0.0582
335100	0.326	0.327768	0.3537	0.2905	0.190309	0.152	0.068	0.0584	0.0583085	0.0583	0.0583	0.0582	0.0582	0.0582
335400	0.3259	0.327668	0.3536	0.2905	0.190381	0.1521	0.068	0.0584	0.0583085	0.0583	0.0583	0.0582	0.0582	0.0582
335700	0.3259	0.327668	0.3536	0.2906	0.190481	0.1522	0.068	0.0584	0.0583085	0.0583	0.0583	0.0582	0.0582	0.0582
336000	0.3258	0.327574	0.3536	0.2906	0.190481	0.1522	0.068	0.0584	0.0583085	0.0583	0.0583	0.0582	0.0582	0.0582
336300	0.3258	0.327568	0.3535	0.2906	0.190553	0.1523	0.0681	0.0584	0.0583085	0.0583	0.0583	0.0582	0.0582	0.0582
336600	0.3257	0.327474	0.3535	0.2906	0.190626	0.1524	0.0681	0.0584	0.0583085	0.0583	0.0583	0.0582	0.0582	0.0582
336900	0.3257	0.327474	0.3535	0.2907	0.190653	0.1524	0.0681	0.0584	0.0583085	0.0583	0.0583	0.0582	0.0582	0.0582
337200	0.3256	0.327374	0.3534	0.2907	0.190726	0.1525	0.0681	0.0584	0.0583085	0.0583	0.0583	0.0582	0.0582	0.0582
337500	0.3256	0.327374	0.3534	0.2907	0.190726	0.1525	0.0681	0.0584	0.0583085	0.0583	0.0583	0.0582	0.0582	0.0582
337800	0.3255	0.327274	0.3533	0.2907	0.190798	0.1526	0.0682	0.0584	0.0583085	0.0583	0.0583	0.0582	0.0582	0.0582
338100	0.3254	0.327181	0.3533	0.2907	0.19087	0.1527	0.0682	0.0584	0.0583085	0.0583	0.0583	0.0582	0.0582	0.0582
338400	0.3254	0.327181	0.3533	0.2908	0.190898	0.1527	0.0682	0.0584	0.0583085	0.0583	0.0583	0.0582	0.0582	0.0582
338700	0.3253	0.327081	0.3532	0.2908	0.19097	0.1528	0.0682	0.0584	0.0583085	0.0583	0.0583	0.0582	0.0582	0.0582
339000	0.3253	0.327081	0.3532	0.2908	0.191043	0.1529	0.0682	0.0584	0.0583085	0.0583	0.0583	0.0582	0.0582	0.0582
339300	0.3252	0.326987	0.3532	0.2908	0.191043	0.1529	0.0683	0.0584	0.0583085	0.0583	0.0583	0.0582	0.0582	0.0582
339600	0.3252	0.326981	0.3531	0.2909	0.191143	0.153	0.0683	0.0584	0.0583085	0.0583	0.0583	0.0582	0.0582	0.0582
339900	0.3251	0.326887	0.3531	0.2909	0.191143	0.153	0.0683	0.0584	0.0583085	0.0583	0.0583	0.0582	0.0582	0.0582
340200	0.3251	0.326881	0.353	0.2909	0.191215	0.1531	0.0683	0.0584	0.0583085	0.0583	0.0583	0.0582	0.0582	0.0582
340500	0.325	0.326787	0.353	0.2909	0.191287	0.1532	0.0683	0.0584	0.0583085	0.0583	0.0583	0.0582	0.0582	0.0582
340800	0.325	0.326787	0.353	0.2909	0.191287	0.1532	0.0684	0.0584	0.0583085	0.0583	0.0583	0.0582	0.0582	0.0582
341100	0.3249	0.326687	0.3529	0.291	0.191387	0.1533	0.0684	0.0584	0.0583085	0.0583	0.0583	0.0582	0.0582	0.0582
341400	0.3249	0.326687	0.3529	0.291	0.19146	0.1534	0.0684	0.0584	0.0583085	0.0583	0.0583	0.0582	0.0582	0.0582
341700	0.3248	0.326594	0.3529	0.291	0.19146	0.1534	0.0684	0.0584	0.0583085	0.0583	0.0583	0.0582	0.0582	0.0582
342000	0.3248	0.326587	0.3528	0.291	0.191532	0.1535	0.0684	0.0584	0.0583085	0.0583	0.0583	0.0582	0.0582	0.0582
342300	0.3247	0.326494	0.3528	0.291	0.191532	0.1535	0.0685	0.0584	0.0583085	0.0583	0.0583	0.0582	0.0582	0.0582
342600	0.3247	0.326494	0.3528	0.2911	0.191632	0.1536	0.0685	0.0584	0.0583085	0.0583	0.0583	0.0582	0.0582	0.0582
342900	0.3246	0.326394	0.3527	0.2911	0.191704	0.1537	0.0685	0.0584	0.0583085	0.0583	0.0583	0.0582	0.0582	0.0582
343200	0.3246	0.326394	0.3527	0.2911	0.191704	0.1537	0.0685	0.0584	0.0583085	0.0583	0.0583	0.0582	0.0582	0.0582
343500	0.3245	0.326294	0.3526	0.2911	0.191777	0.1538	0.0686	0.0584	0.0583085	0.0583	0.0583	0.0582	0.0582	0.0582
343800	0.3245	0.326294	0.3526	0.2911	0.191777	0.1538	0.0686	0.0584	0.0583085	0.0583	0.0583	0.0582	0.0582	0.0582
344100	0.3244	0.3262	0.3526	0.2912	0.191877	0.1539	0.0686	0.0584	0.0583085	0.0583	0.0583	0.0582	0.0582	0.0582
344400	0.3244	0.326194	0.3525	0.2912	0.191949	0.154	0.0686	0.0584	0.0583085	0.0583	0.0583	0.0582	0.0582	0.0582
344700	0.3243	0.3261	0.3525	0.2912	0.191949	0.154	0.0686	0.0584	0.0583085	0.0583	0.0583	0.0582	0.0582	0.0582
345000	0.3243	0.3261	0.3525	0.2912	0.192021	0.1541	0.0687	0.0584	0.0583085	0.0583	0.0583	0.0582	0.0582	0.0582
345300	0.3242	0.326	0.3524	0.2912	0.192021	0.1541	0.0687	0.0584	0.0583085	0.0583	0.0583	0.0582	0.0582	0.0582
345600	0.3242	0.326	0.3524	0.2913	0.192121	0.1542	0.0687	0.0584	0.0583085	0.0583	0.0583	0.0582	0.0582	0.0582
345900	0.3241	0.3259	0.3523	0.2913	0.192194	0.1543	0.0687	0.0584	0.0583085	0.0583	0.0583	0.0582	0.0582	0.0582
346200	0.3241	0.3259	0.3523	0.2913	0.192194	0.1543	0.0687	0.0584	0.0583085	0.0583	0.0583	0.0582	0.0582	0.0582
346500	0.324	0.325806	0.3523	0.2913	0.192266	0.1544	0.0688	0.0584	0.0583085	0.0583	0.0583	0.0582	0.0582	0.0582
346800	0.324	0.3258	0.3522	0.2913	0.192338	0.1545	0.0688	0.0584	0.0583085	0.0583	0.0583	0.0582	0.0582	0.0582
347100	0.3239	0.325706	0.3522	0.2914	0.192366	0.1545	0.0688	0.0584	0.0583085	0.0583	0.0583	0.0582	0.0582	0.0582
347400	0.3239	0.325706	0.3522	0.2914	0.192438	0.1546	0.0688	0.0584	0.0583085	0.0583	0.0583	0.0582	0.0582	0.0582
347700	0.3238	0.325606	0.3521	0.2914	0.192438	0.1546	0.0689	0.0584	0.0583085	0.0583	0.0583	0.0582	0.0582	0.0582
348000	0.3238	0.325606	0.3521	0.2914	0.192511	0.1547	0.0689	0.0584	0.0583085	0.0583	0.0583	0.0582	0.0582	0.0582
348300	0.3237	0.325513	0.3521	0.2914	0.192583	0.1548	0.0689	0.0584	0.0583085	0.0583	0.0583	0.0582	0.0582	0.0582
348600	0.3237	0.325506	0.352	0.2914	0.192583	0.1548	0.0689	0.0584	0.0583085	0.0583	0.0583	0.0582	0.0582	0.0582
348900	0.3236	0.325413	0.352	0.2915	0.192683	0.1549	0.0689	0.0584	0.0583085	0.0583	0.0583	0.0582	0.0582	0.0582
349200	0.3236	0.325413	0.352	0.2915	0.192683	0.1549	0.069	0.0584	0.0583085	0.0583	0.0583	0.0582	0.0582	0.0582
349500	0.3235	0.325313	0.3519	0.2915	0.192755	0.155	0.069	0.0584	0.0583085	0.0583	0.0583	0.0582	0.0582	0.0582
349800	0.3235	0.325313	0.3519	0.2915	0.192755	0.155	0.069	0.0584	0.0583085	0.0583	0.0583	0.0582	0.0582	0.0582
350100	0.3234	0.325213	0.3518	0.2915	0.192828	0.1551	0.069	0.0584	0.0583085	0.0583	0.0583	0.0582	0.0582	0.0582
350400	0.3234	0.325213	0.3518	0.2916	0.192928	0.1552	0.069	0.0584	0.0583085	0.0583	0.0583	0.0582	0.0582	0.0582
350700	0.3233	0.325119	0.3518	0.2916	0.192928	0.1552	0.0691	0.0584	0.0583085	0.0583	0.0583	0.0582	0.0582	0.0582
351000	0.3233	0.325113	0.3517	0.2916	0.193	0.1553	0.0691	0.0584	0.0583085	0.0583	0.0583	0.0582	0.0582	0.0582
351300	0.3232	0.325019	0.3517	0.2916	0.193	0.1553	0.0691	0.0584	0.0583085	0.0583	0.0583	0.0582	0.0582	0.0582
351600	0.3232	0.325019	0.3517	0.2916	0.193072	0.1554	0.0691	0.0584	0.0583085	0.0583	0.0583	0.0582	0.0582	0.0582
351900	0.3231	0.324919	0.3516	0.2916	0.193145	0.1555	0.0692	0.0584	0.0583085	0.0583	0.0583	0.0582	0.0582	0.0582
352200	0.3231	0.324919	0.3516	0.2917	0.193172	0.1555	0.0692	0.0584	0.0583085	0.0583	0.0583	0.0582	0.0582	0.0582
352500	0.323	0.324826	0.3516	0.2917	0.193245	0.1556	0.0692	0.0584	0.0583085	0.0583	0.0583	0.0582	0.0582	0.0582
352800	0.323	0.324819	0.3515	0.2917	0.193245	0.1556	0.0692	0.0584	0.0583085	0.0583	0.0583	0.0582	0.0582	0.0582
353100	0.3229	0.324726	0.3515	0.2917	0.193317	0.1557	0.0692	0.0584	0.0583085	0.0583	0.0583	0.0582	0.0582	0.0582
353400	0.3229	0.324726	0.3515	0.2917	0.193389	0.1558	0.0693	0.0584	0.0583085	0.0583	0.0583	0.0582	0.0582	0.0582
353700	0.3228	0.324626	0.3514	0.2918	0.193417	0.1558	0.0693	0.0584	0.0583085	0.0583	0.0583	0.0582	0.0582	0.0582
354000	0.3228	0.324626	0.3514	0.2918	0.193489	0.1559	0.0693	0.0584	0.0583085	0.0583	0.0583	0.0582	0.0582	0.0582
354300	0.3227	0.324532	0.3514	0.2918	0.193489	0.1559	0.0693	0.0584	0.0583085	0.0583	0.0583	0.0582	0.0582	0.0582
354600	0.3227	0.324526	0.3513	0.2918	0.193562	0.156	0.0693	0.0584	0.0583085	0.0583	0.0583	0.0582	0.0582	0.0582
354900	0.3226	0.324432	0.3513	0.2918	0.193562	0.156	0.0694	0.0584	0.0583085	0.0583	0.0583	0.0582	0.0582	0.0582
355200	0.3226	0.324432	0.3513	0.2918	0.193634	0.1561	0.0694	0.0584	0.0583085	0.0583	0.0583	0.0582	0.0582	0.0582
355500	0.3226	0.324426	0.3512	0.2919	0.193734	0.1562	0.0694	0.0584	0.0583085	0.0583	0.0583	0.0582	0.0582	0.0582
355800	0.3225	0.324332	0.3512	0.2919	0.193734	0.1562	0.0694	0.0584	0.0583085	0.0583	0.0583	0.0582	0.0582	0.0582
356100	0.3225	0.324326	0.3511	0.2919	0.193806	0.1563	0.0695	0.0584	0.0583085	0.0583	0.0583	0.0582	0.0582	0.0582
356400	0.3224	0.324232	0.3511	0.2919	0.193806	0.1563	0.0695	0.0584	0.0583085	0.0583	0.0583	0.0582	0.0582	0.0582
356700	0.3224	0.324232	0.3511	0.2919	0.193879	0.1564	0.0695	0.0584	0.0583085	0.0583	0.0583	0.0582	0.0582	0.0582
357000	0.3223	0.324132	0.351	0.2919	0.193879	0.1564	0.0695	0.0584	0.0583085	0.0583	0.0583	0.0582	0.0582	0.0582
357300	0.3223	0.324132	0.351	0.292	0.193979	0.1565	0.0695	0.0584	0.0583085	0.0583	0.0583	0.0582	0.0582	0.0582
357600	0.3222	0.324038	0.351	0.292	0.194051	0.1566	0.0696	0.0584	0.0583085	0.0583	0.0583	0.0582	0.0582	0.0582
357900	0.3222	0.324032	0.3509	0.292	0.194051	0.1566	0.0696	0.0584	0.0583085	0.0583	0.0583	0.0582	0.0582	0.0582
358200	0.3221	0.323938	0.3509	0.292	0.194123	0.1567	0.0696	0.0584	0.0583085	0.0583	0.0583	0.0582	0.0582	0.0582
358500	0.3221	0.323938	0.3509	0.292	0.194123	0.1567	0.0696	0.0584	0.0583085	0.0583	0.0583	0.0582	0.0582	0.0582
358800	0.322	0.323838	0.3508	0.292	0.194196	0.1568	0.0696	0.0584	0.0583085	0.0583	0.0583	0.0582	0.0582	0.0582
359100	0.322	0.323838	0.3508	0.2921	0.194223	0.1568	0.0697	0.0584	0.0583085	0.0583	0.0583	0.0582	0.0582	0.0582
359400	0.3219	0.323745	0.3508	0.2921	0.194296	0.1569	0.0697	0.0584	0.0583085	0.0583	0.0583	0.0582	0.0582	0.0582
359700	0.3219	0.323738	0.3507	0.2921	0.194368	0.157	0.0697	0.0584	0.0583085	0.0583	0.0583	0.0582	0.0582	0.0582
360000	0.3218	0.323645	0.3507	0.2921	0.194368	0.157	0.0697	0.0584	0.0583085	0.0583	0.0583	0.0582	0.0582	0.0582
360300	0.3218	0.323645	0.3507	0.2921	0.19444	0.1571	0.0698	0.0584	0.0583085	0.0583	0.0583	0.0582	0.0582	0.0582
360600	0.3218	0.323638	0.3506	0.2921	0.19444	0.1571	0.0698	0.0584	0.0583085	0.0583	0.0583	0.0582	0.0582	0.0582
360900	0.3217	0.323545	0.3506	0.2922	0.19454	0.1572	0.0698	0.0584	0.0583085	0.0583	0.0583	0.0582	0.0582	0.0582
361200	0.3217	0.323545	0.3506	0.2922	0.19454	0.1572	0.0698	0.0584	0.0583085	0.0583	0.0583	0.0582	0.0582	0.0582
361500	0.3216	0.323445	0.3505	0.2922	0.194613	0.1573	0.0698	0.0584	0.0583085	0.0583	0.0583	0.0582	0.0582	0.0582
361800	0.3216	0.323445	0.3505	0.2922	0.194685	0.1574	0.0699	0.0584	0.0583085	0.0583	0.0583	0.0582	0.0582	0.0582
362100	0.3215	0.323351	0.3505	0.2922	0.194685	0.1574	0.0699	0.0584	0.0583085	0.0583	0.0583	0.0582	0.0582	0.0582
362400	0.3215	0.323345	0.3504	0.2922	0.194757	0.1575	0.0699	0.0584	0.0583085	0.0583	0.0583	0.0582	0.0582	0.0582
362700	0.3214	0.323251	0.3504	0.2923	0.194785	0.1575	0.0699	0.0584	0.0583085	0.0583	0.0583	0.0582	0.0582	0.0582
363000	0.3214	0.323251	0.3504	0.2923	0.194857	0.1576	0.0699	0.0584	0.0583085	0.0583	0.0583	0.0582	0.0582	0.0582
363300	0.3213	0.323151	0.3503	0.2923	0.194857	0.1576	0.07	0.0584	0.0583085	0.0583	0.0583	0.0582	0.0582	0.0582
363600	0.3213	0.323151	0.3503	0.2923	0.19493	0.1577	0.07	0.0584	0.0583085	0.0583	0.0583	0.0582	0.0582	0.0582
363900	0.3213	0.323151	0.3503	0.2923	0.19493	0.1577	0.07	0.0584	0.0583085	0.0583	0.0583	0.0582	0.0582	0.0582
364200	0.3212	0.323051	0.3502	0.2923	0.195002	0.1578	0.07	0.0584	0.0583085	0.0583	0.0583	0.0582	0.0582	0.0582
364500	0.3212	0.323051	0.3502	0.2924	0.195102	0.1579	0.0701	0.0584	0.0583085	0.0583	0.0583	0.0582	0.0582	0.0582
364800	0.3211	0.322957	0.3502	0.2924	0.195102	0.1579	0.0701	0.0584	0.0583085	0.0583	0.0583	0.0582	0.0582	0.0582
365100	0.3211	0.322951	0.3501	0.2924	0.195174	0.158	0.0701	0.0584	0.0583085	0.0583	0.0583	0.0582	0.0582	0.0582
365400	0.321	0.322857	0.3501	0.2924	0.195174	0.158	0.0701	0.0584	0.0583085	0.0583	0.0583	0.0582	0.0582	0.0582
365700	0.321	0.322851	0.35	0.2924	0.195247	0.1581	0.0701	0.0584	0.0583085	0.0583	0.0583	0.0582	0.0582	0.0582
366000	0.3209	0.322757	0.35	0.2924	0.195247	0.1581	0.0702	0.0584	0.0583085	0.0583	0.0583	0.0582	0.0582	0.0582
366300	0.3209	0.322757	0.35	0.2925	0.195347	0.1582	0.0702	0.0584	0.0583085	0.0583	0.0583	0.0582	0.0582	0.0582
366600	0.3208	0.322657	0.3499	0.2925	0.195347	0.1582	0.0702	0.0584	0.0583085	0.0583	0.0583	0.0582	0.0582	0.0582
366900	0.3208	0.322657	0.3499	0.2925	0.195419	0.1583	0.0702	0.0584	0.0583085	0.0583	0.0583	0.0582	0.0582	0.0582
367200	0.3208	0.322657	0.3499	0.2925	0.195491	0.1584	0.0702	0.0584	0.0583085	0.0583	0.0583	0.0582	0.0582	0.0582
367500	0.3207	0.322557	0.3498	0.2925	0.195491	0.1584	0.0703	0.0584	0.0583085	0.0583	0.0583	0.0582	0.0582	0.0582
367800	0.3207	0.322557	0.3498	0.2925	0.195564	0.1585	0.0703	0.0584	0.0583085	0.0583	0.0583	0.0582	0.0582	0.0582
368100	0.3206	0.322464	0.3498	0.2925	0.195564	0.1585	0.0703	0.0584	0.0583085	0.0583	0.0583	0.0582	0.0582	0.0582
368400	0.3206	0.322457	0.3497	0.2926	0.195664	0.1586	0.0703	0.0584	0.0583085	0.0583	0.0583	0.0582	0.0582	0.0582
368700	0.3205	0.322364	0.3497	0.2926	0.195664	0.1586	0.0703	0.0584	0.0583085	0.0583	0.0583	0.0582	0.0582	0.0582
369000	0.3205	0.322364	0.3497	0.2926	0.195736	0.1587	0.0704	0.0584	0.0583085	0.0583	0.0583	0.0582	0.0582	0.0582
369300	0.3204	0.322264	0.3496	0.2926	0.195736	0.1587	0.0704	0.0584	0.0583085	0.0583	0.0583	0.0582	0.0582	0.0582
369600	0.3204	0.322264	0.3496	0.2926	0.195809	0.1588	0.0704	0.0584	0.0583085	0.0583	0.0583	0.0582	0.0582	0.0582
369900	0.3204	0.322264	0.3496	0.2926	0.195809	0.1588	0.0704	0.0584	0.0583085	0.0583	0.0583	0.0582	0.0582	0.0582
370200	0.3203	0.322164	0.3495	0.2927	0.195909	0.1589	0.0705	0.0584	0.0583085	0.0583	0.0583	0.0582	0.0582	0.0582
370500	0.3203	0.322164	0.3495	0.2927	0.195981	0.159	0.0705	0.0584	0.0583085	0.0583	0.0583	0.0582	0.0582	0.0582
370800	0.3202	0.32207	0.3495	0.2927	0.195981	0.159	0.0705	0.0584	0.0583085	0.0583	0.0583	0.0582	0.0582	0.0582
371100	0.3202	0.322064	0.3494	0.2927	0.196053	0.1591	0.0705	0.0584	0.0583085	0.0583	0.0583	0.0582	0.0582	0.0582
371400	0.3201	0.32197	0.3494	0.2927	0.196053	0.1591	0.0705	0.0584	0.0583085	0.0583	0.0583	0.0582	0.0582	0.0582
371700	0.3201	0.32197	0.3494	0.2927	0.196126	0.1592	0.0706	0.0584	0.0583085	0.0583	0.0583	0.0582	0.0582	0.0582
372000	0.32	0.32187	0.3493	0.2928	0.196153	0.1592	0.0706	0.0584	0.0583085	0.0583	0.0583	0.0582	0.0582	0.0582
372300	0.32	0.32187	0.3493	0.2928	0.196226	0.1593	0.0706	0.0584	0.0583085	0.0583	0.0583	0.0582	0.0582	0.0582
372600	0.32	0.32187	0.3493	0.2928	0.196226	0.1593	0.0706	0.0584	0.0583085	0.0583	0.0583	0.0582	0.0582	0.0582
372900	0.3199	0.32177	0.3492	0.2928	0.196298	0.1594	0.0706	0.0584	0.0583085	0.0583	0.0583	0.0582	0.0582	0.0582
373200	0.3199	0.32177	0.3492	0.2928	0.196298	0.1594	0.0707	0.0584	0.0583085	0.0583	0.0583	0.0582	0.0582	0.0582
373500	0.3198	0.321677	0.3492	0.2928	0.19637	0.1595	0.0707	0.0584	0.0583085	0.0583	0.0583	0.0582	0.0582	0.0582
373800	0.3198	0.32167	0.3491	0.2929	0.196398	0.1595	0.0707	0.0584	0.0583085	0.0583	0.0583	0.0582	0.0582	0.0582
374100	0.3197	0.321577	0.3491	0.2929	0.19647	0.1596	0.0707	0.0584	0.0583085	0.0583	0.0583	0.0582	0.0582	0.0582
374400	0.3197	0.321577	0.3491	0.2929	0.19647	0.1596	0.0707	0.0584	0.0583085	0.0583	0.0583	0.0582	0.0582	0.0582
374700	0.3197	0.32157	0.349	0.2929	0.196543	0.1597	0.0708	0.0584	0.0583085	0.0583	0.0583	0.0582	0.0582	0.0582
375000	0.3196	0.321477	0.349	0.2929	0.196615	0.1598	0.0708	0.0584	0.0583085	0.0583	0.0583	0.0582	0.0582	0.0582
375300	0.3196	0.321477	0.349	0.2929	0.196615	0.1598	0.0708	0.0584	0.0583085	0.0583	0.0583	0.0582	0.0582	0.0582
375600	0.3195	0.321377	0.3489	0.2929	0.196687	0.1599	0.0708	0.0584	0.0583085	0.0583	0.0583	0.0582	0.0582	0.0582
375900	0.3195	0.321377	0.3489	0.293	0.196715	0.1599	0.0708	0.0584	0.0583085	0.0583	0.0583	0.0582	0.0582	0.0582
376200	0.3194	0.321283	0.3489	0.293	0.196787	0.16	0.0709	0.0584	0.0583085	0.0583	0.0583	0.0582	0.0582	0.0582
376500	0.3194	0.321277	0.3488	0.293	0.196787	0.16	0.0709	0.0584	0.0583085	0.0583	0.0583	0.0582	0.0582	0.0582
376800	0.3193	0.321183	0.3488	0.293	0.19686	0.1601	0.0709	0.0584	0.0583085	0.0583	0.0583	0.0582	0.0582	0.0582
377100	0.3193	0.321183	0.3488	0.293	0.19686	0.1601	0.0709	0.0584	0.0583085	0.0583	0.0583	0.0582	0.0582	0.0582
377400	0.3193	0.321177	0.3487	0.293	0.196932	0.1602	0.0709	0.0584	0.0583085	0.0583	0.0583	0.0582	0.0582	0.0582
377700	0.3192	0.321083	0.3487	0.2931	0.19696	0.1602	0.071	0.0584	0.0583085	0.0583	0.0583	0.0582	0.0582	0.0582
378000	0.3192	0.321083	0.3487	0.2931	0.197032	0.1603	0.071	0.0584	0.0583085	0.0583	0.0583	0.0582	0.0582	0.0582
378300	0.3191	0.320983	0.3486	0.2931	0.197032	0.1603	0.071	0.0584	0.0583085	0.0583	0.0583	0.0582	0.0582	0.0582
378600	0.3191	0.320983	0.3486	0.2931	0.197104	0.1604	0.071	0.0584	0.0583085	0.0583	0.0583	0.0582	0.0582	0.0582
378900	0.319	0.320889	0.3486	0.2931	0.197104	0.1604	0.071	0.0584	0.0583085	0.0583	0.0583	0.0582	0.0582	0.0582
379200	0.319	0.320883	0.3485	0.2931	0.197177	0.1605	0.0711	0.0584	0.0583085	0.0583	0.0583	0.0582	0.0582	0.0582
379500	0.319	0.320883	0.3485	0.2931	0.197177	0.1605	0.0711	0.0584	0.0583085	0.0583	0.0583	0.0582	0.0582	0.0582
379800	0.3189	0.320789	0.3485	0.2932	0.197277	0.1606	0.0711	0.0584	0.0583085	0.0583	0.0583	0.0582	0.0582	0.0582
380100	0.3189	0.320789	0.3485	0.2932	0.197277	0.1606	0.0711	0.0584	0.0583085	0.0583	0.0583	0.0582	0.0582	0.0582
380400	0.3188	0.320689	0.3484	0.2932	0.197349	0.1607	0.0712	0.0584	0.0583085	0.0583	0.0583	0.0582	0.0582	0.0582
380700	0.3188	0.320689	0.3484	0.2932	0.197421	0.1608	0.0712	0.0584	0.0583085	0.0583	0.0583	0.0582	0.0582	0.0582
381000	0.3188	0.320689	0.3484	0.2932	0.197421	0.1608	0.0712	0.0584	0.0583085	0.0583	0.0583	0.0582	0.0582	0.0582
381300	0.3187	0.320589	0.3483	0.2932	0.197494	0.1609	0.0712	0.0584	0.0583085	0.0583	0.0583	0.0582	0.0582	0.0582
381600	0.3187	0.320589	0.3483	0.2933	0.197521	0.1609	0.0712	0.0584	0.0583085	0.0583	0.0583	0.0582	0.0582	0.0582
381900	0.3186	0.320496	0.3483	0.2933	0.197594	0.161	0.0713	0.0584	0.0583085	0.0583	0.0583	0.0582	0.0582	0.0582
382200	0.3186	0.320489	0.3482	0.2933	0.197594	0.161	0.0713	0.0584	0.0583085	0.0583	0.0583	0.0582	0.0582	0.0582
382500	0.3185	0.320396	0.3482	0.2933	0.197666	0.1611	0.0713	0.0584	0.0583085	0.0583	0.0583	0.0582	0.0582	0.0582
382800	0.3185	0.320396	0.3482	0.2933	0.197666	0.1611	0.0713	0.0584	0.0583085	0.0583	0.0583	0.0582	0.0582	0.0582
383100	0.3185	0.320389	0.3481	0.2933	0.197738	0.1612	0.0713	0.0584	0.0583085	0.0583	0.0583	0.0582	0.0582	0.0582
383400	0.3184	0.320296	0.3481	0.2933	0.197738	0.1612	0.0714	0.0584	0.0583085	0.0583	0.0583	0.0582	0.0582	0.0582
383700	0.3184	0.320296	0.3481	0.2934	0.197838	0.1613	0.0714	0.0584	0.0583085	0.0583	0.0583	0.0582	0.0582	0.0582
384000	0.3183	0.320196	0.348	0.2934	0.197838	0.1613	0.0714	0.0584	0.0583085	0.0583	0.0583	0.0582	0.0582	0.0582
384300	0.3183	0.320196	0.348	0.2934	0.197911	0.1614	0.0714	0.0584	0.0583085	0.0583	0.0583	0.0582	0.0582	0.0582
384600	0.3183	0.320196	0.348	0.2934	0.197911	0.1614	0.0714	0.0584	0.0583085	0.0583	0.0583	0.0582	0.0582	0.0582
384900	0.3182	0.320096	0.3479	0.2934	0.197983	0.1615	0.0715	0.0584	0.0583085	0.0583	0.0583	0.0582	0.0582	0.0582
385200	0.3182	0.320096	0.3479	0.2934	0.197983	0.1615	0.0715	0.0584	0.0583085	0.0583	0.0583	0.0582	0.0582	0.0582
385500	0.3181	0.320002	0.3479	0.2934	0.198055	0.1616	0.0715	0.0584	0.0583085	0.0583	0.0583	0.0582	0.0582	0.0582
385800	0.3181	0.319996	0.3478	0.2935	0.198083	0.1616	0.0715	0.0584	0.0583085	0.0583	0.0583	0.0582	0.0582	0.0582
386100	0.318	0.319902	0.3478	0.2935	0.198155	0.1617	0.0715	0.0584	0.0583085	0.0583	0.0583	0.0582	0.0582	0.0582
386400	0.318	0.319902	0.3478	0.2935	0.198155	0.1617	0.0716	0.0584	0.0583085	0.0583	0.0583	0.0582	0.0582	0.0582
386700	0.318	0.319896	0.3477	0.2935	0.198228	0.1618	0.0716	0.0584	0.0583085	0.0583	0.0583	0.0582	0.0582	0.0582
387000	0.3179	0.319802	0.3477	0.2935	0.198228	0.1618	0.0716	0.0584	0.0583085	0.0583	0.0583	0.0582	0.0582	0.0582
387300	0.3179	0.319802	0.3477	0.2935	0.1983	0.1619	0.0716	0.0584	0.0583085	0.0583	0.0583	0.0582	0.0582	0.0582
387600	0.3178	0.319702	0.3476	0.2935	0.1983	0.1619	0.0716	0.0584	0.0583085	0.0583	0.0583	0.0582	0.0582	0.0582
387900	0.3178	0.319702	0.3476	0.2936	0.1984	0.162	0.0717	0.0584	0.0583085	0.0583	0.0583	0.0582	0.0582	0.0582
388200	0.3178	0.319702	0.3476	0.2936	0.1984	0.162	0.0717	0.0584	0.0583085	0.0583	0.0583	0.0582	0.0582	0.0582
388500	0.3177	0.319602	0.3475	0.2936	0.198472	0.1621	0.0717	0.0584	0.0583085	0.0583	0.0583	0.0582	0.0582	0.0582
388800	0.3177	0.319602	0.3475	0.2936	0.198472	0.1621	0.0717	0.0584	0.0583085	0.0583	0.0583	0.0582	0.0582	0.0582
389100	0.3176	0.319509	0.3475	0.2936	0.198545	0.1622	0.0718	0.0584	0.0583085	0.0583	0.0583	0.0582	0.0582	0.0582
389400	0.3176	0.319502	0.3474	0.2936	0.198545	0.1622	0.0718	0.0584	0.0583085	0.0583	0.0583	0.0582	0.0582	0.0582
389700	0.3176	0.319502	0.3474	0.2936	0.198617	0.1623	0.0718	0.0584	0.0583085	0.0583	0.0583	0.0582	0.0582	0.0582
390000	0.3175	0.319409	0.3474	0.2937	0.198645	0.1623	0.0718	0.0584	0.0583085	0.0583	0.0583	0.0582	0.0582	0.0582
390300	0.3175	0.319409	0.3474	0.2937	0.198717	0.1624	0.0718	0.0584	0.0583085	0.0583	0.0583	0.0582	0.0582	0.0582
390600	0.3174	0.319309	0.3473	0.2937	0.198717	0.1624	0.0719	0.0584	0.0583085	0.0583	0.0583	0.0582	0.0582	0.0582
390900	0.3174	0.319309	0.3473	0.2937	0.198789	0.1625	0.0719	0.0584	0.0583085	0.0583	0.0583	0.0582	0.0582	0.0582
391200	0.3174	0.319309	0.3473	0.2937	0.198789	0.1625	0.0719	0.0584	0.0583085	0.0583	0.0583	0.0582	0.0582	0.0582
391500	0.3173	0.319209	0.3472	0.2937	0.198862	0.1626	0.0719	0.0584	0.0583085	0.0583	0.0583	0.0582	0.0582	0.0582
391800	0.3173	0.319209	0.3472	0.2937	0.198862	0.1626	0.0719	0.0584	0.0583085	0.0583	0.0583	0.0582	0.0582	0.0582
392100	0.3172	0.319115	0.3472	0.2938	0.198962	0.1627	0.072	0.0584	0.0583085	0.0583	0.0583	0.0582	0.0582	0.0582
392400	0.3172	0.319109	0.3471	0.2938	0.198962	0.1627	0.072	0.0584	0.0583085	0.0583	0.0583	0.0582	0.0582	0.0582
392700	0.3171	0.319015	0.3471	0.2938	0.199034	0.1628	0.072	0.0584	0.0583085	0.0583	0.0583	0.0582	0.0582	0.0582
393000	0.3171	0.319015	0.3471	0.2938	0.199034	0.1628	0.072	0.0584	0.0583085	0.0583	0.0583	0.0582	0.0582	0.0582
393300	0.3171	0.319009	0.347	0.2938	0.199106	0.1629	0.072	0.0584	0.0583085	0.0583	0.0583	0.0582	0.0582	0.0582
[truncated: 899 more rows]

## Sheet: Sheet7
10	35	65
0.281	0.272	0.247

## Sheet: Sheet6
300	1.016e-05	0	0	-150	0	0	0
[truncated: 2,209 more rows]

## Sheet: obs
Timestamp	Rain (in)	Ponding depth (ft)	Soil moisture 10 cm depth	Soil moisture 35 cm depth	Soil moisture 65 cm depth	Soil moisture 91 cm depth
[truncated: 5,553 more rows]

[truncated: 1 more sheets: Sheet16]
